# Supplementary material for: Downregulation of GSTK1 Is a Common Mechanism Underlying Hypertrophic Cardiomyopathy
Source: Front Pharmacol. 2016 Jun 14;7:162. doi: 10.3389/fphar.2016.00162 (PMC4905960; doi:10.3389/fphar.2016.00162)
Supplement: Supplementary file 3 [file Table_1.XLSX]

## Sheet: Myh6-R403Qd50
Table S1-1 DEGs in a mouse model of HCM caused by Myh6-R403Q-d50 (GSE25700)
Mm symbol	Hs symbol	Gene Name	log (HCM/control)	FDR
0610010K14Rik	C17orf49	chromosome 17 open reading frame 49	0.461529	0.166
1110007C09Rik	C9orf89	chromosome 9 open reading frame 89	0.61306	0.0203
1110008F13Rik	C20orf24	chromosome 20 open reading frame 24	0.567545	0.0484
1810009A15Rik	C11orf98	chromosome 11 open reading frame 98	0.625832	0.0149
2210016F16Rik	C9orf64	chromosome 9 open reading frame 64	0.509848	0.0886
2310036O22Rik	C19orf43	chromosome 19 open reading frame 43	0.591967	0.0293
2310061I04Rik	C6orf136	chromosome 6 open reading frame 136	-0.322108	0.0527
2610507B11Rik	KIAA0100	KIAA0100	-0.448115	0.0056
2700060E02Rik	C14orf166	chromosome 14 open reading frame 166	0.772984	0.002
2810428I15Rik	C19orf60	chromosome 19 open reading frame 60	0.587749	0.0352
Aak1	AAK1	AP2 associated kinase 1	-0.291769	0.0745
Aamp	AAMP	angio-associated, migratory cell protein	-0.277359	0.1224
Abhd16a	ABHD16A	abhydrolase domain containing 16A	-0.393842	0.0186
Acadm	ACADM	acyl-CoA dehydrogenase, C-4 to C-12 straight chain	-0.387789	0.0164
Acly	ACLY	ATP citrate lyase	-0.334789	0.0428
Acss1	ACSS1	acyl-CoA synthetase short-chain family member 1	-1.04246	0
Acta1	ACTA1	actin, alpha 1, skeletal muscle	1.71519	0
Acta2	ACTA2	actin, alpha 2, smooth muscle, aorta	0.696439	0.0048
Actb	ACTB	actin, beta	-0.355313	0.0043
Actn4	ACTN4	actinin, alpha 4	-0.249308	0.1656
Acyp1	ACYP1	acylphosphatase 1, erythrocyte (common) type	0.6124	0.0251
Acyp2	ACYP2	acylphosphatase 2, muscle type	0.732834	0.0031
Adcy6	ADCY6	adenylate cyclase 6	-0.710756	0
Adipor2	ADIPOR2	adiponectin receptor 2	-0.347766	0.0377
Adk	ADK	adenosine kinase	-0.247423	0.154
Adora2a	ADORA2A	adenosine A2a receptor	-0.233278	0.1675
Adrb1	ADRB1	adrenoceptor beta 1	-0.27073	0.0994
Adss	ADSS	adenylosuccinate synthase	-0.331518	0.0353
Agl	AGL	amylo-alpha-1, 6-glucosidase, 4-alpha-glucanotransferase	-0.536378	0.0005
Agtrap	AGTRAP	angiotensin II receptor-associated protein	0.543892	0.055
Ak4	AK4	adenylate kinase 4	-0.261881	0.1198
Akap1	AKAP1	A kinase (PRKA) anchor protein 1	-0.615066	0.0003
Akt1	AKT1	v-akt murine thymoma viral oncogene homolog 1	-0.352916	0.0328
Akt1s1	AKT1S1	AKT1 substrate 1 (proline-rich)	0.448478	0.1788
Akt2	AKT2	v-akt murine thymoma viral oncogene homolog 2	-0.450676	0.0053
Alas1	ALAS1	5'-aminolevulinate synthase 1	-0.675305	0
Aldh1a1	ALDH1A1	aldehyde dehydrogenase 1 family, member A1	1.35609	0
Aldh2	ALDH2	aldehyde dehydrogenase 2 family (mitochondrial)	-0.283843	0.045
Aldoa	ALDOA	aldolase A, fructose-bisphosphate	-0.334425	0.0495
Alg3	ALG3	ALG3, alpha-1,3- mannosyltransferase	-0.385337	0.016
Alpl	ALPL	alkaline phosphatase, liver/bone/kidney	0.492827	0.0929
Ammecr1l	AMMECR1L	AMMECR1-like	-0.324094	0.0562
Amz2	AMZ2	archaelysin family metallopeptidase 2	0.594262	0.0306
Anapc11	ANAPC11	anaphase promoting complex subunit 11	-0.270556	0.1348
Anapc4	ANAPC4	anaphase promoting complex subunit 4	-0.242294	0.1676
Angptl2	ANGPTL2	angiopoietin-like 2	-0.210062	0.1696
Ank	ANKH	ANKH inorganic pyrophosphate transport regulator	-0.269164	0.1396
Ankrd1	ANKRD1	ankyrin repeat domain 1 (cardiac muscle)	1.78994	0
Ankrd10	ANKRD10	ankyrin repeat domain 10	-0.335335	0.0376
Ankrd17	ANKRD17	ankyrin repeat domain 17	-0.297077	0.0701
Anxa1	ANXA1	annexin A1	0.683202	0.0078
Anxa2	ANXA2	annexin A2	0.446786	0.1806
Anxa6	ANXA6	annexin A6	-0.288417	0.1131
Ap1ar	AP1AR	adaptor-related protein complex 1 associated regulatory protein	-0.260843	0.121
Ap1m1	AP1M1	adaptor-related protein complex 1, mu 1 subunit	-0.39935	0.0145
Ap1s1	AP1S1	adaptor-related protein complex 1, sigma 1 subunit	-0.254289	0.1727
Ap2a1	AP2A1	adaptor-related protein complex 2, alpha 1 subunit	-0.418697	0.0075
Ap2a2	AP2A2	adaptor-related protein complex 2, alpha 2 subunit	-0.255839	0.1465
Apba3	APBA3	amyloid beta (A4) precursor protein-binding, family A, member 3	0.469573	0.1794
Apbb1	APBB1	amyloid beta (A4) precursor protein-binding, family B, member 1 (Fe65)	-0.588574	0.0003
Aplp2	APLP2	amyloid beta (A4) precursor-like protein 2	-0.383642	0.0161
Apoa1bp	APOA1BP	apolipoprotein A-I binding protein	-0.353469	0.0381
Apobec2	APOBEC2	apolipoprotein B mRNA editing enzyme, catalytic polypeptide-like 2	0.78375	0.0015
Apoe	APOE	apolipoprotein E	0.561008	0.0501
App	APP	amyloid beta (A4) precursor protein	-0.663602	0
Aqp1	AQP1	aquaporin 1 (Colton blood group)	1.14978	0
Arf4	ARF4	ADP-ribosylation factor 4	0.535157	0.0771
Arf5	ARF5	ADP-ribosylation factor 5	-0.410428	0.0136
Arfrp1	ARFRP1	ADP-ribosylation factor related protein 1	-0.252054	0.1492
Arhgap21	ARHGAP21	Rho GTPase activating protein 21	-0.352732	0.0366
Arhgef7	ARHGEF7	Rho guanine nucleotide exchange factor (GEF) 7	-0.456801	0.0048
Arl1	ARL1	ADP-ribosylation factor-like 1	-0.25739	0.1496
Arl2	ARL2	ADP-ribosylation factor-like 2	0.467697	0.1704
Arl2bp	ARL2BP	ADP-ribosylation factor-like 2 binding protein	-0.318506	0.0355
Arl3	ARL3	ADP-ribosylation factor-like 3	1.14906	0
Arl6ip5	ARL6IP5	ADP-ribosylation factor-like 6 interacting protein 5	-0.271252	0.1071
Arl8b	ARL8B	ADP-ribosylation factor-like 8B	0.738984	0.0023
Arpc1a	ARPC1A	actin related protein 2/3 complex, subunit 1A, 41kDa	0.562377	0.0416
Arpc2	ARPC2	actin related protein 2/3 complex, subunit 2, 34kDa	-0.209728	0.1684
Arpc3	ARPC3	actin related protein 2/3 complex, subunit 3, 21kDa	0.782828	0.0004
Art1	ART1	ADP-ribosyltransferase 1	0.511974	0.0705
Art3	ART3	ADP-ribosyltransferase 3	0.481506	0.166
Art5	ART5	ADP-ribosyltransferase 5	-0.24366	0.139
Asxl1	ASXL1	additional sex combs like transcriptional regulator 1	-0.330429	0.0532
Atad1	ATAD1	ATPase family, AAA domain containing 1	0.449746	0.1868
Atf5	ATF5	activating transcription factor 5	0.70186	0.0043
Atp11a	ATP11A	ATPase, class VI, type 11A	-0.224149	0.1825
Atp1a1	ATP1A1	ATPase, Na+/K+ transporting, alpha 1 polypeptide	-0.21073	0.0855
Atp1a2	ATP1A2	ATPase, Na+/K+ transporting, alpha 2 polypeptide	-0.485398	0.0003
Atp5d	ATP5D	ATP synthase, H+ transporting, mitochondrial F1 complex, delta subunit	-0.293182	0.0707
Atp5g2	ATP5G2	ATP synthase, H+ transporting, mitochondrial Fo complex, subunit C2 (subunit 9)	-0.486408	0.0017
Atp6v0a2	ATP6V0A2	ATPase, H+ transporting, lysosomal V0 subunit a2	-0.576691	0.0002
Atp6v0b	ATP6V0B	ATPase, H+ transporting, lysosomal 21kDa, V0 subunit b	0.678433	0.008
Atp6v0c	ATP6V0C	ATPase, H+ transporting, lysosomal 16kDa, V0 subunit c	-0.303472	0.0873
Atp6v0e	ATP6V0E1	ATPase, H+ transporting, lysosomal 9kDa, V0 subunit e1	0.652785	0.0112
Atpif1	ATPIF1	ATPase inhibitory factor 1	0.838347	0.0007
Atxn2	ATXN2	ataxin 2	-0.247765	0.1253
B2m	B2M	beta-2-microglobulin	1.13553	0
B4galt1	B4GALT1	UDP-Gal:betaGlcNAc beta 1,4- galactosyltransferase, polypeptide 1	-0.46933	0.0034
Bag1	BAG1	BCL2-associated athanogene	0.514198	0.1002
Bag3	BAG3	BCL2-associated athanogene 3	0.791856	0.0011
Bag6	BAG6	BCL2-associated athanogene 6	-0.456603	0.0028
Baz1b	BAZ1B	bromodomain adjacent to zinc finger domain, 1B	-0.309002	0.0786
BC017643	C17orf62	chromosome 17 open reading frame 62	-0.340623	0.0304
Bckdha	BCKDHA	branched chain keto acid dehydrogenase E1, alpha polypeptide	-0.233108	0.0994
Bckdhb	BCKDHB	branched chain keto acid dehydrogenase E1, beta polypeptide	-0.413499	0.0077
Bckdk	BCKDK	branched chain ketoacid dehydrogenase kinase	-0.286656	0.0951
Bcl2l13	BCL2L13	BCL2-like 13 (apoptosis facilitator)	-0.391191	0.0186
Bcl6b	BCL6B	B-cell CLL/lymphoma 6, member B	-0.291415	0.0918
Becn1	BECN1	beclin 1, autophagy related	0.688941	0.0064
Bnip3l	BNIP3L	BCL2/adenovirus E1B 19kDa interacting protein 3-like	0.619836	0.02
Bpgm	BPGM	2,3-bisphosphoglycerate mutase	0.67708	0.0058
Btbd1	BTBD1	BTB (POZ) domain containing 1	-0.391948	0.0163
Btf3	BTF3	basic transcription factor 3	0.983021	0
Bzw1	BZW1	basic leucine zipper and W2 domains 1	0.610228	0.0212
C1qb	C1QB	complement component 1, q subcomponent, B chain	0.574247	0.0376
C330007P06Rik	CXorf56	chromosome X open reading frame 56	0.516419	0.0725
C78339	FAM8A1	family with sequence similarity 8, member A1	0.602267	0.0285
Cacna1c	CACNA1C	calcium channel, voltage-dependent, L type, alpha 1C subunit	-0.437526	0.0063
Cacul1	CACUL1	CDK2-associated, cullin domain 1	-0.343549	0.0425
Calu	CALU	calumenin	0.56179	0.0549
Capn2	CAPN2	calpain 2, (m/II) large subunit	0.451435	0.2037
Capza1	CAPZA1	capping protein (actin filament) muscle Z-line, alpha 1	0.485633	0.1482
Capza2	CAPZA2	capping protein (actin filament) muscle Z-line, alpha 2	0.703455	0.0057
Capzb	CAPZB	capping protein (actin filament) muscle Z-line, beta	-0.748554	0
Car14	CA14	carbonic anhydrase XIV	-0.769797	0
Carm1	CARM1	coactivator-associated arginine methyltransferase 1	-0.304897	0.0829
Casq1	CASQ1	calsequestrin 1 (fast-twitch, skeletal muscle)	1.31545	0
Cat	CAT	catalase	-0.20141	0.1794
Cbfb	CBFB	core-binding factor, beta subunit	-0.476137	0.0017
Cbx5	CBX5	chromobox homolog 5	-0.296545	0.0712
Cbx6	CBX6	chromobox homolog 6	-0.95009	0
Ccdc53	CCDC53	coiled-coil domain containing 53	0.849199	0.0004
Ccng1	CCNG1	cyclin G1	0.668936	0.009
Ccng2	CCNG2	cyclin G2	0.537346	0.0603
Ccni	CCNI	cyclin I	0.465609	0.1788
Cct4	CCT4	chaperonin containing TCP1, subunit 4 (delta)	0.584193	0.0376
Cct5	CCT5	chaperonin containing TCP1, subunit 5 (epsilon)	0.606821	0.0293
Cd164	CD164	CD164 molecule, sialomucin	0.493237	0.1383
Cd9	CD9	CD9 molecule	0.593402	0.0293
Cd93	CD93	CD93 molecule	-0.353837	0.0365
Cdc26	CDC26	cell division cycle 26	0.639325	0.0127
Cdc37	CDC37	cell division cycle 37	0.515208	0.0885
Cdh13	CDH13	cadherin 13	0.555914	0.048
Cdk2ap1	CDK2AP1	cyclin-dependent kinase 2 associated protein 1	0.665029	0.0105
Ceacam1	CEACAM1	carcinoembryonic antigen-related cell adhesion molecule 1 (biliary glycoprotein)	0.457542	0.0889
Cebpb	CEBPB	CCAAT/enhancer binding protein (C/EBP), beta	0.628634	0.0072
Cebpd	CEBPD	CCAAT/enhancer binding protein (C/EBP), delta	1.33216	0
Cep350	CEP350	centrosomal protein 350kDa	-0.277009	0.1133
Ces1d	CES1	carboxylesterase 1	-1.23786	0
Cggbp1	CGGBP1	CGG triplet repeat binding protein 1	-0.260497	0.1097
Chd1	CHD1	chromodomain helicase DNA binding protein 1	-0.265691	0.1304
Chmp2a	CHMP2A	charged multivesicular body protein 2A	0.515712	0.0915
Chp1	CHP1	calcineurin-like EF-hand protein 1	0.64865	0.0094
Chpt1	CHPT1	choline phosphotransferase 1	0.766129	0.0018
Ciao1	CIAO1	cytosolic iron-sulfur assembly component 1	0.635987	0.0147
Cic	CIC	capicua transcriptional repressor	-0.817816	0
Cidea	CIDEA	cell death-inducing DFFA-like effector a	0.588037	0.0312
Cish	CISH	cytokine inducible SH2-containing protein	-0.356051	0.0163
Clcn3	CLCN3	chloride channel, voltage-sensitive 3	-0.652901	0.0002
Clic4	CLIC4	chloride intracellular channel 4	-0.507378	0.001
Clip4	CLIP4	CAP-GLY domain containing linker protein family, member 4	-0.212066	0.0979
Clpp	CLPP	caseinolytic mitochondrial matrix peptidase proteolytic subunit	0.616452	0.0184
Clptm1	CLPTM1	cleft lip and palate associated transmembrane protein 1	-0.294774	0.1052
Clta	CLTA	clathrin, light chain A	0.845831	0.0002
Cltb	CLTB	clathrin, light chain B	-0.226848	0.1915
Clu	CLU	clusterin	0.490057	0.1351
Cmas	CMAS	cytidine monophosphate N-acetylneuraminic acid synthetase	0.460061	0.1939
Cmc2	CMC2	C-x(9)-C motif containing 2	-0.258425	0.1221
Cmip	CMIP	c-Maf inducing protein	-0.306323	0.0383
Cmtm8	CMTM8	CKLF-like MARVEL transmembrane domain containing 8	-0.422946	0.0083
Cnbp	CNBP	CCHC-type zinc finger, nucleic acid binding protein	0.84004	0.0007
Cnot1	CNOT1	CCR4-NOT transcription complex, subunit 1	-0.261362	0.1682
Cnpy2	CNPY2	canopy FGF signaling regulator 2	0.640251	0.0153
Coa3	COA3	cytochrome c oxidase assembly factor 3	0.477781	0.1529
Col1a1	COL1A1	collagen, type I, alpha 1	-0.46554	0.0026
Col3a1	COL3A1	collagen, type III, alpha 1	-0.283668	0.0631
Col4a1	COL4A1	collagen, type IV, alpha 1	-0.523048	0.0007
Col4a2	COL4A2	collagen, type IV, alpha 2	-0.337886	0.0391
Col5a1	COL5A1	collagen, type V, alpha 1	-1.19297	0
Col5a2	COL5A2	collagen, type V, alpha 2	-0.35716	0.0214
Col6a1	COL6A1	collagen, type VI, alpha 1	-0.373327	0.0156
Col6a2	COL6A2	collagen, type VI, alpha 2	-0.323011	0.0252
Commd1	COMMD1	copper metabolism (Murr1) domain containing 1	0.541217	0.0547
Comt	COMT	catechol-O-methyltransferase	0.729618	0.0031
Copa	COPA	coatomer protein complex, subunit alpha	-0.354206	0.0356
Cops3	COPS3	COP9 signalosome subunit 3	0.608242	0.021
Coq10a	COQ10A	coenzyme Q10 homolog A (S. cerevisiae)	-0.328616	0.0467
Coq7	COQ7	coenzyme Q7 homolog, ubiquinone (yeast)	0.52667	0.0599
Coro1c	CORO1C	coronin, actin binding protein, 1C	-0.288241	0.0995
Cox4i1	COX4I1	cytochrome c oxidase subunit IV isoform 1	-0.332244	0.0501
Cox7a1	COX7A1	cytochrome c oxidase subunit VIIa polypeptide 1 (muscle)	0.642286	0.0115
Cpe	CPE	carboxypeptidase E	0.928048	0
Cpt2	CPT2	carnitine palmitoyltransferase 2	-0.435963	0.0071
Crat	CRAT	carnitine O-acetyltransferase	-0.30187	0.0791
Crip1	CRIP1	cysteine-rich protein 1 (intestinal)	0.702126	0.0052
Cryab	CRYAB	crystallin, alpha B	0.49682	0.1142
Cs	CS	citrate synthase	-0.439285	0.0061
Csf1	CSF1	colony stimulating factor 1 (macrophage)	-0.339893	0.0391
Csf1r	CSF1R	colony stimulating factor 1 receptor	-0.246224	0.186
Csnk1d	CSNK1D	casein kinase 1, delta	-0.328978	0.0621
Csrp1	CSRP1	cysteine and glycine-rich protein 1	0.892352	0.0001
Cst3	CST3	cystatin C	0.522357	0.0836
Ctage5	CTAGE5	CTAGE family, member 5	-0.37258	0.0238
Ctdsp2	CTDSP2	CTD (carboxy-terminal domain, RNA polymerase II, polypeptide A) small phosphatase 2	-0.41754	0.0108
Ctgf	CTGF	connective tissue growth factor	1.62405	0
Ctnnd1	CTNND1	catenin (cadherin-associated protein), delta 1	-0.602745	0.0003
Ctsd	CTSD	cathepsin D	-0.240418	0.1653
Ctss	CTSS	cathepsin S	0.89755	0.0001
Cul4a	CUL4A	cullin 4A	-0.278934	0.0786
Cxcl12	CXCL12	chemokine (C-X-C motif) ligand 12	-0.27666	0.0945
Cxxc1	CXXC1	CXXC finger protein 1	-0.673003	0
Cyfip2	CYFIP2	cytoplasmic FMR1 interacting protein 2	-0.317247	0.0079
Cyhr1	CYHR1	cysteine/histidine-rich 1	0.531968	0.0726
D10Jhu81e	C21orf33	chromosome 21 open reading frame 33	0.40719	0.1735
Dad1	DAD1	defender against cell death 1	-0.239736	0.1499
Dag1	DAG1	dystroglycan 1 (dystrophin-associated glycoprotein 1)	-0.357899	0.0365
Dazap2	DAZAP2	DAZ associated protein 2	0.671203	0.0094
Dcaf13	DCAF13	DDB1 and CUL4 associated factor 13	0.468427	0.1677
Dcaf8	DCAF8	DDB1 and CUL4 associated factor 8	-0.328978	0.058
Dcn	DCN	decorin	0.564817	0.0438
Dctn1	DCTN1	dynactin 1	-0.27439	0.1302
Ddost	DDOST	dolichyl-diphosphooligosaccharide--protein glycosyltransferase subunit (non-catalytic)	0.523963	0.0772
Ddx17	DDX17	DEAD (Asp-Glu-Ala-Asp) box helicase 17	-0.551522	0.0004
Ddx21	DDX21	DEAD (Asp-Glu-Ala-Asp) box helicase 21	-0.343183	0.041
Ddx3x	DDX3X	DEAD (Asp-Glu-Ala-Asp) box helicase 3, X-linked	-0.110137	0.0839
Ddx6	DDX6	DEAD (Asp-Glu-Ala-Asp) box helicase 6	0.642378	0.0089
Deb1	SS18L2	synovial sarcoma translocation gene on chromosome 18-like 2	1.18536	0
Dek	DEK	DEK proto-oncogene	0.775935	0.0015
Dffa	DFFA	DNA fragmentation factor, 45kDa, alpha polypeptide	-0.378194	0.0242
Dgat1	DGAT1	diacylglycerol O-acyltransferase 1	-0.350706	0.04
Dhrs4	DHRS4	dehydrogenase/reductase (SDR family) member 4	0.519743	0.0633
Dhx30	DHX30	DEAH (Asp-Glu-Ala-His) box helicase 30	-0.29885	0.0924
Dlat	DLAT	dihydrolipoamide S-acetyltransferase	-0.292475	0.0799
Dld	DLD	dihydrolipoamide dehydrogenase	0.536749	0.0646
Dlg1	DLG1	discs, large homolog 1 (Drosophila)	-0.40526	0.0156
Dlst	DLST	dihydrolipoamide S-succinyltransferase (E2 component of 2-oxo-glutarate complex)	-0.314553	0.0576
Dnaja3	DNAJA3	DnaJ (Hsp40) homolog, subfamily A, member 3	-0.369595	0.0299
Dnajb2	DNAJB2	DnaJ (Hsp40) homolog, subfamily B, member 2	-0.210563	0.1395
Dnajb4	DNAJB4	DnaJ (Hsp40) homolog, subfamily B, member 4	0.586501	0.0328
Dnajb6	DNAJB6	DnaJ (Hsp40) homolog, subfamily B, member 6	-0.331336	0.0554
Dnajb9	DNAJB9	DnaJ (Hsp40) homolog, subfamily B, member 9	1.15394	0
Dnajc15	DNAJC15	DnaJ (Hsp40) homolog, subfamily C, member 15	0.581014	0.0414
Dnajc2	DNAJC2	DnaJ (Hsp40) homolog, subfamily C, member 2	0.460376	0.1704
Dnajc7	DNAJC7	DnaJ (Hsp40) homolog, subfamily C, member 7	0.718789	0.0027
Dnajc8	DNAJC8	DnaJ (Hsp40) homolog, subfamily C, member 8	0.481816	0.1617
Dnm1l	DNM1L	dynamin 1-like	0.51167	0.1033
Dnttip2	DNTTIP2	deoxynucleotidyltransferase, terminal, interacting protein 2	0.592732	0.0251
Dock5	DOCK5	dedicator of cytokinesis 5	-0.489241	0.0017
Dpf2	DPF2	D4, zinc and double PHD fingers family 2	-0.397638	0.0174
Dpt	DPT	dermatopontin	0.584289	0.0293
Dr1	DR1	down-regulator of transcription 1, TBP-binding (negative cofactor 2)	0.515511	0.0877
Drap1	DRAP1	DR1-associated protein 1 (negative cofactor 2 alpha)	0.670115	0.0079
Dsg2	DSG2	desmoglein 2	-0.253601	0.1198
Dstn	DSTN	destrin (actin depolymerizing factor)	0.662479	0.0096
Dync1h1	DYNC1H1	dynein, cytoplasmic 1, heavy chain 1	-0.495532	0.0017
Dynll1	DYNLL1	dynein, light chain, LC8-type 1	0.935686	0.0002
Dynll2	DYNLL2	dynein, light chain, LC8-type 2	0.395063	0.1016
Ebf3	EBF3	early B-cell factor 3	-0.331699	0.0273
Ech1	ECH1	enoyl CoA hydratase 1, peroxisomal	-0.289475	0.1071
Echs1	ECHS1	enoyl CoA hydratase, short chain, 1, mitochondrial	-0.320666	0.0502
Edf1	EDF1	endothelial differentiation-related factor 1	0.662935	0.0096
Eef1a1	EEF1A1	eukaryotic translation elongation factor 1 alpha 1	0.681854	0.0078
Eef1a2	EEF1A2	eukaryotic translation elongation factor 1 alpha 2	-0.411387	0.0116
Eef1d	EEF1D	eukaryotic translation elongation factor 1 delta (guanine nucleotide exchange protein)	0.745539	0.0024
Efnb3	EFNB3	ephrin-B3	-0.544351	0.0004
Ei24	EI24	etoposide induced 2.4	0.477366	0.1144
Eid1	EID1	EP300 interacting inhibitor of differentiation 1	0.98652	0
Eif1ax	EIF1AY	eukaryotic translation initiation factor 1A, Y-linked	0.68921	0.0047
Eif2b5	EIF2B5	eukaryotic translation initiation factor 2B, subunit 5 epsilon, 82kDa	0.450591	0.1783
Eif3b	EIF3B	eukaryotic translation initiation factor 3, subunit B	-0.335881	0.0498
Eif3g	EIF3G	eukaryotic translation initiation factor 3, subunit G	0.535655	0.0609
Eif3j1	EIF3J	eukaryotic translation initiation factor 3, subunit J	0.748719	0.0026
Eif3k	EIF3K	eukaryotic translation initiation factor 3, subunit K	0.876095	0.0002
Eif3m	EIF3M	eukaryotic translation initiation factor 3, subunit M	0.72561	0.004
Eif4a2	EIF4A2	eukaryotic translation initiation factor 4A2	0.739416	0.0025
Eif4a3	EIF4A3	eukaryotic translation initiation factor 4A3	0.458067	0.1883
Eif4b	EIF4B	eukaryotic translation initiation factor 4B	0.569977	0.041
Elavl1	ELAVL1	ELAV like RNA binding protein 1	0.494262	0.1252
Elof1	ELOF1	elongation factor 1 homolog (S. cerevisiae)	0.459851	0.1836
Emc2	EMC2	ER membrane protein complex subunit 2	0.853517	0.0002
Emd	EMD	emerin	-0.31079	0.0705
Emp1	EMP1	epithelial membrane protein 1	0.763242	0.0019
Emp3	EMP3	epithelial membrane protein 3	-0.49147	0.0015
Enah	ENAH	enabled homolog (Drosophila)	0.617016	0.0166
Eng	ENG	endoglin	-0.692455	0
Entpd4	ENTPD4	ectonucleoside triphosphate diphosphohydrolase 4	-0.39517	0.0156
Epb4.1	EPB41	erythrocyte membrane protein band 4.1	-0.233278	0.1861
Epn1	EPN1	epsin 1	-0.381385	0.0249
Erh	ERH	enhancer of rudimentary homolog (Drosophila)	0.879078	0.0002
Ero1l	ERO1L	ERO1-like (S. cerevisiae)	-0.281912	0.0929
Esd	ESD	esterase D	0.463204	0.1853
Esf1	ESF1	ESF1, nucleolar pre-rRNA processing protein, homolog (S. cerevisiae)	-0.263612	0.1208
Etf1	ETF1	eukaryotic translation termination factor 1	-0.487824	0.0017
Etfb	ETFB	electron-transfer-flavoprotein, beta polypeptide	-0.259116	0.1626
Ezr	EZR	ezrin	-0.291769	0.0997
F2r	F2R	coagulation factor II (thrombin) receptor	-0.382702	0.0159
Fah	FAH	fumarylacetoacetate hydrolase (fumarylacetoacetase)	-0.363828	0.0323
Fahd1	FAHD1	fumarylacetoacetate hydrolase domain containing 1	-0.368104	0.0239
Fam101b	FAM101B	family with sequence similarity 101, member B	-0.540359	0.0004
Fam136a	FAM136A	family with sequence similarity 136, member A	0.582556	0.0365
Fam162a	FAM162A	family with sequence similarity 162, member A	0.839637	0.0007
Fam195b	FAM195B	family with sequence similarity 195, member B	-0.246567	0.1778
Fam3c	FAM3C	family with sequence similarity 3, member C	0.63988	0.0161
Fam96a	FAM96A	family with sequence similarity 96, member A	0.485942	0.1576
Fastk	FASTK	Fas-activated serine/threonine kinase	-0.300626	0.0664
Fbln1	FBLN1	fibulin 1	-0.472329	0.0022
Fbln2	FBLN2	fibulin 2	-0.22989	0.1408
Fbp2	FBP2	fructose-1,6-bisphosphatase 2	-0.418311	0.0074
Fbxo21	FBXO21	F-box protein 21	-0.33661	0.0485
Fbxo3	FBXO3	F-box protein 3	-0.261708	0.1492
Fbxw5	FBXW5	F-box and WD repeat domain containing 5	-0.351074	0.0384
Fcf1	FCF1	FCF1 rRNA-processing protein	0.964879	0
Fermt2	FERMT2	fermitin family member 2	-0.304719	0.0671
Fgf1	FGF1	fibroblast growth factor 1 (acidic)	0.478402	0.1268
Fgf13	FGF13	fibroblast growth factor 13	0.433494	0.1327
Fh1	FH	fumarate hydratase	-0.383831	0.0212
Fkbp10	FKBP10	FK506 binding protein 10, 65 kDa	-0.259116	0.143
Fkbp2	FKBP2	FK506 binding protein 2, 13kDa	0.54498	0.0601
Fkbp4	FKBP4	FK506 binding protein 4, 59kDa	-0.47313	0.0027
Fkbp7	FKBP7	FK506 binding protein 7	0.688315	0.0064
Fkbp8	FKBP8	FK506 binding protein 8, 38kDa	-0.280685	0.1137
Flii	FLII	flightless I homolog (Drosophila)	-0.53575	0.0004
Foxo3	FOXO3	forkhead box O3	-0.263438	0.0881
Foxred1	FOXRED1	FAD-dependent oxidoreductase domain containing 1	-0.248451	0.1704
Frmd6	FRMD6	FERM domain containing 6	-0.410812	0.0058
Fscn1	FSCN1	fascin actin-bundling protein 1	-0.72738	0
Fth1	FTH1	ferritin, heavy polypeptide 1	0.670206	0.0094
Fto	FTO	fat mass and obesity associated	-0.27282	0.1298
Fxyd1	FXYD1	FXYD domain containing ion transport regulator 1	-0.268643	0.1346
Fzd4	FZD4	frizzled class receptor 4	-0.750979	0
G3bp1	G3BP1	GTPase activating protein (SH3 domain) binding protein 1	-0.319766	0.0641
Gaa	GAA	glucosidase, alpha; acid	-0.559579	0.0004
Gab1	GAB1	GRB2-associated binding protein 1	-0.585756	0.0003
Gabarap	GABARAP	GABA(A) receptor-associated protein	-0.271252	0.1144
Gadd45a	GADD45A	growth arrest and DNA-damage-inducible, alpha	0.470407	0.1161
Ganab	GANAB	glucosidase, alpha; neutral AB	-0.46554	0.0035
Gapdh	GAPDH	glyceraldehyde-3-phosphate dehydrogenase	0.587845	0.0317
Gata4	GATA4	GATA binding protein 4	-0.15457	0.17
Gata6	GATA6	GATA binding protein 6	-0.434793	0.0034
Gbp2	GBP2	guanylate binding protein 2, interferon-inducible	0.753947	0.0021
Gbp3	GBP4	guanylate binding protein 4	0.778713	0.0014
Gcsh	GCSH	glycine cleavage system protein H (aminomethyl carrier)	0.784253	0.0011
Gdi2	GDI2	GDP dissociation inhibitor 2	0.592923	0.0322
Gfm1	GFM1	G elongation factor, mitochondrial 1	-0.263958	0.1443
Ghitm	GHITM	growth hormone inducible transmembrane protein	0.464459	0.1789
Ghr	GHR	growth hormone receptor	0.635801	0.0105
Glrx3	GLRX3	glutaredoxin 3	0.559737	0.055
Gna13	GNA13	guanine nucleotide binding protein (G protein), alpha 13	-0.503487	0.0007
Gnao1	GNAO1	guanine nucleotide binding protein (G protein), alpha activating activity polypeptide O	-0.308823	0.0634
Gnb1	GNB1	guanine nucleotide binding protein (G protein), beta polypeptide 1	0.855671	0.0002
Golga4	GOLGA4	golgin A4	-0.60406	0.0003
Gpc1	GPC1	glypican 1	-0.522426	0.0007
Gpi1	GPI	glucose-6-phosphate isomerase	-0.315451	0.0626
Gpx3	GPX3	glutathione peroxidase 3 (plasma)	0.728574	0.0031
Gpx4	GPX4	glutathione peroxidase 4	0.783331	0.0011
Grcc10	C12orf57	chromosome 12 open reading frame 57	-0.272646	0.1287
Gsk3a	GSK3A	glycogen synthase kinase 3 alpha	-0.348133	0.0392
Gstk1	GSTK1	glutathione S-transferase kappa 1	-0.578844	0.0003
Gstm1	GSTM5	glutathione S-transferase mu 5	-0.314733	0.0762
Gstm5	GSTM3	glutathione S-transferase mu 3 (brain)	0.587077	0.0346
Gtf2a1	GTF2A1	general transcription factor IIA, 1, 19/37kDa	-0.23243	0.1698
Gtf2i	GTF2I	general transcription factor IIi	-0.342086	0.036
Gtf3c1	GTF3C1	general transcription factor IIIC, polypeptide 1, alpha 220kDa	-0.569608	0.0004
Gtpbp2	GTPBP2	GTP binding protein 2	-0.302582	0.0861
Gys1	GYS1	glycogen synthase 1 (muscle)	-0.482573	0.0026
H2-K1	HLA-A	major histocompatibility complex, class I, A	0.849919	0.0007
H2afz	H2AFZ	H2A histone family, member Z	0.483364	0.1679
H3f3b	H3F3A	H3 histone, family 3A	-0.325901	0.0392
Hadh	HADH	hydroxyacyl-CoA dehydrogenase	-0.366429	0.0269
Hdac5	HDAC5	histone deacetylase 5	-0.613741	0.0003
Hdac6	HDAC6	histone deacetylase 6	-0.579922	0.0002
Hdac7	HDAC7	histone deacetylase 7	-0.454427	0.0043
Hdgf	HDGF	hepatoma-derived growth factor	-0.398589	0.0154
Hdlbp	HDLBP	high density lipoprotein binding protein	-0.41754	0.0108
Heatr2	HEATR2	HEAT repeat containing 2	-0.510457	0.001
Helb	HELB	helicase (DNA) B	-0.255322	0.1219
Herc1	HERC1	HECT and RLD domain containing E3 ubiquitin protein ligase family member 1	-0.471929	0.0029
Hexa	HEXA	hexosaminidase A (alpha polypeptide)	0.623867	0.0193
Hgs	HGS	hepatocyte growth factor-regulated tyrosine kinase substrate	-0.533451	0.0008
Hgsnat	HGSNAT	heparan-alpha-glucosaminide N-acetyltransferase	-0.258253	0.1404
Hif1a	HIF1A	hypoxia inducible factor 1, alpha subunit (basic helix-loop-helix transcription factor)	-0.456603	0.0041
Higd2a	HIGD2A	HIG1 hypoxia inducible domain family, member 2A	0.477781	0.1647
Hint1	HINT1	histidine triad nucleotide binding protein 1	0.655443	0.012
Hist1h1c	HIST1H1C	histone cluster 1, H1c	-0.399921	0.0158
Hist1h2ba	HIST1H2BA	histone cluster 1, H2ba	0.489337	0.128
Hist1h2bc	HIST1H2BI	histone cluster 1, H2bi	0.944109	0
Hk1	HK1	hexokinase 1	0.769602	0.0019
Hk2	HK2	hexokinase 2	-0.280159	0.0925
Hnrnpa2b1	HNRNPA2B1	heterogeneous nuclear ribonucleoprotein A2/B1	0.869319	0.0002
Hnrnph1	HNRNPH1	heterogeneous nuclear ribonucleoprotein H1 (H)	0.57415	0.0451
Hp1bp3	HP1BP3	heterochromatin protein 1, binding protein 3	-0.266559	0.1514
Hpcal1	HPCAL1	hippocalcin-like 1	-0.251195	0.1556
Hsp90aa1	HSP90AA1	heat shock protein 90kDa alpha (cytosolic), class A member 1	0.606158	0.0157
Hspa4	HSPA4	heat shock 70kDa protein 4	-0.583809	0.0003
Hspa8	HSPA8	heat shock 70kDa protein 8	0.694033	0.0057
Hspe1	HSPE1	heat shock 10kDa protein 1	0.909351	0.0001
Hspg2	HSPG2	heparan sulfate proteoglycan 2	-0.668409	0
Htra2	HTRA2	HtrA serine peptidase 2	-0.694321	0
Huwe1	HUWE1	HECT, UBA and WWE domain containing 1, E3 ubiquitin protein ligase	-0.526785	0.001
Hypk	HYPK	huntingtin interacting protein K	0.469365	0.1846
Iars	IARS	isoleucyl-tRNA synthetase	-0.31581	0.0638
Ice1	ICE1	interactor of little elongation complex ELL subunit 1	-0.314194	0.0683
Ict1	ICT1	immature colon carcinoma transcript 1	0.781905	0.0011
Id1	ID1	inhibitor of DNA binding 1, dominant negative helix-loop-helix protein	0.63951	0.0113
Id3	ID3	inhibitor of DNA binding 3, dominant negative helix-loop-helix protein	0.509645	0.0687
Idh2	IDH2	isocitrate dehydrogenase 2 (NADP+), mitochondrial	-0.387412	0.0177
Idua	IDUA	iduronidase, alpha-L-	-0.421979	0.0091
Ifi204	IFI16	interferon, gamma-inducible protein 16	0.9151	0.0002
Ift81	IFT81	intraflagellar transport 81	-0.397258	0.0154
Igbp1	IGBP1	immunoglobulin (CD79A) binding protein 1	0.660564	0.0082
Igf2	IGF2	insulin-like growth factor 2	-0.41754	0.0081
Igf2r	IGF2R	insulin-like growth factor 2 receptor	-0.290886	0.0665
Il13ra1	IL13RA1	interleukin 13 receptor, alpha 1	0.722816	0.0026
Il6st	IL6ST	interleukin 6 signal transducer	0.619084	0.0124
Immp1l	IMMP1L	IMP1 inner mitochondrial membrane peptidase-like (S. cerevisiae)	0.900258	0.0001
Impad1	IMPAD1	inositol monophosphatase domain containing 1	-0.541408	0.0003
Ing4	ING4	inhibitor of growth family, member 4	-0.654944	0.0002
Inppl1	INPPL1	inositol polyphosphate phosphatase-like 1	-0.246567	0.1634
Ip6k1	IP6K1	inositol hexakisphosphate kinase 1	-0.689893	0
Irf2bp1	IRF2BP1	interferon regulatory factor 2 binding protein 1	-0.34172	0.0474
Irgm2	IRGM	immunity-related GTPase family, M	0.452279	0.1555
Irx3	IRX3	iroquois homeobox 3	0.677711	0.0058
Isoc1	ISOC1	isochorismatase domain containing 1	-0.279634	0.1229
Isyna1	ISYNA1	inositol-3-phosphate synthase 1	-0.289651	0.0795
Itgb1bp1	ITGB1BP1	integrin beta 1 binding protein 1	0.637378	0.0165
Itpkb	ITPKB	inositol-trisphosphate 3-kinase B	-0.470729	0.0032
Itsn1	ITSN1	intersectin 1 (SH3 domain protein)	-0.567041	0.0003
Ivns1abp	IVNS1ABP	influenza virus NS1A binding protein	0.835358	0.0007
Jarid2	JARID2	jumonji, AT rich interactive domain 2	-0.386091	0.0169
Jund	JUND	jun D proto-oncogene	-0.397448	0.0163
Jup	JUP	junction plakoglobin	-0.36049	0.0353
Kat7	KAT7	K(lysine) acetyltransferase 7	-0.406216	0.0136
Kcna5	KCNA5	potassium voltage-gated channel, shaker-related subfamily, member 5	0.612117	0.0162
Kcnh2	KCNH2	potassium voltage-gated channel, subfamily H (eag-related), member 2	-0.40947	0.012
Kcnk3	KCNK3	potassium channel, subfamily K, member 3	-0.232599	0.1246
Kdm6a	KDM6A	lysine (K)-specific demethylase 6A	-0.47694	0.001
Kdr	KDR	kinase insert domain receptor (a type III receptor tyrosine kinase)	-0.661091	0
Kif1b	KIF1B	kinesin family member 1B	-0.246395	0.1298
Kif1c	KIF1C	kinesin family member 1C	-0.317247	0.0475
Kif5b	KIF5B	kinesin family member 5B	-0.514779	0.0004
Klc4	KLC4	kinesin light chain 4	-0.674614	0
Klf10	KLF10	Kruppel-like factor 10	-0.174133	0.151
Klf9	KLF9	Kruppel-like factor 9	-0.659495	0
Klhdc2	KLHDC2	kelch domain containing 2	0.566572	0.045
Klhl21	KLHL21	kelch-like family member 21	-0.514161	0.0011
Kmt2a	KMT2A	lysine (K)-specific methyltransferase 2A	-0.382137	0.0159
Kpna3	KPNA3	karyopherin alpha 3 (importin alpha 4)	-0.268469	0.1399
Lama4	LAMA4	laminin, alpha 4	0.507719	0.0377
Lamp1	LAMP1	lysosomal-associated membrane protein 1	-0.342086	0.045
Lamp2	LAMP2	lysosomal-associated membrane protein 2	0.460585	0.2042
Lamtor5	LAMTOR5	late endosomal/lysosomal adaptor, MAPK and MTOR activator 5	0.818032	0.0007
Lclat1	LCLAT1	lysocardiolipin acyltransferase 1	-0.346665	0.0357
Ldha	LDHA	lactate dehydrogenase A	-0.378007	0.0212
Ldhb	LDHB	lactate dehydrogenase B	-0.262919	0.0607
Leprot	LEPROT	leptin receptor overlapping transcript	0.66612	0.0095
Lgals1	LGALS1	lectin, galactoside-binding, soluble, 1	0.665211	0.0095
Lgals4	LGALS4	lectin, galactoside-binding, soluble, 4	-0.244685	0.0538
Limch1	LIMCH1	LIM and calponin homology domains 1	-0.59379	0.0003
Llgl1	LLGL1	lethal giant larvae homolog 1 (Drosophila)	-0.373701	0.0234
Lman2	LMAN2	lectin, mannose-binding 2	0.755742	0.0019
Lmf1	LMF1	lipase maturation factor 1	-0.248622	0.173
Lmo4	LMO4	LIM domain only 4	-0.263092	0.1406
Lpgat1	LPGAT1	lysophosphatidylglycerol acyltransferase 1	-0.340258	0.0384
Lpin1	LPIN1	lipin 1	-0.586189	0.0003
Lpl	LPL	lipoprotein lipase	-1.28244	0
Lrba	LRBA	LPS-responsive vesicle trafficking, beach and anchor containing	-0.506353	0.0014
Lrg1	LRG1	leucine-rich alpha-2-glycoprotein 1	-0.472529	0.0017
Lrp1	LRP1	low density lipoprotein receptor-related protein 1	-0.224486	0.2043
Lsm3	LSM3	LSM3 homolog, U6 small nuclear RNA associated (S. cerevisiae)	0.910809	0.0002
Lsm7	LSM7	LSM7 homolog, U6 small nuclear RNA associated (S. cerevisiae)	0.721154	0.0033
Ltbp4	LTBP4	latent transforming growth factor beta binding protein 4	-0.290533	0.0688
Luc7l	LUC7L	LUC7-like (S. cerevisiae)	-0.317606	0.0514
Lum	LUM	lumican	0.612305	0.0096
Lypla1	LYPLA1	lysophospholipase I	0.784085	0.0009
Lyz2	LYZ	lysozyme	0.808179	0.0008
Maea	MAEA	macrophage erythroblast attacher	-0.400873	0.0157
Maged2	MAGED2	melanoma antigen family D, 2	-0.362714	0.0272
Magoh	MAGOH	mago-nashi homolog, proliferation-associated (Drosophila)	0.494364	0.1183
Map1lc3b	MAP1LC3B	microtubule-associated protein 1 light chain 3 beta	0.80587	0.0007
Map2k5	MAP2K5	mitogen-activated protein kinase kinase 5	-0.275786	0.12
Map3k1	MAP3K1	mitogen-activated protein kinase kinase kinase 1, E3 ubiquitin protein ligase	-0.576691	0.0003
Map3k5	MAP3K5	mitogen-activated protein kinase kinase kinase 5	-0.379132	0.0185
Map7d1	MAP7D1	MAP7 domain containing 1	-0.357899	0.0327
Mapk1	MAPK1	mitogen-activated protein kinase 1	-0.360305	0.0299
Mapk14	MAPK14	mitogen-activated protein kinase 14	-0.413499	0.0046
Mapk8	MAPK8	mitogen-activated protein kinase 8	-0.326444	0.0476
Mapk8ip3	MAPK8IP3	mitogen-activated protein kinase 8 interacting protein 3	-0.320306	0.0666
Mapre1	MAPRE1	microtubule-associated protein, RP/EB family, member 1	-0.578413	0.0003
Mark2	MARK2	MAP/microtubule affinity-regulating kinase 2	-0.239055	0.1861
Matr3	MATR3	matrin 3	0.623211	0.0161
Max	MAX	MYC associated factor X	0.486251	0.1071
Mbd6	MBD6	methyl-CpG binding domain protein 6	-0.398969	0.0157
Mbnl1	MBNL1	muscleblind-like splicing regulator 1	0.54498	0.0608
Mcm3ap	MCM3AP	minichromosome maintenance complex component 3 associated protein	-0.239396	0.1871
Mecp2	MECP2	methyl CpG binding protein 2	-0.282088	0.1063
Med28	MED28	mediator complex subunit 28	0.485427	0.1455
Mef2d	MEF2D	myocyte enhancer factor 2D	-0.675305	0
Meox2	MEOX2	mesenchyme homeobox 2	0.437334	0.1548
Mepce	MEPCE	methylphosphate capping enzyme	-0.370154	0.0311
Mettl18	METTL18	methyltransferase like 18	-0.338615	0.0359
Mettl9	METTL9	methyltransferase like 9	0.758644	0.002
Mfge8	MFGE8	milk fat globule-EGF factor 8 protein	-0.270904	0.1296
Mfhas1	MFHAS1	malignant fibrous histiocytoma amplified sequence 1	-0.482775	0.0024
Mfn1	MFN1	mitofusin 1	-0.518908	0.0009
Mfsd1	MFSD1	major facilitator superfamily domain containing 1	-0.422366	0.0094
Mfsd5	MFSD5	major facilitator superfamily domain containing 5	-0.311506	0.0684
Mgat1	MGAT1	mannosyl (alpha-1,3-)-glycoprotein beta-1,2-N-acetylglucosaminyltransferase	-0.611755	0.0003
Mgp	MGP	matrix Gla protein	1.11656	0
Mid1ip1	MID1IP1	MID1 interacting protein 1	0.617298	0.0146
Midn	MIDN	midnolin	-0.270208	0.13
Mien1	MIEN1	migration and invasion enhancer 1	0.568616	0.045
Mif4gd	MIF4GD	MIF4G domain containing	-0.342451	0.0412
Mkrn1	MKRN1	makorin ring finger protein 1	0.627607	0.0157
Mlf1	MLF1	myeloid leukemia factor 1	0.480679	0.1271
Mlycd	MLYCD	malonyl-CoA decarboxylase	-0.414076	0.012
Morf4l1	MORF4L1	mortality factor 4 like 1	0.665302	0.0105
Morf4l2	MORF4L2	mortality factor 4 like 2	0.7122	0.0056
Mpc2	MPC2	mitochondrial pyruvate carrier 2	0.728399	0.0031
Mrpl12	MRPL12	mitochondrial ribosomal protein L12	0.52306	0.0703
Mrpl13	MRPL13	mitochondrial ribosomal protein L13	0.565695	0.0471
Mrpl20	MRPL20	mitochondrial ribosomal protein L20	0.700972	0.0047
Mrpl24	MRPL24	mitochondrial ribosomal protein L24	0.87074	0.0002
Mrpl27	MRPL27	mitochondrial ribosomal protein L27	0.898247	0.0001
Mrpl3	MRPL3	mitochondrial ribosomal protein L3	-0.302582	0.0661
Mrpl30	MRPL30	mitochondrial ribosomal protein L30	0.637842	0.0157
Mrpl35	MRPL35	mitochondrial ribosomal protein L35	0.725436	0.0038
Mrpl36	MRPL36	mitochondrial ribosomal protein L36	0.96414	0
Mrpl37	MRPL37	mitochondrial ribosomal protein L37	-0.30561	0.0714
Mrpl38	MRPL38	mitochondrial ribosomal protein L38	-0.345748	0.041
Mrpl39	MRPL39	mitochondrial ribosomal protein L39	-0.331518	0.0459
Mrpl40	MRPL40	mitochondrial ribosomal protein L40	0.519944	0.0773
Mrpl48	MRPL48	mitochondrial ribosomal protein L48	-0.411387	0.011
Mrpl50	MRPL50	mitochondrial ribosomal protein L50	0.742351	0.0025
Mrpl52	MRPL52	mitochondrial ribosomal protein L52	0.555816	0.0538
Mrps11	MRPS11	mitochondrial ribosomal protein S11	0.630405	0.0162
Mrps15	MRPS15	mitochondrial ribosomal protein S15	0.728312	0.0031
Mrps21	MRPS21	mitochondrial ribosomal protein S21	0.663481	0.0112
Mrps34	MRPS34	mitochondrial ribosomal protein S34	0.90512	0.0002
Mrps36	MRPS36	mitochondrial ribosomal protein S36	0.473943	0.1729
Mrps7	MRPS7	mitochondrial ribosomal protein S7	0.509747	0.1097
Msl1	MSL1	male-specific lethal 1 homolog (Drosophila)	-0.243831	0.197
Msn	MSN	moesin	-0.229044	0.1677
Mtdh	MTDH	metadherin	0.696706	0.0061
Mtif2	MTIF2	mitochondrial translational initiation factor 2	0.380286	0.14
Mtm1	MTM1	myotubularin 1	-0.495329	0.001
Mtx2	MTX2	metaxin 2	0.53834	0.0683
Mut	MUT	methylmalonyl CoA mutase	-0.292475	0.0862
Mxi1	MXI1	MAX interactor 1, dimerization protein	0.497536	0.1249
Myadm	MYADM	myeloid-associated differentiation marker	-0.782645	0
Mybpc3	MYBPC3	myosin binding protein C, cardiac	-0.37707	0.0267
Myh7	MYH7	myosin, heavy chain 7, cardiac muscle, beta	1.35766	0
Myl1	MYL1	myosin, light chain 1, alkali; skeletal, fast	1.33325	0
Myl12b	MYL12A	myosin, light chain 12A, regulatory, non-sarcomeric	0.575119	0.038
Myl4	MYL4	myosin, light chain 4, alkali; atrial, embryonic	1.14913	0
Myom2	MYOM2	myomesin 2	-0.325901	0.03
Mypop	MYPOP	Myb-related transcription factor, partner of profilin	-0.432649	0.0072
N6amt2	N6AMT2	N-6 adenine-specific DNA methyltransferase 2 (putative)	0.55768	0.0472
Naca	NACA	nascent polypeptide-associated complex alpha subunit	0.531768	0.0815
Nav2	NAV2	neuron navigator 2	-0.364756	0.0268
Ncl	NCL	nucleolin	-0.299028	0.06
Ncor1	NCOR1	nuclear receptor corepressor 1	-0.452254	0.0049
Ncor2	NCOR2	nuclear receptor corepressor 2	-0.649955	0.0002
Nde1	NDE1	nudE neurodevelopment protein 1	0.485736	0.1191
Ndfip1	NDFIP1	Nedd4 family interacting protein 1	0.740884	0.0025
Ndufa10	NDUFA10	NADH dehydrogenase (ubiquinone) 1 alpha subcomplex, 10, 42kDa	-0.359749	0.0309
Ndufa6	NDUFA6	NADH dehydrogenase (ubiquinone) 1 alpha subcomplex, 6, 14kDa	0.62854	0.0143
Ndufa9	NDUFA9	NADH dehydrogenase (ubiquinone) 1 alpha subcomplex, 9, 39kDa	-0.258598	0.151
Ndufb2	NDUFB2	NADH dehydrogenase (ubiquinone) 1 beta subcomplex, 2, 8kDa	-0.359934	0.0319
Ndufb8	NDUFB8	NADH dehydrogenase (ubiquinone) 1 beta subcomplex, 8, 19kDa	0.704075	0.0047
Ndufs6	NDUFS6	NADH dehydrogenase (ubiquinone) Fe-S protein 6, 13kDa (NADH-coenzyme Q reductase)	-0.283316	0.0878
Ndufv1	NDUFV1	NADH dehydrogenase (ubiquinone) flavoprotein 1, 51kDa	-0.805913	0
Nedd8	NEDD8	neural precursor cell expressed, developmentally down-regulated 8	0.753605	0.0021
Neo1	NEO1	neogenin 1	-0.27631	0.1072
Nfib	NFIB	nuclear factor I/B	-0.241612	0.1453
Nfic	NFIC	nuclear factor I/C (CCAAT-binding transcription factor)	-0.457197	0.0018
Nfix	NFIX	nuclear factor I/X (CCAAT-binding transcription factor)	-0.352916	0.0003
Nfkb1	NFKB1	nuclear factor of kappa light polypeptide gene enhancer in B-cells 1	-0.408895	0.0131
Nkx2-5	NKX2-5	NK2 homeobox 5	-0.245198	0.1521
Nomo1	NOMO1	NODAL modulator 1	-0.479955	0.0025
Nono	NONO	non-POU domain containing, octamer-binding	0.53834	0.0603
Notch3	NOTCH3	notch 3	-0.516429	0.0011
Npc1	NPC1	Niemann-Pick disease, type C1	-0.372767	0.0208
Npepps	NPEPPS	aminopeptidase puromycin sensitive	-0.345381	0.044
Npm1	NPM1	nucleophosmin (nucleolar phosphoprotein B23, numatrin)	0.771294	0.0017
Nppa	NPPA	natriuretic peptide A	0.896466	0.0001
Nr1d1	NR1D1	nuclear receptor subfamily 1, group D, member 1	-0.0788684	0.1668
Nr1d2	NR1D2	nuclear receptor subfamily 1, group D, member 2	0.696172	0.0019
Nrd1	NRD1	nardilysin (N-arginine dibasic convertase)	0.498149	0.1346
Nrp1	NRP1	neuropilin 1	0.615605	0.002
Nsa2	NSA2	NSA2 ribosome biogenesis homolog (S. cerevisiae)	0.548831	0.0609
Nsun4	NSUN4	NOP2/Sun domain family, member 4	-0.274564	0.111
Nucb1	NUCB1	nucleobindin 1	-0.279809	0.1112
Nudt3	NUDT3	nudix (nucleoside diphosphate linked moiety X)-type motif 3	-0.57626	0.0004
Oaz2	OAZ2	ornithine decarboxylase antizyme 2	-0.181968	0.2005
Ogdh	OGDH	oxoglutarate (alpha-ketoglutarate) dehydrogenase (lipoamide)	-0.618384	0.0003
Ogfr	OGFR	opioid growth factor receptor	0.622087	0.0143
Ogn	OGN	osteoglycin	1.11483	0
P4ha2	P4HA2	prolyl 4-hydroxylase, alpha polypeptide II	-0.539729	0.0005
Pabpc1	PABPC1	poly(A) binding protein, cytoplasmic 1	0.700262	0.0047
Pabpn1	PABPN1	poly(A) binding protein, nuclear 1	-0.70275	0
Paip2	PAIP2	poly(A) binding protein interacting protein 2	0.818523	0.0008
Pak2	PAK2	p21 protein (Cdc42/Rac)-activated kinase 2	-0.679689	0
Park7	PARK7	parkinson protein 7	0.587557	0.0364
Pccb	PCCB	propionyl CoA carboxylase, beta polypeptide	-0.499606	0.0016
Pdcd5	PDCD5	programmed cell death 5	0.643487	0.0149
Pdcd6ip	PDCD6IP	programmed cell death 6 interacting protein	-0.681539	0
Pdcd7	PDCD7	programmed cell death 7	-0.244343	0.1746
Pdcl3	PDCL3	phosducin-like 3	0.462262	0.1832
Pdia3	PDIA3	protein disulfide isomerase family A, member 3	0.475915	0.1624
Pdk4	PDK4	pyruvate dehydrogenase kinase, isozyme 4	-0.109826	0.169
Pdpk1	PDPK1	3-phosphoinositide dependent protein kinase 1	-0.34795	0.0341
Pdxk	PDXK	pyridoxal (pyridoxine, vitamin B6) kinase	-0.378569	0.0215
Pex14	PEX14	peroxisomal biogenesis factor 14	-0.665432	0
Pfn2	PFN2	profilin 2	0.88323	0.0001
Pgm2	PGM1	phosphoglucomutase 1	-0.402588	0.0124
Pgrmc1	PGRMC1	progesterone receptor membrane component 1	0.738033	0.0023
Phka1	PHKA1	phosphorylase kinase, alpha 1 (muscle)	-0.340989	0.0427
Phlda1	PHLDA1	pleckstrin homology-like domain, family A, member 1	0.849199	0.0002
Phldb1	PHLDB1	pleckstrin homology-like domain, family B, member 1	-0.630394	0.0004
Pi4ka	PI4KA	phosphatidylinositol 4-kinase, catalytic, alpha	-0.294774	0.0838
Pim1	PIM1	Pim-1 proto-oncogene, serine/threonine kinase	-0.279809	0.0993
Pkd1	PKD1	polycystic kidney disease 1 (autosomal dominant)	-0.619271	0.0003
Pkia	PKIA	protein kinase (cAMP-dependent, catalytic) inhibitor alpha	0.637842	0.009
Pkm	PKM	pyruvate kinase, muscle	-0.354022	0.0392
Pkp4	PKP4	plakophilin 4	0.563158	0.0499
Pla2g12a	PLA2G12A	phospholipase A2, group XIIA	-1.27474	0
Plekha1	PLEKHA1	pleckstrin homology domain containing, family A (phosphoinositide binding specific) member 1	-0.371833	0.0186
Plekho1	PLEKHO1	pleckstrin homology domain containing, family O member 1	0.641361	0.0103
Plp2	PLP2	proteolipid protein 2 (colonic epithelium-enriched)	-0.322289	0.0619
Pls3	PLS3	plastin 3	0.491802	0.1116
Plxnd1	PLXND1	plexin D1	-0.252913	0.1691
Pmp22	PMP22	peripheral myelin protein 22	0.542506	0.055
Pmpcb	PMPCB	peptidase (mitochondrial processing) beta	0.56774	0.041
Pnkd	PNKD	paroxysmal nonkinesigenic dyskinesia	-0.478145	0.0026
Pno1	PNO1	partner of NOB1 homolog (S. cerevisiae)	0.972766	0
Pnp	PNP	purine nucleoside phosphorylase	0.955536	0
Pnpla2	PNPLA2	patatin-like phospholipase domain containing 2	-0.254461	0.1698
Polr1e	POLR1E	polymerase (RNA) I polypeptide E, 53kDa	0.466758	0.1387
Polr2e	POLR2E	polymerase (RNA) II (DNA directed) polypeptide E, 25kDa	1.21822	0
Polr2k	POLR2K	polymerase (RNA) II (DNA directed) polypeptide K, 7.0kDa	0.950468	0
Postn	POSTN	periostin, osteoblast specific factor	0.758559	0.002
Ppa2	PPA2	pyrophosphatase (inorganic) 2	0.867817	0.0002
Ppia	PPIA	peptidylprolyl isomerase A (cyclophilin A)	0.65581	0.0105
Ppif	PPIF	peptidylprolyl isomerase F	-0.377632	0.0272
Ppm1a	PPM1A	protein phosphatase, Mg2+/Mn2+ dependent, 1A	0.587653	0.0322
Ppp1cb	PPP1CB	protein phosphatase 1, catalytic subunit, beta isozyme	1.13534	0
Ppp2r1a	PPP2R1A	protein phosphatase 2, regulatory subunit A, alpha	-0.420434	0.0114
Ppp2r4	PPP2R4	protein phosphatase 2A activator, regulatory subunit 4	-0.46037	0.0044
Ppp3ca	PPP3CA	protein phosphatase 3, catalytic subunit, alpha isozyme	-0.369035	0.0224
Ppp3r1	PPP3R1	protein phosphatase 3, regulatory subunit B, alpha	-0.333153	0.057
Pptc7	PPTC7	PTC7 protein phosphatase homolog (S. cerevisiae)	-0.616835	0.0004
Prdx1	PRDX1	peroxiredoxin 1	0.829768	0.0007
Prepl	PREPL	prolyl endopeptidase-like	-0.494312	0.0016
Prkaca	PRKACA	protein kinase, cAMP-dependent, catalytic, alpha	-0.304719	0.0666
Prkacb	PRKACB	protein kinase, cAMP-dependent, catalytic, beta	-0.550888	0.0004
Prkcd	PRKCD	protein kinase C, delta	-0.237524	0.1853
Prmt1	PRMT1	protein arginine methyltransferase 1	0.857344	0.0002
Prosc	PROSC	proline synthetase co-transcribed homolog (bacterial)	0.486869	0.1199
Prps1	PRPS1	phosphoribosyl pyrophosphate synthetase 1	-0.205397	0.1606
Prune	PRUNE	prune exopolyphosphatase	-0.35089	0.037
Psap	PSAP	prosaposin	-0.695489	0
Psenen	PSENEN	presenilin enhancer gamma secretase subunit	-0.273692	0.1287
Psma1	PSMA1	proteasome (prosome, macropain) subunit, alpha type, 1	0.703012	0.0055
Psma3	PSMA3	proteasome (prosome, macropain) subunit, alpha type, 3	0.492725	0.145
Psma6	PSMA6	proteasome (prosome, macropain) subunit, alpha type, 6	0.823505	0.0007
Psma7	PSMA7	proteasome (prosome, macropain) subunit, alpha type, 7	0.529471	0.0562
Psmb1	PSMB1	proteasome (prosome, macropain) subunit, beta type, 1	-0.349971	0.0398
Psmb10	PSMB10	proteasome (prosome, macropain) subunit, beta type, 10	0.625458	0.0191
Psmb3	PSMB3	proteasome (prosome, macropain) subunit, beta type, 3	0.704341	0.005
Psmb5	PSMB5	proteasome (prosome, macropain) subunit, beta type, 5	0.449746	0.1627
Psmb8	PSMB8	proteasome (prosome, macropain) subunit, beta type, 8	0.948601	0
Psmc1	PSMC1	proteasome (prosome, macropain) 26S subunit, ATPase, 1	0.571919	0.0442
Psmc3	PSMC3	proteasome (prosome, macropain) 26S subunit, ATPase, 3	0.620962	0.0211
Psmc6	PSMC6	proteasome (prosome, macropain) 26S subunit, ATPase, 6	0.579277	0.041
Psmd11	PSMD11	proteasome (prosome, macropain) 26S subunit, non-ATPase, 11	0.46425	0.1927
Psmd13	PSMD13	proteasome (prosome, macropain) 26S subunit, non-ATPase, 13	0.450485	0.1794
Psmd3	PSMD3	proteasome (prosome, macropain) 26S subunit, non-ATPase, 3	-0.385714	0.0202
Psmd9	PSMD9	proteasome (prosome, macropain) 26S subunit, non-ATPase, 9	-0.57025	0.0003
Psme1	PSME1	proteasome (prosome, macropain) activator subunit 1 (PA28 alpha)	0.487589	0.1449
Psme4	PSME4	proteasome (prosome, macropain) activator subunit 4	-0.407364	0.0085
Ptdss1	PTDSS1	phosphatidylserine synthase 1	-0.740095	0
Ptgds	PTGDS	prostaglandin D2 synthase 21kDa (brain)	-0.645209	0
Ptges2	PTGES2	prostaglandin E synthase 2	-0.259288	0.1535
Ptp4a1	PTP4A1	protein tyrosine phosphatase type IVA, member 1	0.937872	0
Ptpn1	PTPN1	protein tyrosine phosphatase, non-receptor type 1	-0.472329	0.0018
Ptrf	PTRF	polymerase I and transcript release factor	-0.838564	0
Pttg1ip	PTTG1IP	pituitary tumor-transforming 1 interacting protein	-0.297963	0.0717
Pura	PURA	purine-rich element binding protein A	-0.280685	0.0938
Pygm	PYGM	phosphorylase, glycogen, muscle	-0.365128	0.0258
R3hdm1	R3HDM1	R3H domain containing 1	-0.387034	0.0178
Rab10	RAB10	RAB10, member RAS oncogene family	0.682843	0.0052
Rab11fip5	RAB11FIP5	RAB11 family interacting protein 5 (class I)	-0.598806	0.0003
Rab28	RAB28	RAB28, member RAS oncogene family	0.626673	0.0182
Rab9	RAB9A	RAB9A, member RAS oncogene family	0.575022	0.0433
Rad23a	RAD23A	RAD23 homolog A (S. cerevisiae)	0.860129	0.0002
Rad23b	RAD23B	RAD23 homolog B (S. cerevisiae)	-0.267774	0.0952
Ranbp1	RANBP1	RAN binding protein 1	0.600745	0.0293
Rapsn	RAPSN	receptor-associated protein of the synapse	-0.332789	0.05
Rbm3	RBM3	RNA binding motif (RNP1, RRM) protein 3	0.774924	0.0008
Rbm38	RBM38	RNA binding motif protein 38	-0.472129	0.0021
Rbms1	RBMS1	RNA binding motif, single stranded interacting protein 1	-0.738409	0
Rcan1	RCAN1	regulator of calcineurin 1	0.648097	0.0096
Reep1	REEP1	receptor accessory protein 1	-0.503282	0.0015
Reep5	REEP5	receptor accessory protein 5	-0.272123	0.1391
Retsat	RETSAT	retinol saturase (all-trans-retinol 13,14-reductase)	-0.457791	0.0037
Rfk	RFK	riboflavin kinase	0.697774	0.0048
Rgcc	RGCC	regulator of cell cycle	0.81746	0.0007
Rgs5	RGS5	regulator of G-protein signaling 5	0.594644	0.0094
Rhoa	RHOA	ras homolog family member A	0.904812	0.0002
Rhob	RHOB	ras homolog family member B	0.572308	0.0465
Rhoj	RHOJ	ras homolog family member J	-0.232769	0.0623
Ric8	RIC8A	RIC8 guanine nucleotide exchange factor A	-0.296368	0.062
Rmnd5a	RMND5A	required for meiotic nuclear division 5 homolog A (S. cerevisiae)	-0.257045	0.1238
Rnaseh2b	RNASEH2B	ribonuclease H2, subunit B	0.531768	0.068
Rnf11	RNF11	ring finger protein 11	0.828713	0.0007
Rnf13	RNF13	ring finger protein 13	1.11703	0
Rnf4	RNF4	ring finger protein 4	-0.831871	0
Romo1	ROMO1	reactive oxygen species modulator 1	0.518233	0.0599
Rpia	RPIA	ribose 5-phosphate isomerase A	-0.43226	0.0072
Rpl10a	RPL10A	ribosomal protein L10a	0.963326	0
Rpl13	RPL13	ribosomal protein L13	0.589955	0.0346
Rpl13a	RPL13A	ribosomal protein L13a	0.591392	0.0313
Rpl21	RPL21	ribosomal protein L21	0.623118	0.02
Rpl27a	RPL27A	ribosomal protein L27a	0.923492	0.0002
Rpl3	RPL3	ribosomal protein L3	1.03801	0
Rpl5	RPL5	ribosomal protein L5	0.695459	0.0065
Rpl6	RPL6	ribosomal protein L6	0.600079	0.0305
Rpl7	RPL7	ribosomal protein L7	0.851519	0.0007
Rpl7a	RPL7A	ribosomal protein L7a	0.651132	0.0128
Rps10	RPS10	ribosomal protein S10	0.807767	0.0009
Rps12	RPS12	ribosomal protein S12	0.830174	0.0007
Rps15a	RPS15A	ribosomal protein S15a	0.692606	0.0072
Rps19	RPS19	ribosomal protein S19	0.547351	0.0608
Rps26	RPS26	ribosomal protein S26	0.749749	0.0027
Rps27a	RPS27A	ribosomal protein S27a	0.787516	0.0016
Rps4x	RPS4Y1	ribosomal protein S4, Y-linked 1	0.670025	0.0092
Rps5	RPS5	ribosomal protein S5	0.849999	0.0007
Rps6ka2	RPS6KA2	ribosomal protein S6 kinase, 90kDa, polypeptide 2	-0.355498	0.0364
Rps7	RPS7	ribosomal protein S7	0.650213	0.0143
Rrad	RRAD	Ras-related associated with diabetes	-0.359749	0.0191
Rraga	RRAGA	Ras-related GTP binding A	-0.279984	0.0449
Rtn3	RTN3	reticulon 3	-0.308823	0.0637
Rtn4	RTN4	reticulon 4	0.60046	0.0278
Ryr2	RYR2	ryanodine receptor 2 (cardiac)	-0.419083	0.0072
S100a1	S100A1	S100 calcium binding protein A1	0.599889	0.0291
S100a6	S100A6	S100 calcium binding protein A6	0.882604	0.0002
Samm50	SAMM50	SAMM50 sorting and assembly machinery component	-0.357899	0.0291
Sar1a	SAR1A	secretion associated, Ras related GTPase 1A	-0.33971	0.0469
Sar1b	SAR1B	secretion associated, Ras related GTPase 1B	0.70496	0.0051
Sarnp	SARNP	SAP domain containing ribonucleoprotein	0.795601	0.001
Sbf2	SBF2	SET binding factor 2	-0.246738	0.1493
Sbno1	SBNO1	strawberry notch homolog 1 (Drosophila)	-0.301159	0.088
Scamp1	SCAMP1	secretory carrier membrane protein 1	-0.490659	0.0015
Scarb1	SCARB1	scavenger receptor class B, member 1	-0.294597	0.0995
Scd1	SCD	stearoyl-CoA desaturase (delta-9-desaturase)	0.611645	0.0163
Scn1b	SCN1B	sodium channel, voltage-gated, type I, beta subunit	-0.25515	0.1392
Sdhc	SDHC	succinate dehydrogenase complex, subunit C, integral membrane protein, 15kDa	-0.707454	0
Sdpr	SDPR	serum deprivation response	0.722466	0.0041
Sec16a	SEC16A	SEC16 homolog A (S. cerevisiae)	-0.400682	0.0155
Sec24c	SEC24C	SEC24 family member C	-0.462157	0.0041
Sec31a	SEC31A	SEC31 homolog A (S. cerevisiae)	-0.360305	0.0349
Sec61a1	SEC61A1	Sec61 alpha 1 subunit (S. cerevisiae)	0.475604	0.1532
Sec61g	SEC61G	Sec61 gamma subunit	1.1137	0
Selenbp1	SELENBP1	selenium binding protein 1	-0.224992	0.1924
Selk	SELK	selenoprotein K	0.60502	0.0291
Serpinb6a	SERPINB6	serpin peptidase inhibitor, clade B (ovalbumin), member 6	-0.30793	0.0365
Serping1	SERPING1	serpin peptidase inhibitor, clade G (C1 inhibitor), member 1	0.533065	0.0611
Setd8	SETD8	SET domain containing (lysine methyltransferase) 8	-0.39935	0.0124
Sf3b5	SF3B5	splicing factor 3b, subunit 5, 10kDa	0.608336	0.0224
Sf3b6	SF3B6	splicing factor 3b, subunit 6, 14kDa	0.995086	0
Sgcb	SGCB	sarcoglycan, beta (43kDa dystrophin-associated glycoprotein)	0.571337	0.0363
Sgk1	SGK1	serum/glucocorticoid regulated kinase 1	0.770787	0.0011
Sgpl1	SGPL1	sphingosine-1-phosphate lyase 1	-0.271775	0.1029
Sh3bgrl	SH3BGRL	SH3 domain binding glutamate-rich protein like	0.908967	0.0002
Shroom3	SHROOM3	shroom family member 3	-0.781405	0
Sidt2	SIDT2	SID1 transmembrane family, member 2	-0.359009	0.034
Sipa1l2	SIPA1L2	signal-induced proliferation-associated 1 like 2	-0.627271	0.0003
Skp1a	SKP1	S-phase kinase-associated protein 1	0.671475	0.0048
Slc11a2	SLC11A2	solute carrier family 11 (proton-coupled divalent metal ion transporter), member 2	-0.493906	0.0015
Slc12a7	SLC12A7	solute carrier family 12 (potassium/chloride transporter), member 7	-0.555757	0.0003
Slc25a20	SLC25A20	solute carrier family 25 (carnitine/acylcarnitine translocase), member 20	-0.213906	0.1143
Slc25a5	SLC25A5	solute carrier family 25 (mitochondrial carrier; adenine nucleotide translocator), member 5	-0.445951	0.0058
Slc27a1	SLC27A1	solute carrier family 27 (fatty acid transporter), member 1	-0.496753	0.0014
Slc35c2	SLC35C2	solute carrier family 35 (GDP-fucose transporter), member C2	-0.343183	0.0411
Slc38a2	SLC38A2	solute carrier family 38, member 2	0.509544	0.0658
Slc44a2	SLC44A2	solute carrier family 44 (choline transporter), member 2	-0.366801	0.0224
Slc4a3	SLC4A3	solute carrier family 4 (anion exchanger), member 3	-0.526992	0.0004
Slc4a7	SLC4A7	solute carrier family 4, sodium bicarbonate cotransporter, member 7	-0.267774	0.1071
Slc6a6	SLC6A6	solute carrier family 6 (neurotransmitter transporter), member 6	-0.44438	0.0018
Slc9a8	SLC9A8	solute carrier family 9, subfamily A (NHE8, cation proton antiporter 8), member 8	-0.489038	0.0018
Slco3a1	SLCO3A1	solute carrier organic anion transporter family, member 3A1	-0.36829	0.0274
Slirp	SLIRP	SRA stem-loop interacting RNA binding protein	1.00259	0
Slk	SLK	STE20-like kinase	-0.36829	0.0192
Slmap	SLMAP	sarcolemma associated protein	0.841088	0.0007
Slu7	SLU7	SLU7 splicing factor homolog (S. cerevisiae)	0.71642	0.0031
Smap2	SMAP2	small ArfGAP2	-0.393842	0.0197
Smarca4	SMARCA4	SWI/SNF related, matrix associated, actin dependent regulator of chromatin, subfamily a, member 4	-0.352179	0.0364
Smc6	SMC6	structural maintenance of chromosomes 6	-0.253085	0.1035
Smpd1	SMPD1	sphingomyelin phosphodiesterase 1, acid lysosomal	-0.551945	0.0004
Smpdl3a	SMPDL3A	sphingomyelin phosphodiesterase, acid-like 3A	0.567156	0.0436
Sms	SMS	spermine synthase	-0.240759	0.2006
Snapin	SNAPIN	SNAP-associated protein	0.546561	0.0578
Snrpb	SNRPB	small nuclear ribonucleoprotein polypeptides B and B1	-0.442026	0.0044
Snrpd2	SNRPD2	small nuclear ribonucleoprotein D2 polypeptide 16.5kDa	0.927138	0.0002
Snx2	SNX2	sorting nexin 2	0.464982	0.1005
Snx4	SNX4	sorting nexin 4	-0.46176	0.0038
Socs2	SOCS2	suppressor of cytokine signaling 2	-0.303828	0.044
Sod1	SOD1	superoxide dismutase 1, soluble	0.717649	0.0026
Sorbs1	SORBS1	sorbin and SH3 domain containing 1	-0.735283	0
Sox4	SOX4	SRY (sex determining region Y)-box 4	-0.27073	0.0934
Sp3	SP3	Sp3 transcription factor	0.803062	0.0008
Sparcl1	SPARCL1	SPARC-like 1 (hevin)	0.57056	0.0419
Spin1	SPIN1	spindlin 1	0.465504	0.1768
Spns1	SPNS1	spinster homolog 1 (Drosophila)	-0.460568	0.0042
Sppl3	SPPL3	signal peptide peptidase like 3	-0.700404	0
Sptlc1	SPTLC1	serine palmitoyltransferase, long chain base subunit 1	-0.29018	0.0789
Sptssa	SPTSSA	serine palmitoyltransferase, small subunit A	0.538836	0.0681
Sqstm1	SQSTM1	sequestosome 1	0.465504	0.1481
Srebf1	SREBF1	sterol regulatory element binding transcription factor 1	-0.259806	0.1495
Srrt	SRRT	serrate, RNA effector molecule	-0.263438	0.1476
Srsf2	SRSF2	serine/arginine-rich splicing factor 2	-0.178208	0.1729
Srsf3	SRSF3	serine/arginine-rich splicing factor 3	-0.27631	0.0781
Ssr3	SSR3	signal sequence receptor, gamma (translocon-associated protein gamma)	0.839234	0.0005
Ssu72	SSU72	SSU72 RNA polymerase II CTD phosphatase homolog (S. cerevisiae)	0.511367	0.1106
Ssx2ip	SSX2IP	synovial sarcoma, X breakpoint 2 interacting protein	-0.579922	0.0002
St13	ST13	suppression of tumorigenicity 13 (colon carcinoma) (Hsp70 interacting protein)	0.710349	0.005
Stab1	STAB1	stabilin 1	-0.413692	0.0078
Stard3	STARD3	StAR-related lipid transfer (START) domain containing 3	-0.261016	0.1111
Stat1	STAT1	signal transducer and activator of transcription 1, 91kDa	0.758218	0.002
Stat3	STAT3	signal transducer and activator of transcription 3 (acute-phase response factor)	-0.252913	0.1465
Stat5a	STAT5A	signal transducer and activator of transcription 5A	-0.278584	0.1066
Stk38	STK38	serine/threonine kinase 38	-0.503487	0.001
Stom	STOM	stomatin	-0.324636	0.0586
Strn3	STRN3	striatin, calmodulin binding protein 3	0.569102	0.0382
Suds3	SUDS3	suppressor of defective silencing 3 homolog (S. cerevisiae)	0.712023	0.0038
Sugt1	SUGT1	SGT1, suppressor of G2 allele of SKP1 (S. cerevisiae)	0.863146	0.0002
Sumo1	SUMO1	small ubiquitin-like modifier 1	0.788185	0.0011
Sumo3	SUMO3	small ubiquitin-like modifier 3	-0.235824	0.1728
Svil	SVIL	supervillin	-0.735283	0
Swi5	SWI5	SWI5 recombination repair homolog (yeast)	-0.363271	0.022
Syf2	SYF2	SYF2 pre-mRNA-splicing factor	0.464564	0.1729
Syk	SYK	spleen tyrosine kinase	-0.294243	0.0843
Tab2	TAB2	TGF-beta activated kinase 1/MAP3K7 binding protein 2	0.469886	0.1765
Taf1d	TAF1D	TATA box binding protein (TBP)-associated factor, RNA polymerase I, D, 41kDa	0.682304	0.0055
Taf9	TAF9	TAF9 RNA polymerase II, TATA box binding protein (TBP)-associated factor, 32kDa	0.886433	0.0001
Tagln	TAGLN	transgelin	0.87688	0.0001
Tango2	TANGO2	transport and golgi organization 2 homolog (Drosophila)	-0.550888	0.0003
Tapbp	TAPBP	TAP binding protein (tapasin)	0.571143	0.041
Tax1bp3	TAX1BP3	Tax1 (human T-cell leukemia virus type I) binding protein 3	0.573471	0.0377
Tbca	TBCA	tubulin folding cofactor A	0.977903	0
Tbrg4	TBRG4	transforming growth factor beta regulator 4	-0.406598	0.0142
Tcea1	TCEA1	transcription elongation factor A (SII), 1	0.660381	0.0096
Tceb1	TCEB1	transcription elongation factor B (SIII), polypeptide 1 (15kDa, elongin C)	0.708496	0.0047
Tef	TEF	thyrotrophic embryonic factor	-0.283668	0.0569
Tex261	TEX261	testis expressed 261	-0.292122	0.089
Thbd	THBD	thrombomodulin	0.751035	0.0025
Thra	THRA	thyroid hormone receptor, alpha	-0.445951	0.0044
Thrap3	THRAP3	thyroid hormone receptor associated protein 3	-0.497364	0.0014
Tie1	TIE1	tyrosine kinase with immunoglobulin-like and EGF-like domains 1	0.777788	0.0017
Timm10b	TIMM10B	translocase of inner mitochondrial membrane 10 homolog B (yeast)	0.457542	0.1577
Timm13	TIMM13	translocase of inner mitochondrial membrane 13 homolog (yeast)	0.642655	0.013
Timm8b	TIMM8B	translocase of inner mitochondrial membrane 8 homolog B (yeast)	1.00619	0
Timp3	TIMP3	TIMP metallopeptidase inhibitor 3	0.493442	0.0812
Tiprl	TIPRL	TOR signaling pathway regulator	-0.277184	0.0996
Tmed2	TMED2	transmembrane emp24 domain trafficking protein 2	-0.377632	0.0195
Tmem11	TMEM11	transmembrane protein 11	0.46069	0.1774
Tmem123	TMEM123	transmembrane protein 123	0.555718	0.0499
Tmem129	TMEM129	transmembrane protein 129, E3 ubiquitin protein ligase	-0.583593	0.0003
Tmem150a	TMEM150A	transmembrane protein 150A	-0.677841	0
Tmem159	TMEM159	transmembrane protein 159	-0.368477	0.0251
Tmem160	TMEM160	transmembrane protein 160	-0.390056	0.0159
Tmem179b	TMEM179B	transmembrane protein 179B	-0.255839	0.1286
Tmx2	TMX2	thioredoxin-related transmembrane protein 2	1.14294	0
Tnnt1	TNNT1	troponin T type 1 (skeletal, slow)	0.7433	0.0024
Tnpo2	TNPO2	transportin 2	-0.277884	0.0847
Tnpo3	TNPO3	transportin 3	-0.669327	0
Tnxb	TNXB	tenascin XB	-0.270208	0.0444
Tomm7	TOMM7	translocase of outer mitochondrial membrane 7 homolog (yeast)	0.502738	0.1247
Tomm70a	TOMM70A	translocase of outer mitochondrial membrane 70 homolog A (S. cerevisiae)	0.555424	0.042
Top1	TOP1	topoisomerase (DNA) I	-0.387223	0.0181
Tpgs2	TPGS2	tubulin polyglutamylase complex subunit 2	-0.407555	0.0092
Tpp1	TPP1	tripeptidyl peptidase I	-0.434988	0.0061
Tprgl	TPRG1L	tumor protein p63 regulated 1-like	0.760349	0.0019
Trappc2l	TRAPPC2L	trafficking protein particle complex 2-like	0.563841	0.0479
Trim11	TRIM11	tripartite motif containing 11	-0.379507	0.0224
Trove2	TROVE2	TROVE domain family, member 2	-0.327348	0.0392
Trp53	TP53	tumor protein p53	-0.309538	0.0693
Tsc2	TSC2	tuberous sclerosis 2	-0.468931	0.0025
Tsc22d4	TSC22D4	TSC22 domain family, member 4	-0.530948	0.0008
Tsfm	TSFM	Ts translation elongation factor, mitochondrial	-0.340989	0.0467
Tspan7	TSPAN7	tetraspanin 7	-0.253257	0.1488
Tspan9	TSPAN9	tetraspanin 9	-0.388544	0.0198
Ttc17	TTC17	tetratricopeptide repeat domain 17	-0.374636	0.0273
Tuba4a	TUBA4A	tubulin, alpha 4a	-0.217759	0.199
Tuba8	TUBA8	tubulin, alpha 8	-0.432649	0.0043
Tubb2a	TUBB2A	tubulin, beta 2A class IIa	0.53834	0.0583
Tubb6	TUBB6	tubulin, beta 6 class V	0.479644	0.1533
Txn2	TXN2	thioredoxin 2	-0.681307	0
Txndc17	TXNDC17	thioredoxin domain containing 17	0.463936	0.1917
Txndc9	TXNDC9	thioredoxin domain containing 9	0.535157	0.0737
Tyrobp	TYROBP	TYRO protein tyrosine kinase binding protein	0.624054	0.0183
U2af2	U2AF2	U2 small nuclear RNA auxiliary factor 2	-0.511691	0.0011
Uba1	UBA1	ubiquitin-like modifier activating enzyme 1	-0.409087	0.0126
Uba2	UBA2	ubiquitin-like modifier activating enzyme 2	-0.309896	0.0604
Ube2d3	UBE2D3	ubiquitin-conjugating enzyme E2D 3	0.708408	0.0047
Ube2o	UBE2O	ubiquitin-conjugating enzyme E2O	-0.239055	0.1597
Ubl3	UBL3	ubiquitin-like 3	0.457962	0.1732
Ubr4	UBR4	ubiquitin protein ligase E3 component n-recognin 4	-0.911587	0
Ubxn1	UBXN1	UBX domain protein 1	0.498864	0.1067
Ubxn6	UBXN6	UBX domain protein 6	0.875859	0.0001
Uck2	UCK2	uridine-cytidine kinase 2	0.450169	0.1845
Ucp3	UCP3	uncoupling protein 3 (mitochondrial, proton carrier)	-0.346848	0.0137
Ugdh	UGDH	UDP-glucose 6-dehydrogenase	-0.240929	0.1404
Ugp2	UGP2	UDP-glucose pyrophosphorylase 2	-0.266732	0.1306
Ulk1	ULK1	unc-51 like autophagy activating kinase 1	-0.545403	0.0004
Unc119b	UNC119B	unc-119 homolog B (C. elegans)	-0.270556	0.12
Ung	UNG	uracil-DNA glycosylase	-0.770781	0
Uqcc1	UQCC1	ubiquinol-cytochrome c reductase complex assembly factor 1	-0.416962	0.0104
Uqcc2	UQCC2	ubiquinol-cytochrome c reductase complex assembly factor 2	0.666757	0.0088
Uqcrc1	UQCRC1	ubiquinol-cytochrome c reductase core protein I	-0.509225	0.001
Use1	USE1	unconventional SNARE in the ER 1 homolog (S. cerevisiae)	1.27989	0
Usp10	USP10	ubiquitin specific peptidase 10	-0.348133	0.0356
Usp19	USP19	ubiquitin specific peptidase 19	-0.426044	0.0085
Usp2	USP2	ubiquitin specific peptidase 2	-0.370527	0.0058
Usp34	USP34	ubiquitin specific peptidase 34	-1.05379	0
Usp38	USP38	ubiquitin specific peptidase 38	-0.558304	0.0003
Usp4	USP4	ubiquitin specific peptidase 4 (proto-oncogene)	-0.319586	0.0662
Vamp2	VAMP2	vesicle-associated membrane protein 2 (synaptobrevin 2)	-0.261362	0.1358
Vamp3	VAMP3	vesicle-associated membrane protein 3	0.668028	0.0078
Vapa	VAPA	VAMP (vesicle-associated membrane protein)-associated protein A, 33kDa	0.469052	0.1848
Vapb	VAPB	VAMP (vesicle-associated membrane protein)-associated protein B and C	-0.272297	0.1156
Vbp1	VBP1	von Hippel-Lindau binding protein 1	0.529771	0.083
Vcl	VCL	vinculin	-0.317427	0.055
Vprbp	VPRBP	Vpr (HIV-1) binding protein	-0.430509	0.0072
Vps29	VPS29	vacuolar protein sorting 29 homolog (S. cerevisiae)	0.78927	0.0011
Vps37c	VPS37C	vacuolar protein sorting 37 homolog C (S. cerevisiae)	-0.262919	0.1493
Vps52	VPS52	vacuolar protein sorting 52 homolog (S. cerevisiae)	-0.520562	0.0011
Vti1b	VTI1B	vesicle transport through interaction with t-SNAREs 1B	0.479024	0.1665
Wbp11	WBP11	WW domain binding protein 11	-0.356051	0.0383
Wbp2	WBP2	WW domain binding protein 2	-0.353837	0.0345
Wdr81	WDR81	WD repeat domain 81	-0.366987	0.0223
Wfs1	WFS1	Wolfram syndrome 1 (wolframin)	-0.30668	0.0724
Wiz	WIZ	widely interspaced zinc finger motifs	-0.391002	0.0181
Wsb2	WSB2	WD repeat and SOCS box containing 2	0.445303	0.191
Wwc2	WWC2	WW and C2 domain containing 2	-0.29442	0.093
Wwtr1	WWTR1	WW domain containing transcription regulator 1	0.462681	0.2
Xdh	XDH	xanthine dehydrogenase	0.729444	0.0031
Xirp1	XIRP1	xin actin-binding repeat containing 1	-0.502464	0.0011
Xpo6	XPO6	exportin 6	-0.287184	0.1047
Yipf3	YIPF3	Yip1 domain family, member 3	-0.409278	0.0127
Yipf5	YIPF5	Yip1 domain family, member 5	-0.259461	0.1443
Ylpm1	YLPM1	YLP motif containing 1	-0.408512	0.0111
Ythdf1	YTHDF1	YTH N(6)-methyladenosine RNA binding protein 1	-0.525746	0.0005
Ywhag	YWHAG	tyrosine 3-monooxygenase/tryptophan 5-monooxygenase activation protein, gamma	-0.425075	0.0072
Zbtb16	ZBTB16	zinc finger and BTB domain containing 16	0.662661	0.0023
Zbtb22	ZBTB22	zinc finger and BTB domain containing 22	-0.369222	0.029
Zdhhc5	ZDHHC5	zinc finger, DHHC-type containing 5	-0.382325	0.0101
Zfand5	ZFAND5	zinc finger, AN1-type domain 5	-0.390623	0.0144
Zfp292	ZNF292	zinc finger protein 292	-0.405451	0.0114
Zfp644	ZNF644	zinc finger protein 644	0.549423	0.0561
Zfp706	ZNF706	zinc finger protein 706	0.480679	0.1521
Zmiz2	ZMIZ2	zinc finger, MIZ-type containing 2	-0.613962	0.0003
Zmym4	ZMYM4	zinc finger, MYM-type 4	-0.348684	0.04
Zmynd11	ZMYND11	zinc finger, MYND-type containing 11	-0.412923	0.0079
Zzz3	ZZZ3	zinc finger, ZZ-type containing 3	-0.304006	0.0653

## Sheet: Tpm1-E180G
Table S1-2 DEGs in a mouse model of HCM caused by Tpm1-E180G (GSE42892)
Mm symbol	Hs symbol	Gene Name	log (HCM/control)	FDR
1700040L02Rik	C10orf107	chromosome 10 open reading frame 107	-1.05799	0.0877
3110057O12Rik	C4orf29	chromosome 4 open reading frame 29	-1.01742	0.1023
Adamts20	ADAMTS20	ADAM metallopeptidase with thrombospondin type 1 motif, 20	1.02956	0.057
Adamtsl2	ADAMTSL2	ADAMTS-like 2	0.82985	0.1822
Adra1a	ADRA1A	adrenoceptor alpha 1A	-0.884967	0.1541
Aebp1	AEBP1	AE binding protein 1	1.21655	0.024
Ahnak2	AHNAK2	AHNAK nucleoprotein 2	0.935535	0.1171
Ahsg	AHSG	alpha-2-HS-glycoprotein	1.13251	0.0328
Amy1	AMY2A	amylase, alpha 2A (pancreatic)	-1.24605	0.0567
Angpt1	ANGPT1	angiopoietin 1	-0.979658	0.1219
Apod	APOD	apolipoprotein D	1.07519	0.0506
Bgn	BGN	biglycan	0.869714	0.1622
C3	C3	complement component 3	0.989793	0.0724
Casq1	CASQ1	calsequestrin 1 (fast-twitch, skeletal muscle)	0.81032	0.1643
Ccdc80	CCDC80	coiled-coil domain containing 80	0.941933	0.0743
Ces1d	CES1	carboxylesterase 1	-1.67024	0.0017
Cfh	CFH	complement factor H	0.9282	0.0908
Chil1	CHI3L1	chitinase 3-like 1 (cartilage glycoprotein-39)	1.01493	0.0723
Chodl	CHODL	chondrolectin	1.12135	0.0421
Cilp	CILP	cartilage intermediate layer protein, nucleotide pyrophosphohydrolase	1.63524	0.0025
Cish	CISH	cytokine inducible SH2-containing protein	-0.905359	0.1721
Cmklr1	CMKLR1	chemokine-like receptor 1	0.818769	0.1793
Col12a1	COL12A1	collagen, type XII, alpha 1	1.21599	0.0217
Col14a1	COL14A1	collagen, type XIV, alpha 1	0.977317	0.0945
Col1a1	COL1A1	collagen, type I, alpha 1	1.02404	0.0716
Col1a2	COL1A2	collagen, type I, alpha 2	0.875308	0.153
Col3a1	COL3A1	collagen, type III, alpha 1	0.832039	0.1458
Col6a5	COL6A5	collagen, type VI, alpha 5	0.848077	0.1629
Col8a1	COL8A1	collagen, type VIII, alpha 1	0.860367	0.1195
Comp	COMP	cartilage oligomeric matrix protein	0.898092	0.1192
Crispld1	CRISPLD1	cysteine-rich secretory protein LCCL domain containing 1	1.09079	0.0457
Ctgf	CTGF	connective tissue growth factor	1.05679	0.0551
Ctsk	CTSK	cathepsin K	1.05318	0.0563
Cyp2b10	CYP2B6	cytochrome P450, family 2, subfamily B, polypeptide 6	-1.699	0.0025
Dio2	DIO2	deiodinase, iodothyronine, type II	0.831229	0.1629
Dpysl3	DPYSL3	dihydropyrimidinase-like 3	1.22169	0.0225
Enpp3	ENPP3	ectonucleotide pyrophosphatase/phosphodiesterase 3	3.01808	0
Errfi1	ERRFI1	ERBB receptor feedback inhibitor 1	0.658463	0.1956
Fah	FAH	fumarylacetoacetate hydrolase (fumarylacetoacetase)	-0.930435	0.1423
Fam198b	FAM198B	family with sequence similarity 198, member B	1.1133	0.0586
Fam26e	FAM26E	family with sequence similarity 26, member E	0.952184	0.0901
Fbn1	FBN1	fibrillin 1	0.865048	0.1336
Fbp2	FBP2	fructose-1,6-bisphosphatase 2	-1.0386	0.1032
Fetub	FETUB	fetuin B	1.02638	0.0542
Fgl2	FGL2	fibrinogen-like 2	1.0251	0.0549
Fmod	FMOD	fibromodulin	1.02864	0.0667
Frzb	FRZB	frizzled-related protein	0.881743	0.1311
Fstl1	FSTL1	follistatin-like 1	0.776694	0.2016
Gnao1	GNAO1	guanine nucleotide binding protein (G protein), alpha activating activity polypeptide O	1.0708	0.0529
Gstk1	GSTK1	glutathione S-transferase kappa 1	-0.917297	0.1544
Hspa1l	HSPA1L	heat shock 70kDa protein 1-like	0.857583	0.1649
Igfbp6	IGFBP6	insulin-like growth factor binding protein 6	0.998845	0.0652
Il15	IL15	interleukin 15	-0.977952	0.133
Itgbl1	ITGBL1	integrin, beta-like 1 (with EGF-like repeat domains)	1.18142	0.0213
Itih2	ITIH2	inter-alpha-trypsin inhibitor heavy chain 2	0.819014	0.1516
Kcnj3	KCNJ3	potassium inwardly-rectifying channel, subfamily J, member 3	-1.04067	0.1107
Lbp	LBP	lipopolysaccharide binding protein	0.777451	0.1956
Leprel1	LEPREL1	leprecan-like 1	1.52802	0.003
Lgi1	LGI1	leucine-rich, glioma inactivated 1	-1.81553	0.0033
Loxl1	LOXL1	lysyl oxidase-like 1	0.805705	0.2002
Ltbp2	LTBP2	latent transforming growth factor beta binding protein 2	0.961253	0.0707
Lum	LUM	lumican	0.881351	0.1655
Maob	MAOB	monoamine oxidase B	-0.899157	0.1469
Meox1	MEOX1	mesenchyme homeobox 1	1.02659	0.0655
Mfap5	MFAP5	microfibrillar associated protein 5	1.21151	0.0218
Mgp	MGP	matrix Gla protein	0.93395	0.1174
Mmp14	MMP14	matrix metallopeptidase 14 (membrane-inserted)	1.07025	0.0581
Mmp2	MMP2	matrix metallopeptidase 2 (gelatinase A, 72kDa gelatinase, 72kDa type IV collagenase)	0.961253	0.0864
Mybpc2	MYBPC2	myosin binding protein C, fast type	0.971737	0.0744
Myh7	MYH7	myosin, heavy chain 7, cardiac muscle, beta	1.8707	0
Mylk4	MYLK4	myosin light chain kinase family, member 4	-1.63801	0.0029
Ncam1	NCAM1	neural cell adhesion molecule 1	0.831796	0.1657
Nmrk2	NMRK2	nicotinamide riboside kinase 2	0.892818	0.1099
Nox4	NOX4	NADPH oxidase 4	0.980903	0.085
Nppa	NPPA	natriuretic peptide A	2.38496	0
Olfml3	OLFML3	olfactomedin-like 3	0.882134	0.1163
Pah	PAH	phenylalanine hydroxylase	-2.13353	0
Pamr1	PAMR1	peptidase domain containing associated with muscle regeneration 1	1.26586	0.0146
Pdgfrl	PDGFRL	platelet-derived growth factor receptor-like	0.91288	0.0863
Pdp2	PDP2	pyruvate dehyrogenase phosphatase catalytic subunit 2	-0.919206	0.1548
Pfkfb1	PFKFB1	6-phosphofructo-2-kinase/fructose-2,6-biphosphatase 1	-1.73073	0.002
Pi16	PI16	peptidase inhibitor 16	0.922959	0.0871
Postn	POSTN	periostin, osteoblast specific factor	1.85834	0
Rbfox1	RBFOX1	RNA binding protein, fox-1 homolog (C. elegans) 1	-0.892446	0.1573
Rbp1	RBP1	retinol binding protein 1, cellular	0.863225	0.1629
Rcan1	RCAN1	regulator of calcineurin 1	0.953973	0.0707
Rgs18	RGS18	regulator of G-protein signaling 18	-1.16069	0.07
Rtn4	RTN4	reticulon 4	0.837782	0.1298
Ryr3	RYR3	ryanodine receptor 3	1.23069	0.0215
Scn4a	SCN4A	sodium channel, voltage-gated, type IV, alpha subunit	-0.962969	0.1274
Scn4b	SCN4B	sodium channel, voltage-gated, type IV, beta subunit	-1.08988	0.0769
Serpina3n	SERPINA3	serpin peptidase inhibitor, clade A (alpha-1 antiproteinase, antitrypsin), member 3	1.19755	0.0221
Serpine1	SERPINE1	serpin peptidase inhibitor, clade E (nexin, plasminogen activator inhibitor type 1), member 1	0.746571	0.0716
Serpine2	SERPINE2	serpin peptidase inhibitor, clade E (nexin, plasminogen activator inhibitor type 1), member 2	0.899485	0.0908
Serpinf1	SERPINF1	serpin peptidase inhibitor, clade F (alpha-2 antiplasmin, pigment epithelium derived factor), member 1	0.87578	0.1552
Serping1	SERPING1	serpin peptidase inhibitor, clade G (C1 inhibitor), member 1	0.772224	0.1886
Sfrp1	SFRP1	secreted frizzled-related protein 1	0.762817	0.1831
Slc24a2	SLC24A2	solute carrier family 24 (sodium/potassium/calcium exchanger), member 2	1.05304	0.0571
Slc2a12	SLC2A12	solute carrier family 2 (facilitated glucose transporter), member 12	-1.20191	0.0491
Slc36a2	SLC36A2	solute carrier family 36 (proton/amino acid symporter), member 2	-0.859614	0.1708
Slc38a1	SLC38A1	solute carrier family 38, member 1	0.829931	0.1638
Slitrk4	SLITRK4	SLIT and NTRK-like family, member 4	0.850799	0.1306
Star	STAR	steroidogenic acute regulatory protein	0.867027	0.1101
Svep1	SVEP1	sushi, von Willebrand factor type A, EGF and pentraxin domain containing 1	1.21816	0.0212
Syndig1	SYNDIG1	synapse differentiation inducing 1	1.00963	0.0591
Tgfb2	TGFB2	transforming growth factor, beta 2	1.49036	0.0064
Tgfb3	TGFB3	transforming growth factor, beta 3	0.863463	0.1426
Thbs1	THBS1	thrombospondin 1	0.614757	0.07
Thbs4	THBS4	thrombospondin 4	2.40866	0
Timp1	TIMP1	TIMP metallopeptidase inhibitor 1	1.25665	0.0419
Tmem100	TMEM100	transmembrane protein 100	0.887291	0.1326
Tmod4	TMOD4	tropomodulin 4 (muscle)	-1.08927	0.0833
Tnmd	TNMD	tenomodulin	1.16124	0.0521
Ttll7	TTLL7	tubulin tyrosine ligase-like family, member 7	0.832039	0.1731
Uchl1	UCHL1	ubiquitin carboxyl-terminal esterase L1 (ubiquitin thiolesterase)	0.80364	0.1628
Vcan	VCAN	versican	1.03196	0.0587
Vgll2	VGLL2	vestigial-like family member 2	0.822608	0.1326
Xirp2	XIRP2	xin actin-binding repeat containing 2	0.787182	0.1646

## Sheet: Pln-KO
Table S1-3 DEGs in a mouse model of HCM caused by human PLN transgene on a null background (GSE20172)
Mm symbol	Hs symbol	Gene Name	log (HCM/control)	FDR
0610040J01Rik	C4orf19	chromosome 4 open reading frame 19	-0.5041	0.0373
1110004E09Rik	C21orf59	chromosome 21 open reading frame 59	0.332507	0.1272
1110032A03Rik	C11orf1	chromosome 11 open reading frame 1	0.425137	0.0379
1500015O10Rik	C2orf40	chromosome 2 open reading frame 40	0.285461	0.1969
1700025G04Rik	C1orf21	chromosome 1 open reading frame 21	-0.328254	0.1391
1700088E04Rik	C22orf23	chromosome 22 open reading frame 23	0.496309	0.0331
1810041L15Rik	KIAA1644	KIAA1644	0.501821	0.0568
2010002M12Rik	IFIT1	interferon-induced protein with tetratricopeptide repeats 1	0.380508	0.144
2010005H15Rik	CSTA	cystatin A (stefin A)	-0.648598	0.0213
2010300C02Rik	KIAA1211L	KIAA1211-like	0.425352	0.0759
2810474O19Rik	KIAA1551	KIAA1551	0.448161	0.0451
4930415F15Rik	C7orf72	chromosome 7 open reading frame 72	0.663937	0.009
4930435E12Rik	C3orf30	chromosome 3 open reading frame 30	0.370945	0.1334
4930444P10Rik	C8orf89	chromosome 8 open reading frame 89	0.385486	0.1277
4931428F04Rik	KIAA0895L	KIAA0895-like	0.433387	0.1739
4933402P03Rik	C17orf74	chromosome 17 open reading frame 74	-0.366801	0.1516
Abcc9	ABCC9	ATP-binding cassette, sub-family C (CFTR/MRP), member 9	-0.614845	0.0124
Abcg2	ABCG2	ATP-binding cassette, sub-family G (WHITE), member 2 (Junior blood group)	0.363451	0.1999
Abi3	ABI3	ABI family, member 3	0.228726	0.1665
Ablim3	ABLIM3	actin binding LIM protein family, member 3	0.430392	0.0256
Abtb2	ABTB2	ankyrin repeat and BTB (POZ) domain containing 2	0.466131	0.0156
Ackr4	ACKR4	atypical chemokine receptor 4	0.722903	0.0019
Acot3	ACOT1	acyl-CoA thioesterase 1	-1.1841	0
Acta2	ACTA2	actin, alpha 2, smooth muscle, aorta	1.04977	0.0002
Adam23	ADAM23	ADAM metallopeptidase domain 23	-0.740577	0.0012
Adamts16	ADAMTS16	ADAM metallopeptidase with thrombospondin type 1 motif, 16	0.415326	0.113
Adamts2	ADAMTS2	ADAM metallopeptidase with thrombospondin type 1 motif, 2	0.622837	0.0152
Adamts5	ADAMTS5	ADAM metallopeptidase with thrombospondin type 1 motif, 5	0.359858	0.1024
Adamts8	ADAMTS8	ADAM metallopeptidase with thrombospondin type 1 motif, 8	0.459956	0.0714
Adap1	ADAP1	ArfGAP with dual PH domains 1	0.483983	0.0738
Adh1	ADH1C	alcohol dehydrogenase 1C (class I), gamma polypeptide	0.647176	0.0017
Adipoq	ADIPOQ	adiponectin, C1Q and collagen domain containing	0.600175	0.0069
Adm	ADM	adrenomedullin	0.629753	0.0017
Adra1b	ADRA1B	adrenoceptor alpha 1B	0.765365	0.1072
Afap1l2	AFAP1L2	actin filament associated protein 1-like 2	-0.495532	0.0455
Ahsg	AHSG	alpha-2-HS-glycoprotein	0.645886	0.0069
AI118078	C15orf27	chromosome 15 open reading frame 27	-0.591179	0.0113
AI467606	C16orf54	chromosome 16 open reading frame 54	0.762731	0.0004
Akap12	AKAP12	A kinase (PRKA) anchor protein 12	-0.533451	0.0582
Akap13	AKAP13	A kinase (PRKA) anchor protein 13	0.524565	0.0273
Alcam	ALCAM	activated leukocyte cell adhesion molecule	-0.335153	0.1983
Aldh1b1	ALDH1B1	aldehyde dehydrogenase 1 family, member B1	0.494262	0.0447
Aldob	ALDOB	aldolase B, fructose-bisphosphate	-0.648598	0.0049
Alox5	ALOX5	arachidonate 5-lipoxygenase	-0.418119	0.1241
Anapc7	ANAPC7	anaphase promoting complex subunit 7	0.392207	0.0839
Angptl2	ANGPTL2	angiopoietin-like 2	0.476019	0.0708
Angptl4	ANGPTL4	angiopoietin-like 4	-0.148481	0.0577
Angptl7	ANGPTL7	angiopoietin-like 7	0.41511	0.0261
Ankhd1	ANKHD1	ankyrin repeat and KH domain containing 1	0.406646	0.0986
Ankra2	ANKRA2	ankyrin repeat, family A (RFXANK-like), 2	0.301588	0.1438
Ankrd1	ANKRD1	ankyrin repeat domain 1 (cardiac muscle)	0.721941	0.0006
Ankrd13a	ANKRD13A	ankyrin repeat domain 13A	0.351741	0.0403
Ankrd33b	ANKRD33B	ankyrin repeat domain 33B	1.72185	0
Ankrd45	ANKRD45	ankyrin repeat domain 45	0.776525	0.0005
Ano10	ANO10	anoctamin 10	-1.49289	0
Antxr1	ANTXR1	anthrax toxin receptor 1	0.465818	0.0622
Apbb1	APBB1	amyloid beta (A4) precursor protein-binding, family B, member 1 (Fe65)	-0.462952	0.048
Api5	API5	apoptosis inhibitor 5	-0.534287	0.0156
Apln	APLN	apelin	-0.538681	0.017
Apod	APOD	apolipoprotein D	0.469886	0.0687
Aqp5	AQP5	aquaporin 5	-0.532407	0.0295
Arc	ARC	activity-regulated cytoskeleton-associated protein	-1.24127	0.0012
Arfgap1	ARFGAP1	ADP-ribosylation factor GTPase activating protein 1	0.327802	0.157
Arfgap3	ARFGAP3	ADP-ribosylation factor GTPase activating protein 3	0.40174	0.1207
Arhgap15	ARHGAP15	Rho GTPase activating protein 15	-1.31905	0.2031
Arhgap29	ARHGAP29	Rho GTPase activating protein 29	-0.484994	0.0564
Arhgdig	ARHGDIG	Rho GDP dissociation inhibitor (GDI) gamma	0.53655	0.0437
Arl5a	ARL5A	ADP-ribosylation factor-like 5A	0.335826	0.0734
Arrdc2	ARRDC2	arrestin domain containing 2	0.677982	0.0033
Artn	ARTN	artemin	-0.364199	0.1592
Asb6	ASB6	ankyrin repeat and SOCS box containing 6	0.436375	0.0581
Asl	ASL	argininosuccinate lyase	0.549718	0.0257
Asns	ASNS	asparagine synthetase (glutamine-hydrolyzing)	0.774249	0.012
Asnsd1	ASNSD1	asparagine synthetase domain containing 1	2.64777	0
Asxl3	ASXL3	additional sex combs like transcriptional regulator 3	-0.661547	0.0016
Atg101	ATG101	autophagy related 101	0.400101	0.0576
Atg13	ATG13	autophagy related 13	0.438399	0.0551
Atg5	ATG5	autophagy related 5	-0.373514	0.1899
Atp2a1	ATP2A1	ATPase, Ca++ transporting, cardiac muscle, fast twitch 1	-0.298318	0.2032
Atp4a	ATP4A	ATPase, H+/K+ exchanging, alpha polypeptide	-0.434598	0.1194
Atpif1	ATPIF1	ATPase inhibitory factor 1	0.494569	0.0786
Atrnl1	ATRNL1	attractin-like 1	0.535655	0.0145
Bace2	BACE2	beta-site APP-cleaving enzyme 2	0.525868	0.058
Bag1	BAG1	BCL2-associated athanogene	0.325962	0.1548
Baiap2	BAIAP2	BAI1-associated protein 2	0.430499	0.0578
Baiap2l1	BAIAP2L1	BAI1-associated protein 2-like 1	0.394843	0.1179
Bambi	BAMBI	BMP and activin membrane-bound inhibitor	0.669662	0.0026
Banp	BANP	BTG3 associated nuclear protein	0.776862	0.0003
Batf2	BATF2	basic leucine zipper transcription factor, ATF-like 2	-0.621266	0.0378
Baz1a	BAZ1A	bromodomain adjacent to zinc finger domain, 1A	-0.679458	0.0039
Baz2b	BAZ2B	bromodomain adjacent to zinc finger domain, 2B	-0.453834	0.0568
BC004004	C6orf89	chromosome 6 open reading frame 89	0.355242	0.0577
BC021891	KIAA1804	mixed lineage kinase 4	0.622181	0.1045
BC048562	C3orf84	chromosome 3 open reading frame 84	-0.637109	0.0074
BC052040	C15orf41	chromosome 15 open reading frame 41	0.440208	0.0806
Bcar3	BCAR3	breast cancer anti-estrogen resistance 3	-0.372954	0.1874
Bcl11b	BCL11B	B-cell CLL/lymphoma 11B (zinc finger protein)	-0.496549	0.0412
Bcl6	BCL6	B-cell CLL/lymphoma 6	0.491802	0.0523
Bcl6b	BCL6B	B-cell CLL/lymphoma 6, member B	-0.339163	0.1709
Bcl9	BCL9	B-cell CLL/lymphoma 9	0.473631	0.0365
Bdh1	BDH1	3-hydroxybutyrate dehydrogenase, type 1	-0.651088	0.0049
Bend6	BEND6	BEN domain containing 6	0.562279	0.0647
Bgn	BGN	biglycan	0.540027	0.0224
Bicd1	BICD1	bicaudal D homolog 1 (Drosophila)	-0.344099	0.2024
Bloc1s6	BLOC1S6	biogenesis of lysosomal organelles complex-1, subunit 6, pallidin	0.367707	0.1931
Bmf	BMF	Bcl2 modifying factor	0.373843	0.0678
Bmp4	BMP4	bone morphogenetic protein 4	0.552967	0.0078
Bmper	BMPER	BMP binding endothelial regulator	-0.481364	0.0395
Bnc2	BNC2	basonuclin 2	-0.437526	0.0427
Brpf1	BRPF1	bromodomain and PHD finger containing, 1	0.663937	0.0034
Btbd11	BTBD11	BTB (POZ) domain containing 11	-0.377819	0.1479
Btg2	BTG2	BTG family, member 2	-0.710992	0.0157
Cacnb1	CACNB1	calcium channel, voltage-dependent, beta 1 subunit	0.42975	0.1353
Cacnb3	CACNB3	calcium channel, voltage-dependent, beta 3 subunit	0.385376	0.1145
Cadm4	CADM4	cell adhesion molecule 4	-0.352363	0.0795
Calcr	CALCR	calcitonin receptor	-0.369035	0.0879
Calml3	CALML3	calmodulin-like 3	-0.390434	0.1448
Capg	CAPG	capping protein (actin filament), gelsolin-like	0.41792	0.0681
Capn2	CAPN2	calpain 2, (m/II) large subunit	0.470094	0.059
Car3	CA3	carbonic anhydrase III, muscle specific	0.464459	0.029
Card14	CARD14	caspase recruitment domain family, member 14	-0.553003	0.0344
Casc1	CASC1	cancer susceptibility candidate 1	0.814345	0.0002
Casq1	CASQ1	calsequestrin 1 (fast-twitch, skeletal muscle)	0.583519	0.0054
Cav1	CAV1	caveolin 1, caveolae protein, 22kDa	-0.573467	0.0257
Ccbl2	CCBL2	cysteine conjugate-beta lyase 2	-0.385903	0.1837
Ccdc136	CCDC136	coiled-coil domain containing 136	0.647268	0.0192
Ccl11	CCL11	chemokine (C-C motif) ligand 11	-0.765131	0.0031
Ccl2	CCL13	chemokine (C-C motif) ligand 13	-1.30864	0
Ccl5	CCL5	chemokine (C-C motif) ligand 5	0.448584	0.0855
Cct4	CCT4	chaperonin containing TCP1, subunit 4 (delta)	-0.263265	0.1909
Cd14	CD14	CD14 molecule	-0.810713	0.1608
Cd151	CD151	CD151 molecule (Raph blood group)	0.438932	0.0892
Cd200	CD200	CD200 molecule	0.524565	0.0126
Cd274	CD274	CD274 molecule	-0.904548	0.0074
Cd300c	CD300C	CD300c molecule	0.454808	0.0677
Cd74	CD74	CD74 molecule, major histocompatibility complex, class II invariant chain	-0.368104	0.1619
Cd83	CD83	CD83 molecule	-0.690125	0.002
Cda	CDA	cytidine deaminase	1.01714	0.0005
Cdc14a	CDC14A	cell division cycle 14A	0.390998	0.0578
Cdcp1	CDCP1	CUB domain containing protein 1	-0.398399	0.0796
Cdk5r2	CDK5R2	cyclin-dependent kinase 5, regulatory subunit 2 (p39)	-0.706512	0.0031
Cdk8	CDK8	cyclin-dependent kinase 8	0.455123	0.0621
Cdkn1a	CDKN1A	cyclin-dependent kinase inhibitor 1A (p21, Cip1)	-0.282263	0.177
Cdkn2b	CDKN2B	cyclin-dependent kinase inhibitor 2B (p15, inhibits CDK4)	0.454281	0.0981
Cdo1	CDO1	cysteine dioxygenase type 1	0.471968	0.0362
Cela1	CELA1	chymotrypsin-like elastase family, member 1	0.909735	0.0009
Celsr2	CELSR2	cadherin, EGF LAG seven-pass G-type receptor 2	-0.600774	0.0075
Cemip	CEMIP	cell migration inducing protein, hyaluronan binding	0.350384	0.0882
Cenpk	CENPK	centromere protein K	0.365581	0.1453
Cenpt	CENPT	centromere protein T	0.361207	0.192
Cep128	CEP128	centrosomal protein 128kDa	-0.426238	0.1179
Cfap69	CFAP69	cilia and flagella associated protein 69	0.376624	0.1739
Cfd	CFD	complement factor D (adipsin)	0.541614	0.0157
Cftr	CFTR	cystic fibrosis transmembrane conductance regulator (ATP-binding cassette sub-family C, member 7)	-0.551733	0.0208
Cgref1	CGREF1	cell growth regulator with EF-hand domain 1	0.42503	0.185
Ch25h	CH25H	cholesterol 25-hydroxylase	-0.847622	0.0375
Chac1	CHAC1	ChaC glutathione-specific gamma-glutamylcyclotransferase 1	0.238787	0.178
Chn2	CHN2	chimerin 2	0.540821	0.0252
Chodl	CHODL	chondrolectin	0.529271	0.1438
Chordc1	CHORDC1	cysteine and histidine-rich domain (CHORD) containing 1	-0.427789	0.0947
Chpt1	CHPT1	choline phosphotransferase 1	0.3122	0.0321
Chst1	CHST1	carbohydrate (keratan sulfate Gal-6) sulfotransferase 1	-0.37202	0.107
Chst12	CHST12	carbohydrate (chondroitin 4) sulfotransferase 12	0.407733	0.0749
Chst14	CHST14	carbohydrate (N-acetylgalactosamine 4-0) sulfotransferase 14	0.33514	0.1813
Cib3	CIB3	calcium and integrin binding family member 3	-0.757306	0.0019
Cideb	CIDEB	cell death-inducing DFFA-like effector b	0.365804	0.1452
Cilp	CILP	cartilage intermediate layer protein, nucleotide pyrophosphohydrolase	1.24531	0
Cldn5	CLDN5	claudin 5	-1.13195	0
Clip1	CLIP1	CAP-GLY domain containing linker protein 1	0.479851	0.0589
Clip3	CLIP3	CAP-GLY domain containing linker protein 3	0.354791	0.179
Cmss1	CMSS1	cms1 ribosomal small subunit homolog (yeast)	-0.406216	0.1371
Cnfn	CNFN	cornifelin	0.403813	0.0842
Cnn1	CNN1	calponin 1, basic, smooth muscle	-0.523255	0.027
Cnot2	CNOT2	CCR4-NOT transcription complex, subunit 2	-0.645209	0.0052
Cobl	COBL	cordon-bleu WH2 repeat protein	0.458802	0.088
Col14a1	COL14A1	collagen, type XIV, alpha 1	0.503451	0.0744
Col15a1	COL15A1	collagen, type XV, alpha 1	0.387363	0.1624
Col16a1	COL16A1	collagen, type XVI, alpha 1	0.390558	0.1668
Col1a1	COL1A1	collagen, type I, alpha 1	0.435309	0.0319
Col1a2	COL1A2	collagen, type I, alpha 2	0.378845	0.1627
Col5a1	COL5A1	collagen, type V, alpha 1	0.425244	0.0736
Col5a3	COL5A3	collagen, type V, alpha 3	0.257614	0.1076
Comp	COMP	cartilage oligomeric matrix protein	0.373398	0.1163
Cpne4	CPNE4	copine IV	-0.460767	0.039
Cpox	CPOX	coproporphyrinogen oxidase	-0.454032	0.0862
Cpsf3l	CPSF3L	cleavage and polyadenylation specific factor 3-like	0.400319	0.081
Cpt1c	CPT1C	carnitine palmitoyltransferase 1C	0.518132	0.0329
Creb5	CREB5	cAMP responsive element binding protein 5	0.619272	0.0062
Crebbp	CREBBP	CREB binding protein	-0.444773	0.0763
Crebzf	CREBZF	CREB/ATF bZIP transcription factor	-0.465341	0.0375
Crispld1	CRISPLD1	cysteine-rich secretory protein LCCL domain containing 1	0.418784	0.0982
Crmp1	CRMP1	collapsin response mediator protein 1	-0.440263	0.0945
Crybb1	CRYBB1	crystallin, beta B1	-0.37034	0.1975
Ctgf	CTGF	connective tissue growth factor	1.02602	0.0003
Ctsk	CTSK	cathepsin K	0.396817	0.1775
Ctu1	CTU1	cytosolic thiouridylase subunit 1	0.346758	0.1782
Cuzd1	CUZD1	CUB and zona pellucida-like domains 1	-0.696658	0.0011
Cxadr	CXADR	coxsackie virus and adenovirus receptor	0.311038	0.1699
Cxcl1	CXCL2	chemokine (C-X-C motif) ligand 2	-2.11528	0
Cxcl12	CXCL12	chemokine (C-X-C motif) ligand 12	-0.504919	0.0417
Cxcr4	CXCR4	chemokine (C-X-C motif) receptor 4	0.465713	0.0406
Cyb5r4	CYB5R4	cytochrome b5 reductase 4	0.436375	0.0988
Cyp1b1	CYP1B1	cytochrome P450, family 1, subfamily B, polypeptide 1	0.689389	0.002
Cyth1	CYTH1	cytohesin 1	-0.343732	0.2015
Cytl1	CYTL1	cytokine-like 1	0.34301	0.1438
D10Wsu102e	C12orf45	chromosome 12 open reading frame 45	0.350271	0.1962
D630003M21Rik	KIAA1755	KIAA1755	0.495797	0.0203
D930020B18Rik	C12orf56	chromosome 12 open reading frame 56	-0.389489	0.1539
Dact1	DACT1	dishevelled-binding antagonist of beta-catenin 1	0.410341	0.0422
Dap	DAP	death-associated protein	0.421048	0.091
Dcbld2	DCBLD2	discoidin, CUB and LCCL domain containing 2	-0.444576	0.0957
Dctn4	DCTN4	dynactin 4 (p62)	-0.564905	0.0266
Ddr1	DDR1	discoidin domain receptor tyrosine kinase 1	0.41846	0.1023
Ddx19a	DDX19A	DEAD (Asp-Glu-Ala-Asp) box polypeptide 19A	0.422986	0.108
Dedd2	DEDD2	death effector domain containing 2	-0.461164	0.0793
Dgat2	DGAT2	diacylglycerol O-acyltransferase 2	-0.411963	0.0595
Dgkh	DGKH	diacylglycerol kinase, eta	0.309525	0.1554
Dhdds	DHDDS	dehydrodolichyl diphosphate synthase	0.502738	0.0427
Disp1	DISP1	dispatched homolog 1 (Drosophila)	0.357721	0.1986
Disp2	DISP2	dispatched homolog 2 (Drosophila)	-0.373888	0.1076
Dkk3	DKK3	dickkopf WNT signaling pathway inhibitor 3	0.69893	0.0018
Dld	DLD	dihydrolipoamide dehydrogenase	-0.522012	0.0373
Dlx2	DLX2	distal-less homeobox 2	-0.352916	0.1884
Dnaja1	DNAJA1	DnaJ (Hsp40) homolog, subfamily A, member 1	-0.554909	0.0207
Dnajb1	DNAJB1	DnaJ (Hsp40) homolog, subfamily B, member 1	-1.21726	0
Dnajc1	DNAJC1	DnaJ (Hsp40) homolog, subfamily C, member 1	0.354001	0.1971
Dnajc3	DNAJC3	DnaJ (Hsp40) homolog, subfamily C, member 3	0.368601	0.1966
Dnajc9	DNAJC9	DnaJ (Hsp40) homolog, subfamily C, member 9	0.338909	0.033
Dnase2b	DNASE2B	deoxyribonuclease II beta	-0.347032	0.1841
Dock8	DOCK8	dedicator of cytokinesis 8	-0.415807	0.0945
Dok7	DOK7	docking protein 7	0.501312	0.0504
Dpcr1	DPCR1	diffuse panbronchiolitis critical region 1	-0.411771	0.1597
Dpp8	DPP8	dipeptidyl-peptidase 8	-0.356236	0.1758
Dpysl3	DPYSL3	dihydropyrimidinase-like 3	0.892352	0.0003
Dr1	DR1	down-regulator of transcription 1, TBP-binding (negative cofactor 2)	-0.584241	0.0029
Drg2	DRG2	developmentally regulated GTP binding protein 2	0.330673	0.1826
Dsp	DSP	desmoplakin	0.393855	0.106
Dstn	DSTN	destrin (actin depolymerizing factor)	0.465713	0.0476
Dusp1	DUSP1	dual specificity phosphatase 1	-0.659495	0.0265
Dusp4	DUSP4	dual specificity phosphatase 4	1.52762	0
Edem2	EDEM2	ER degradation enhancer, mannosidase alpha-like 2	0.459327	0.058
Eef1a1	EEF1A1	eukaryotic translation elongation factor 1 alpha 1	0.461214	0.0364
Efcab7	EFCAB7	EF-hand calcium binding domain 7	0.334225	0.1931
Efemp1	EFEMP1	EGF containing fibulin-like extracellular matrix protein 1	-0.830075	0
Egr2	EGR2	early growth response 2	-2.83753	0
Ehd4	EHD4	EH-domain containing 4	0.489954	0.0735
Eid1	EID1	EP300 interacting inhibitor of differentiation 1	0.592349	0.0156
Eif3g	EIF3G	eukaryotic translation initiation factor 3, subunit G	0.330558	0.182
Elfn2	ELFN2	extracellular leucine-rich repeat and fibronectin type III domain containing 2	-0.416385	0.0658
Enah	ENAH	enabled homolog (Drosophila)	0.583519	0.0319
Endou	ENDOU	endonuclease, polyU-specific	-0.452254	0.0553
Enkur	ENKUR	enkurin, TRPC channel interacting protein	1.14143	0
Enpp6	ENPP6	ectonucleotide pyrophosphatase/phosphodiesterase 6	0.589188	0.0184
Epb4.1l3	EPB41L3	erythrocyte membrane protein band 4.1-like 3	-0.361787	0.174
Eppk1	EPPK1	epiplakin 1	0.705403	0.0092
Ergic1	ERGIC1	endoplasmic reticulum-golgi intermediate compartment (ERGIC) 1	0.441696	0.0084
Errfi1	ERRFI1	ERBB receptor feedback inhibitor 1	-1.72213	0
Esrrg	ESRRG	estrogen-related receptor gamma	-0.513337	0.039
Etv6	ETV6	ets variant 6	-0.356051	0.1836
Evi5	EVI5	ecotropic viral integration site 5	-0.368663	0.1003
Exo5	EXO5	exonuclease 5	0.433173	0.0831
Extl2	EXTL2	exostosin-like glycosyltransferase 2	0.547252	0.0273
F3	F3	coagulation factor III (thromboplastin, tissue factor)	0.589476	0.0059
Fah	FAH	fumarylacetoacetate hydrolase (fumarylacetoacetase)	-0.520769	0.0313
Fam101b	FAM101B	family with sequence similarity 101, member B	-0.552368	0.0185
Fam107a	FAM107A	family with sequence similarity 107, member A	0.556699	0.0195
Fam117b	FAM117B	family with sequence similarity 117, member B	0.61438	0.0074
Fam124a	FAM124A	family with sequence similarity 124A	0.735522	0.0017
Fam132b	FAM132B	family with sequence similarity 132, member B	-0.5754	0.0181
Fam135b	FAM135B	family with sequence similarity 135, member B	0.367483	0.1765
Fam13c	FAM13C	family with sequence similarity 13, member C	-0.535959	0.0402
Fam160a2	FAM160A2	family with sequence similarity 160, member A2	0.446468	0.0686
Fam178b	FAM178B	family with sequence similarity 178, member B	-0.301337	0.1866
Fam195a	FAM195A	family with sequence similarity 195, member A	-0.450479	0.0813
Fam198b	FAM198B	family with sequence similarity 198, member B	0.588325	0.1557
Fam212b	FAM212B	family with sequence similarity 212, member B	0.349139	0.1199
Fam46b	FAM46B	family with sequence similarity 46, member B	0.783834	0.0004
Fam98b	FAM98B	family with sequence similarity 98, member B	0.201759	0.1793
Fastkd2	FASTKD2	FAST kinase domains 2	-0.449296	0.0762
Fat4	FAT4	FAT atypical cadherin 4	-0.524085	0.0287
Fbln2	FBLN2	fibulin 2	0.462366	0.0699
Fbxl16	FBXL16	F-box and leucine-rich repeat protein 16	0.377512	0.1839
Fbxl3	FBXL3	F-box and leucine-rich repeat protein 3	0.32112	0.197
Fbxw4	FBXW4	F-box and WD repeat domain containing 4	0.272979	0.1388
Fetub	FETUB	fetuin B	0.92037	0
Fez1	FEZ1	fasciculation and elongation protein zeta 1 (zygin I)	-0.459179	0.0764
Fgf6	FGF6	fibroblast growth factor 6	0.581689	0.0163
Fgl2	FGL2	fibrinogen-like 2	0.424815	0.1884
Fhl1	FHL1	four and a half LIM domains 1	0.730922	0.0042
Fig4	FIG4	FIG4 phosphoinositide 5-phosphatase	0.379732	0.1452
Figf	FIGF	c-fos induced growth factor (vascular endothelial growth factor D)	0.595026	0.0104
Fign	FIGN	fidgetin	-0.504509	0.0478
Fkbp5	FKBP5	FK506 binding protein 5	0.376513	0.08
Fli1	FLI1	Fli-1 proto-oncogene, ETS transcription factor	-0.789362	0.0013
Fmo5	FMO5	flavin containing monooxygenase 5	0.269273	0.1017
Fnip2	FNIP2	folliculin interacting protein 2	-0.335517	0.1208
Foxo6	FOXO6	forkhead box O6	-0.515604	0.0287
Fry	FRY	furry homolog (Drosophila)	0.466236	0.0447
Fsd1l	FSD1L	fibronectin type III and SPRY domain containing 1-like	0.49211	0.058
Fut10	FUT10	fucosyltransferase 10 (alpha (1,3) fucosyltransferase)	-0.44183	0.0912
Gadd45g	GADD45G	growth arrest and DNA-damage-inducible, gamma	0.767994	0.0004
Galnt18	GALNT18	polypeptide N-acetylgalactosaminyltransferase 18	-0.710284	0.0018
Galnt7	GALNT7	polypeptide N-acetylgalactosaminyltransferase 7	-0.326805	0.1893
Gas6	GAS6	growth arrest-specific 6	0.397036	0.1436
Gatad1	GATAD1	GATA zinc finger domain containing 1	0.328836	0.1619
Gatsl2	GATSL2	GATS protein-like 2	0.479231	0.0445
Gba	GBA	glucosidase, beta, acid	0.32112	0.193
Gbas	GBAS	glioblastoma amplified sequence	0.0835197	0.0579
Gbp2	GBP2	guanylate binding protein 2, interferon-inducible	-0.482372	0.1164
Gbp4	GBP6	guanylate binding protein family, member 6	-1.30829	0.0011
Gclm	GCLM	glutamate-cysteine ligase, modifier subunit	0.468844	0.0376
Gcn1l1	GCN1L1	GCN1 general control of amino-acid synthesis 1-like 1 (yeast)	-0.458981	0.0509
Gdf15	GDF15	growth differentiation factor 15	1.29995	0.0003
Gem	GEM	GTP binding protein overexpressed in skeletal muscle	-0.447131	0.1313
Gfpt2	GFPT2	glutamine-fructose-6-phosphate transaminase 2	-0.767094	0.0412
Gimap4	GIMAP4	GTPase, IMAP family member 4	-0.424494	0.1369
Glra4	GLRA4	glycine receptor, alpha 4	-0.411004	0.1063
Gm8140	TMEM249	transmembrane protein 249	-0.525538	0.0166
Gng5	GNG5	guanine nucleotide binding protein (G protein), gamma 5	-0.459378	0.0648
Gnptab	GNPTAB	N-acetylglucosamine-1-phosphate transferase, alpha and beta subunits	0.438399	0.0648
Gpcpd1	GPCPD1	glycerophosphocholine phosphodiesterase GDE1 homolog (S. cerevisiae)	-0.477542	0.0653
Gpr115	GPR115	G protein-coupled receptor 115	-0.646338	0.008
Gpr173	GPR173	G protein-coupled receptor 173	0.312084	0.1687
Gpr183	GPR183	G protein-coupled receptor 183	0.532965	0.0192
Gpr22	GPR22	G protein-coupled receptor 22	-0.486004	0.051
Gpr3	GPR3	G protein-coupled receptor 3	-0.424881	0.0834
Gpr35	GPR35	G protein-coupled receptor 35	-0.598151	0.0075
Gpr50	GPR50	G protein-coupled receptor 50	0.370611	0.0622
Gprin1	GPRIN1	G protein regulated inducer of neurite outgrowth 1	-0.415615	0.1308
Grik2	GRIK2	glutamate receptor, ionotropic, kainate 2	-0.478346	0.0655
Grik5	GRIK5	glutamate receptor, ionotropic, kainate 5	-0.406981	0.1182
Grk5	GRK5	G protein-coupled receptor kinase 5	0.685447	0.0066
Grm1	GRM1	glutamate receptor, metabotropic 1	-0.790359	0
Gsdma	GSDMA	gasdermin A	0.559149	0.0742
Gsg1l	GSG1L	GSG1-like	0.462471	0.059
Gspt1	GSPT1	G1 to S phase transition 1	0.333996	0.191
Gsr	GSR	glutathione reductase	0.465818	0.0198
Gstk1	GSTK1	glutathione S-transferase kappa 1	-0.357345	0.2034
Gyg	GYG1	glycogenin 1	0.631989	0.0097
Gzmm	GZMM	granzyme M (lymphocyte met-ase 1)	-0.46913	0.048
H2-Aa	HLA-DQA1	major histocompatibility complex, class II, DQ alpha 1	-0.516017	0.0382
H2-Ab1	HLA-DQB1	major histocompatibility complex, class II, DQ beta 1	-0.555333	0.0232
H2-DMa	HLA-DMA	major histocompatibility complex, class II, DM alpha	-0.355867	0.1849
H2-Eb1	HLA-DRB5	major histocompatibility complex, class II, DR beta 5	-0.351443	0.1798
H2-Q4	HLA-A	major histocompatibility complex, class I, A	-0.647919	0.0072
Habp4	HABP4	hyaluronan binding protein 4	0.396708	0.1431
Hadhb	HADHB	hydroxyacyl-CoA dehydrogenase/3-ketoacyl-CoA thiolase/enoyl-CoA hydratase (trifunctional protein), beta subunit	0.242084	0.1923
Hdc	HDC	histidine decarboxylase	-0.569394	0.0295
Herc4	HERC4	HECT and RLD domain containing E3 ubiquitin protein ligase 4	-0.456405	0.0476
Hexim1	HEXIM1	hexamethylene bis-acetamide inducible 1	0.440633	0.0435
Hif1a	HIF1A	hypoxia inducible factor 1, alpha subunit (basic helix-loop-helix transcription factor)	0.188148	0.076
Hif3a	HIF3A	hypoxia inducible factor 3, alpha subunit	0.52657	0.0233
Hilpda	HILPDA	hypoxia inducible lipid droplet-associated	0.385265	0.1097
Hip1	HIP1	huntingtin interacting protein 1	-0.453636	0.0911
Hist1h1c	HIST1H1C	histone cluster 1, H1c	0.383718	0.1224
Hlx	HLX	H2.0-like homeobox	-0.414653	0.0927
Hn1	HN1	hematological and neurological expressed 1	0.37829	0.1988
Hn1l	HN1L	hematological and neurological expressed 1-like	0.347325	0.1429
Hnf1a	HNF1A	HNF1 homeobox A	-0.356236	0.116
Hoxb3	HOXB3	homeobox B3	-0.349235	0.1649
Hsd11b1	HSD11B1	hydroxysteroid (11-beta) dehydrogenase 1	-0.443791	0.1025
Hsd17b11	HSD17B11	hydroxysteroid (17-beta) dehydrogenase 11	0.234501	0.1678
Hsd17b12	HSD17B12	hydroxysteroid (17-beta) dehydrogenase 12	0.349139	0.1827
Hsp90aa1	HSP90AA1	heat shock protein 90kDa alpha (cytosolic), class A member 1	-0.393084	0.1626
Hspa1a	HSPA1A	heat shock 70kDa protein 1A	-2.19496	0
Htr1d	HTR1D	5-hydroxytryptamine (serotonin) receptor 1D, G protein-coupled	-0.408704	0.1107
Htt	HTT	huntingtin	0.696528	0.0579
Iah1	IAH1	isoamyl acetate-hydrolyzing esterase 1 homolog (S. cerevisiae)	0.528771	0.0325
Id1	ID1	inhibitor of DNA binding 1, dominant negative helix-loop-helix protein	-0.471329	0.0595
Ido1	IDO1	indoleamine 2,3-dioxygenase 1	2.56164	0
Ier2	IER2	immediate early response 2	-0.536796	0.0762
Ifi205	IFI16	interferon, gamma-inducible protein 16	-0.672313	0.0035
Ifitm5	IFITM5	interferon induced transmembrane protein 5	-0.442418	0.1272
Ift81	IFT81	intraflagellar transport 81	-0.334789	0.0704
Igf1r	IGF1R	insulin-like growth factor 1 receptor	0.495593	0.058
Igfbp3	IGFBP3	insulin-like growth factor binding protein 3	0.387583	0.1175
Ikbke	IKBKE	inhibitor of kappa light polypeptide gene enhancer in B-cells, kinase epsilon	0.43082	0.0736
Il24	IL24	interleukin 24	-0.370713	0.1626
Impa2	IMPA2	inositol(myo)-1(or 4)-monophosphatase 2	-0.321748	0.0945
Inhbe	INHBE	inhibin, beta E	-0.41062	0.1265
Inpp4a	INPP4A	inositol polyphosphate-4-phosphatase, type I, 107kDa	-0.348317	0.1797
Inpp5j	INPP5J	inositol polyphosphate-5-phosphatase J	0.422233	0.1168
Insl6	INSL6	insulin-like 6	0.511974	0.0987
Ints3	INTS3	integrator complex subunit 3	-0.357899	0.1518
Ipo9	IPO9	importin 9	0.393197	0.1664
Irf1	IRF1	interferon regulatory factor 1	-0.658128	0.0077
Irf2bp2	IRF2BP2	interferon regulatory factor 2 binding protein 2	0.501719	0.0062
Itch	ITCH	itchy E3 ubiquitin protein ligase	-0.440263	0.1517
Itga11	ITGA11	integrin, alpha 11	0.490673	0.1121
Itgb1	ITGB1	integrin, beta 1 (fibronectin receptor, beta polypeptide, antigen CD29 includes MDF2, MSK12)	0.332966	0.166
Itgb5	ITGB5	integrin, beta 5	0.439889	0.0712
Itgb6	ITGB6	integrin, beta 6	-0.540778	0.0182
Itpkb	ITPKB	inositol-trisphosphate 3-kinase B	-0.496142	0.0594
Itpripl1	ITPRIPL1	inositol 1,4,5-trisphosphate receptor interacting protein-like 1	-0.370154	0.1875
Jade1	JADE1	jade family PHD finger 1	-1.13574	0
Jmjd6	JMJD6	jumonji domain containing 6	-0.403542	0.108
Jun	JUN	jun proto-oncogene	-0.427013	0.1285
Kalrn	KALRN	kalirin, RhoGEF kinase	0.429429	0.083
Kank1	KANK1	KN motif and ankyrin repeat domains 1	0.392207	0.1507
Kcna1	KCNA1	potassium voltage-gated channel, shaker-related subfamily, member 1 (episodic ataxia with myokymia)	-0.492484	0.0242
Kcnc1	KCNC1	potassium voltage-gated channel, Shaw-related subfamily, member 1	-0.366057	0.1106
Kcnc4	KCNC4	potassium voltage-gated channel, Shaw-related subfamily, member 4	-0.405451	0.0893
Kcne4	KCNE4	potassium voltage-gated channel, Isk-related family, member 4	-0.33971	0.198
Kcnip3	KCNIP3	Kv channel interacting protein 3, calsenilin	0.329985	0.1988
Kcnj6	KCNJ6	potassium inwardly-rectifying channel, subfamily J, member 6	-0.277884	0.2049
Kdm6b	KDM6B	lysine (K)-specific demethylase 6B	-0.508403	0.0808
Kif12	KIF12	kinesin family member 12	-0.401635	0.105
Kif13a	KIF13A	kinesin family member 13A	0.349592	0.1997
Kif1b	KIF1B	kinesin family member 1B	-0.485802	0.0948
Kif1c	KIF1C	kinesin family member 1C	-0.306323	0.1203
Kirrel3	KIRREL3	kin of IRRE like 3 (Drosophila)	-0.257735	0.1742
Kiss1r	KISS1R	KISS1 receptor	-0.399921	0.0839
Klf12	KLF12	Kruppel-like factor 12	-0.354391	0.2032
Klf13	KLF13	Kruppel-like factor 13	0.487075	0.0124
Klf2	KLF2	Kruppel-like factor 2	-0.399159	0.2024
Klf4	KLF4	Kruppel-like factor 4 (gut)	-0.562772	0.0355
Klhdc3	KLHDC3	kelch domain containing 3	-0.416192	0.0863
Klhl13	KLHL13	kelch-like family member 13	0.524565	0.0126
Klhl24	KLHL24	kelch-like family member 24	0.299596	0.196
Klhl32	KLHL32	kelch-like family member 32	0.41738	0.0979
Klhl6	KLHL6	kelch-like family member 6	0.411752	0.1167
Kpna2	KPNA2	karyopherin alpha 2 (RAG cohort 1, importin alpha 1)	0.216238	0.1177
Krcc1	KRCC1	lysine-rich coiled-coil 1	0.398241	0.058
Krt19	KRT19	keratin 19	-0.355129	0.0793
Lad1	LAD1	ladinin 1	0.388906	0.0329
Leprel1	LEPREL1	leprecan-like 1	0.729531	0.0069
Lgi1	LGI1	leucine-rich, glioma inactivated 1	-0.905088	0
Lgr5	LGR5	leucine-rich repeat containing G protein-coupled receptor 5	-0.685245	0.0052
Lhfp	LHFP	lipoma HMGIC fusion partner	0.464564	0.0505
Lman1l	LMAN1L	lectin, mannose-binding, 1 like	1.2734	0
Lmo2	LMO2	LIM domain only 2 (rhombotin-like 1)	0.357158	0.1666
Lnx1	LNX1	ligand of numb-protein X 1, E3 ubiquitin protein ligase	0.412077	0.0879
Lphn2	LPHN2	latrophilin 2	-0.409853	0.1684
Lrp11	LRP11	low density lipoprotein receptor-related protein 11	0.913339	0.0011
Lrrc16a	LRRC16A	leucine rich repeat containing 16A	0.459432	0.0362
Lrrc32	LRRC32	leucine rich repeat containing 32	-0.564691	0.0207
Lrrc56	LRRC56	leucine rich repeat containing 56	-0.591614	0.0214
Lrrcc1	LRRCC1	leucine rich repeat and coiled-coil centrosomal protein 1	0.528871	0.058
Ltbp4	LTBP4	latent transforming growth factor beta binding protein 4	0.52707	0.0084
Lum	LUM	lumican	0.357946	0.1482
Luzp1	LUZP1	leucine zipper protein 1	0.330558	0.1626
Maged2	MAGED2	melanoma antigen family D, 2	0.58938	0.0128
Magi3	MAGI3	membrane associated guanylate kinase, WW and PDZ domain containing 3	-0.449887	0.076
Map3k6	MAP3K6	mitogen-activated protein kinase kinase kinase 6	0.905736	0
Map4k4	MAP4K4	mitogen-activated protein kinase kinase kinase kinase 4	0.465191	0.0905
Mat2a	MAT2A	methionine adenosyltransferase II, alpha	-0.431481	0.1448
Mbd2	MBD2	methyl-CpG binding domain protein 2	0.430392	0.0693
Mbd5	MBD5	methyl-CpG binding domain protein 5	0.391658	0.1348
Mc3r	MC3R	melanocortin 3 receptor	-1.42159	0.0715
Mcc	MCC	mutated in colorectal cancers	-0.384584	0.1659
Mdn1	MDN1	MDN1, midasin homolog (yeast)	-0.442811	0.0665
Me2	ME2	malic enzyme 2, NAD(+)-dependent, mitochondrial	0.410015	0.1549
Mecp2	MECP2	methyl CpG binding protein 2	0.347325	0.1892
Mef2a	MEF2A	myocyte enhancer factor 2A	-0.436549	0.1211
Meig1	MEIG1	meiosis/spermiogenesis associated 1	-0.44969	0.0803
Memo1	MEMO1	mediator of cell motility 1	0.342327	0.1147
Meox1	MEOX1	mesenchyme homeobox 1	0.432425	0.1245
Meox2	MEOX2	mesenchyme homeobox 2	-0.434598	0.0836
Metrn	METRN	meteorin, glial cell differentiation regulator	0.574247	0.0257
Mettl18	METTL18	methyltransferase like 18	0.42191	0.084
Mettl24	METTL24	methyltransferase like 24	-0.556818	0.0167
Mfap5	MFAP5	microfibrillar associated protein 5	0.374845	0.1572
Mfn2	MFN2	mitofusin 2	0.398131	0.157
Mfsd4	MFSD4	major facilitator superfamily domain containing 4	-0.608672	0.01
Mgam	MGAM	maltase-glucoamylase (alpha-glucosidase)	0.589476	0.0008
Mgea5	MGEA5	meningioma expressed antigen 5 (hyaluronidase)	-0.375384	0.1022
Mical3	MICAL3	microtubule associated monooxygenase, calponin and LIM domain containing 3	0.428786	0.0883
Mief2	MIEF2	mitochondrial elongation factor 2	0.264717	0.0582
Mis18bp1	MIS18BP1	MIS18 binding protein 1	0.365245	0.0433
Mlana	MLANA	melan-A	0.443501	0.014
Mllt11	MLLT11	myeloid/lymphoid or mixed-lineage leukemia (trithorax homolog, Drosophila); translocated to, 11	0.661841	0.0153
Mlycd	MLYCD	malonyl-CoA decarboxylase	-0.381385	0.1675
Mmp23	MMP23B	matrix metallopeptidase 23B	0.827494	0.0004
Morc4	MORC4	MORC family CW-type zinc finger 4	-0.595533	0.0117
Mospd1	MOSPD1	motile sperm domain containing 1	-0.452846	0.1082
Mpped2	MPPED2	metallophosphoesterase domain containing 2	-0.334971	0.0879
Mrgpre	MRGPRE	MAS-related GPR, member E	0.375401	0.1169
Mrpl21	MRPL21	mitochondrial ribosomal protein L21	0.124725	0.1442
Mrpl45	MRPL45	mitochondrial ribosomal protein L45	-0.368663	0.2023
Msc	MSC	musculin	0.531069	0.0068
Mta3	MTA3	metastasis associated 1 family, member 3	1.52286	0
Mtfr2	MTFR2	mitochondrial fission regulator 2	-0.39138	0.1646
Mthfd2	MTHFD2	methylenetetrahydrofolate dehydrogenase (NADP+ dependent) 2, methenyltetrahydrofolate cyclohydrolase	0.876095	0.0061
Muc5ac	MUC5AC	mucin 5AC, oligomeric mucus/gel-forming	-0.388544	0.1924
Murc	MURC	muscle-related coiled-coil protein	0.288772	0.1186
Mvp	MVP	major vault protein	0.553262	0.027
Mxra8	MXRA8	matrix-remodelling associated 8	0.44159	0.0474
Myb	MYB	v-myb avian myeloblastosis viral oncogene homolog	-0.428566	0.0928
Mybpc2	MYBPC2	myosin binding protein C, fast type	0.550408	0.0145
Myh14	MYH14	myosin, heavy chain 14, non-muscle	0.408929	0.1438
Myh6	MYH6	myosin, heavy chain 6, cardiac muscle, alpha	0.229342	0.1894
Myh7	MYH7	myosin, heavy chain 7, cardiac muscle, beta	1.10648	0
Myl1	MYL1	myosin, light chain 1, alkali; skeletal, fast	-0.759258	0
Myl4	MYL4	myosin, light chain 4, alkali; atrial, embryonic	-0.339163	0.1305
Myl7	MYL7	myosin, light chain 7, regulatory	-0.96663	0
Mylk4	MYLK4	myosin light chain kinase family, member 4	-0.843992	0
Myo10	MYO10	myosin X	-0.477743	0.1237
Myom1	MYOM1	myomesin 1	0.36446	0.1588
Myom2	MYOM2	myomesin 2	0.952334	0
Naa11	NAA11	N(alpha)-acetyltransferase 11, NatA catalytic subunit	-0.433234	0.1626
Naa16	NAA16	N(alpha)-acetyltransferase 16, NatA auxiliary subunit	-0.888702	0
Naa50	NAA50	N(alpha)-acetyltransferase 50, NatE catalytic subunit	0.300885	0.0985
Nab2	NAB2	NGFI-A binding protein 2 (EGR1 binding protein 2)	-0.651541	0.0098
Nadk2	NADK2	NAD kinase 2, mitochondrial	-0.384019	0.1887
Napb	NAPB	N-ethylmaleimide-sensitive factor attachment protein, beta	0.354678	0.1129
Napepld	NAPEPLD	N-acyl phosphatidylethanolamine phospholipase D	0.58111	0.0147
Napg	NAPG	N-ethylmaleimide-sensitive factor attachment protein, gamma	-0.545403	0.0295
Ncam1	NCAM1	neural cell adhesion molecule 1	0.595408	0.0968
Nck1	NCK1	NCK adaptor protein 1	0.330558	0.0714
Ndrg4	NDRG4	NDRG family member 4	0.565012	0.146
Ndst1	NDST1	N-deacetylase/N-sulfotransferase (heparan glucosaminyl) 1	-0.443988	0.1284
Ndst3	NDST3	N-deacetylase/N-sulfotransferase (heparan glucosaminyl) 3	-0.503691	0.0628
Neurl3	NEURL3	neuralized E3 ubiquitin protein ligase 3	-0.410812	0.0946
Ngef	NGEF	neuronal guanine nucleotide exchange factor	0.76103	0.0022
Nkain2	NKAIN2	Na+/K+ transporting ATPase interacting 2	0.557778	0.016
Nol8	NOL8	nucleolar protein 8	-0.366057	0.1982
Nphs2	NPHS2	nephrosis 2, idiopathic, steroid-resistant (podocin)	-0.560217	0.0241
Nr2c2	NR2C2	nuclear receptor subfamily 2, group C, member 2	0.428678	0.0684
Nr4a1	NR4A1	nuclear receptor subfamily 4, group A, member 1	-1.2129	0
Nrap	NRAP	nebulin-related anchoring protein	0.452279	0.0577
Nrg3	NRG3	neuregulin 3	-0.624599	0.0075
Nrtn	NRTN	neurturin	0.578214	0.0309
Nsmce2	NSMCE2	non-SMC element 2, MMS21 homolog (S. cerevisiae)	0.353436	0.1017
Nts	NTS	neurotensin	-0.495939	0.0489
Nuak1	NUAK1	NUAK family, SNF1-like kinase, 1	0.390117	0.1826
Nuak2	NUAK2	NUAK family, SNF1-like kinase, 2	-0.449493	0.152
Nudt6	NUDT6	nudix (nucleoside diphosphate linked moiety X)-type motif 6	-0.389489	0.1655
Nup62	NUP62	nucleoporin 62kDa	0.34153	0.1821
Nxt2	NXT2	nuclear transport factor 2-like export factor 2	-0.460767	0.0913
Oaz2	OAZ2	ornithine decarboxylase antizyme 2	-0.448312	0.0946
Oc90	OC90	otoconin 90	-0.479553	0.019
Ogfrl1	OGFRL1	opioid growth factor receptor-like 1	0.391438	0.1836
Olfr1086	OR5T2	olfactory receptor, family 5, subfamily T, member 2	0.387804	0.1823
Olfr420	OR6K2	olfactory receptor, family 6, subfamily K, member 2	-0.670475	0.0018
Olfr554	OR52M1	olfactory receptor, family 52, subfamily M, member 1	0.327457	0.1895
Olfr705	OR2AG1	olfactory receptor, family 2, subfamily AG, member 1	-0.492079	0.0254
Olfr798	OR6C76	olfactory receptor, family 6, subfamily C, member 76	1.35208	0
Opalin	OPALIN	oligodendrocytic myelin paranodal and inner loop protein	0.350837	0.1835
Osr2	OSR2	odd-skipped related transciption factor 2	-0.395549	0.1352
P2rx6	P2RX6	purinergic receptor P2X, ligand-gated ion channel, 6	0.392317	0.1299
P2ry6	P2RY6	pyrimidinergic receptor P2Y, G-protein coupled, 6	0.355918	0.1596
P4htm	P4HTM	prolyl 4-hydroxylase, transmembrane (endoplasmic reticulum)	0.528171	0.0259
Pamr1	PAMR1	peptidase domain containing associated with muscle regeneration 1	1.17326	0
Pank1	PANK1	pantothenate kinase 1	-0.391569	0.1922
Panx1	PANX1	pannexin 1	0.864731	0.0018
Panx2	PANX2	pannexin 2	-0.3946	0.0787
Parn	PARN	poly(A)-specific ribonuclease	0.417704	0.0691
Patl2	PATL2	protein associated with topoisomerase II homolog 2 (yeast)	-0.622599	0.0182
Pax4	PAX4	paired box 4	-0.332426	0.1834
Pcdh9	PCDH9	protocadherin 9	0.431356	0.0909
Pcnxl2	PCNXL2	pecanex-like 2 (Drosophila)	0.308011	0.1435
Pcolce2	PCOLCE2	procollagen C-endopeptidase enhancer 2	0.47467	0.0436
Pcp4	PCP4	Purkinje cell protein 4	-0.81046	0
Pde4b	PDE4B	phosphodiesterase 4B, cAMP-specific	-0.407746	0.1256
Pde8a	PDE8A	phosphodiesterase 8A	0.334225	0.1988
Pdgfrl	PDGFRL	platelet-derived growth factor receptor-like	0.608431	0.0141
Pdha1	PDHA1	pyruvate dehydrogenase (lipoamide) alpha 1	0.299714	0.1622
Pdlim2	PDLIM2	PDZ and LIM domain 2 (mystique)	0.362105	0.1742
Pdlim5	PDLIM5	PDZ and LIM domain 5	0.308244	0.074
Pdlim7	PDLIM7	PDZ and LIM domain 7 (enigma)	0.446891	0.0579
Peli1	PELI1	pellino E3 ubiquitin protein ligase 1	0.128425	0.1377
Penk	PENK	proenkephalin	-0.427207	0.1008
Pex11a	PEX11A	peroxisomal biogenesis factor 11 alpha	-0.56043	0.0196
Pfkfb1	PFKFB1	6-phosphofructo-2-kinase/fructose-2,6-biphosphatase 1	-0.661319	0.0038
Pfkfb3	PFKFB3	6-phosphofructo-2-kinase/fructose-2,6-biphosphatase 3	-0.365128	0.1257
Pgap1	PGAP1	post-GPI attachment to proteins 1	-0.336792	0.1318
Pgbd1	PGBD1	piggyBac transposable element derived 1	-0.367732	0.0172
Pggt1b	PGGT1B	protein geranylgeranyltransferase type I, beta subunit	-0.358269	0.0912
Pgm2	PGM1	phosphoglucomutase 1	0.35321	0.0111
Phactr3	PHACTR3	phosphatase and actin regulator 3	0.534659	0.0155
Phkg1	PHKG1	phosphorylase kinase, gamma 1 (muscle)	0.699196	0.0007
Phlda3	PHLDA3	pleckstrin homology-like domain, family A, member 3	0.431356	0.1437
Phyhip	PHYHIP	phytanoyl-CoA 2-hydroxylase interacting protein	0.455649	0.0425
Pik3ip1	PIK3IP1	phosphoinositide-3-kinase interacting protein 1	0.510152	0.0164
Pitx3	PITX3	paired-like homeodomain 3	-0.427789	0.1224
Pla2g12a	PLA2G12A	phospholipase A2, group XIIA	-0.402588	0.163
Pla2g4e	PLA2G4E	phospholipase A2, group IVE	-0.366057	0.1423
Pla2g7	PLA2G7	phospholipase A2, group VII (platelet-activating factor acetylhydrolase, plasma)	0.469052	0.0325
Plaur	PLAUR	plasminogen activator, urokinase receptor	-0.738409	0.0154
Plek2	PLEK2	pleckstrin 2	0.385044	0.0935
Plekho2	PLEKHO2	pleckstrin homology domain containing, family O member 2	-0.443595	0.0657
Plet1	PLET1	placenta expressed transcript 1	1.38189	0
Plin3	PLIN3	perilipin 3	0.385376	0.0987
Plk2	PLK2	polo-like kinase 2	0.351289	0.1377
Plod2	PLOD2	procollagen-lysine, 2-oxoglutarate 5-dioxygenase 2	-0.434598	0.1627
Plp2	PLP2	proteolipid protein 2 (colonic epithelium-enriched)	0.522759	0.0068
Plxnb1	PLXNB1	plexin B1	-0.54393	0.0254
Pms2	PMS2	PMS2 postmeiotic segregation increased 2 (S. cerevisiae)	0.345623	0.1203
Pnkd	PNKD	paroxysmal nonkinesigenic dyskinesia	-0.535123	0.0213
Pnmt	PNMT	phenylethanolamine N-methyltransferase	0.52296	0.0142
Polm	POLM	polymerase (DNA directed), mu	-0.431092	0.0388
Polr1e	POLR1E	polymerase (RNA) I polypeptide E, 53kDa	0.406101	0.1872
Pon2	PON2	paraoxonase 2	0.562572	0.0165
Popdc3	POPDC3	popeye domain containing 3	0.383165	0.1352
Postn	POSTN	periostin, osteoblast specific factor	0.47633	0.114
Pot1a	POT1	protection of telomeres 1	-0.294774	0.131
Pou3f2	POU3F2	POU class 3 homeobox 2	0.727093	0.0005
Ppapdc2	PPAPDC2	phosphatidic acid phosphatase type 2 domain containing 2	0.402504	0.0984
Ppm1b	PPM1B	protein phosphatase, Mg2+/Mn2+ dependent, 1B	0.409472	0.1045
Ppp1r3g	PPP1R3G	protein phosphatase 1, regulatory subunit 3G	-0.47694	0.0377
Ppp4r4	PPP4R4	protein phosphatase 4, regulatory subunit 4	-0.416385	0.0516
Prg3	PRG3	proteoglycan 3	-0.365314	0.0965
Prkab2	PRKAB2	protein kinase, AMP-activated, beta 2 non-catalytic subunit	0.466758	0.0775
Prkag3	PRKAG3	protein kinase, AMP-activated, gamma 3 non-catalytic subunit	0.48388	0.0581
Prkg2	PRKG2	protein kinase, cGMP-dependent, type II	-0.360675	0.1765
Prmt2	PRMT2	protein arginine methyltransferase 2	0.488926	0.0879
Prnp	PRNP	prion protein	0.434668	0.077
Prob1	PROB1	proline-rich basic protein 1	0.532766	0.0227
Prom2	PROM2	prominin 2	-0.361787	0.1596
Prrg1	PRRG1	proline rich Gla (G-carboxyglutamic acid) 1	-0.368477	0.2021
Prrx2	PRRX2	paired related homeobox 2	0.537246	0.0585
Psmb4	PSMB4	proteasome (prosome, macropain) subunit, beta type, 4	0.264356	0.2002
Psmb8	PSMB8	proteasome (prosome, macropain) subunit, beta type, 8	-0.549831	0.0394
Psmb9	PSMB9	proteasome (prosome, macropain) subunit, beta type, 9	-0.524085	0.0794
Ptbp3	PTBP3	polypyrimidine tract binding protein 3	-0.414461	0.0654
Ptchd3	PTCHD3	patched domain containing 3	-0.567468	0.0242
Ptgdr2	PTGDR2	prostaglandin D2 receptor 2	0.351628	0.1917
Ptges	PTGES	prostaglandin E synthase	-0.364571	0.1836
Ptgr1	PTGR1	prostaglandin reductase 1	-0.407746	0.1306
Ptgr2	PTGR2	prostaglandin reductase 2	-0.38628	0.147
Ptp4a1	PTP4A1	protein tyrosine phosphatase type IVA, member 1	-0.401254	0.099
Ptpn21	PTPN21	protein tyrosine phosphatase, non-receptor type 21	0.480369	0.0623
Ptprn	PTPRN	protein tyrosine phosphatase, receptor type, N	0.585155	0.0302
Ptpro	PTPRO	protein tyrosine phosphatase, receptor type, O	0.577924	0.0191
Pycr1	PYCR1	pyrroline-5-carboxylate reductase 1	0.428357	0.1484
Rab11fip2	RAB11FIP2	RAB11 family interacting protein 2 (class I)	0.324235	0.088
Rab28	RAB28	RAB28, member RAS oncogene family	0.433066	0.0505
Rab31	RAB31	RAB31, member RAS oncogene family	0.446574	0.0979
Rab33b	RAB33B	RAB33B, member RAS oncogene family	-0.464942	0.0701
Rab3il1	RAB3IL1	RAB3A interacting protein (rabin3)-like 1	0.357721	0.1686
Rabif	RABIF	RAB interacting factor	0.272023	0.1338
Rad50	RAD50	RAD50 homolog (S. cerevisiae)	0.796515	0.0012
Rad51b	RAD51B	RAD51 paralog B	0.531968	0.0148
Ralgapa2	RALGAPA2	Ral GTPase activating protein, alpha subunit 2 (catalytic)	-0.426625	0.0888
Ralgps1	RALGPS1	Ral GEF with PH domain and SH3 binding motif 1	0.399882	0.1452
Raph1	RAPH1	Ras association (RalGDS/AF-6) and pleckstrin homology domains 1	0.436801	0.1888
Rasgef1a	RASGEF1A	RasGEF domain family, member 1A	1.07238	0.0003
Rasgef1b	RASGEF1B	RasGEF domain family, member 1B	0.533563	0.0219
Rasl11b	RASL11B	RAS-like, family 11, member B	0.822118	0.0005
Rbm3	RBM3	RNA binding motif (RNP1, RRM) protein 3	0.432425	0.0579
Rcn2	RCN2	reticulocalbin 2, EF-hand calcium binding domain	0.370722	0.1265
Rcn3	RCN3	reticulocalbin 3, EF-hand calcium binding domain	0.354339	0.1742
Rell1	RELL1	RELT-like 1	-0.388544	0.1921
Reps2	REPS2	RALBP1 associated Eps domain containing 2	-0.478145	0.0577
Rgs11	RGS11	regulator of G-protein signaling 11	0.859572	0.0006
Rgs7	RGS7	regulator of G-protein signaling 7	0.581689	0.0152
Rgs7bp	RGS7BP	regulator of G-protein signaling 7 binding protein	-0.409661	0.152
Rhbdl1	RHBDL1	rhomboid, veinlet-like 1 (Drosophila)	0.343806	0.1858
Rhobtb1	RHOBTB1	Rho-related BTB domain containing 1	0.425137	0.0735
Rhou	RHOU	ras homolog family member U	0.43808	0.0741
Ribc2	RIBC2	RIB43A domain with coiled-coils 2	0.417272	0.0736
Rin1	RIN1	Ras and Rab interactor 1	0.77947	0.0011
Rmi1	RMI1	RecQ mediated genome instability 1	0.409147	0.0649
Rmnd1	RMND1	required for meiotic nuclear division 1 homolog (S. cerevisiae)	-0.804652	0
Rnf144b	RNF144B	ring finger protein 144B	0.289362	0.1836
Ropn1l	ROPN1L	rhophilin associated tail protein 1-like	0.471135	0.1986
Rorb	RORB	RAR-related orphan receptor B	0.510354	0.0482
Rpe65	RPE65	retinal pigment epithelium-specific protein 65kDa	-0.53952	0.0152
Rpia	RPIA	ribose 5-phosphate isomerase A	0.258097	0.1923
Rpl15	RPL15	ribosomal protein L15	0.254715	0.2043
Rpp25	RPP25	ribonuclease P/MRP 25kDa subunit	0.942984	0.0003
Rps9	RPS9	ribosomal protein S9	0.206143	0.1918
Rptn	RPTN	repetin	-0.557455	0.0153
Rrad	RRAD	Ras-related associated with diabetes	-0.517875	0.0231
Rsbn1	RSBN1	round spermatid basic protein 1	-0.534705	0.0481
Rtn4	RTN4	reticulon 4	0.644502	0.0093
Ruvbl1	RUVBL1	RuvB-like AAA ATPase 1	0.446891	0.0732
S100a8	S100A8	S100 calcium binding protein A8	-3.0505	0
S100a9	S100A9	S100 calcium binding protein A9	-3.4344	0
Sass6	SASS6	spindle assembly 6 homolog (C. elegans)	-0.330792	0.1869
Sc5d	SC5D	sterol-C5-desaturase	0.682663	0.005
Scn1a	SCN1A	sodium channel, voltage-gated, type I, alpha subunit	0.423847	0.0548
Scn2b	SCN2B	sodium channel, voltage-gated, type II, beta subunit	-0.342451	0.1977
Scn4b	SCN4B	sodium channel, voltage-gated, type IV, beta subunit	-0.827256	0
Scube2	SCUBE2	signal peptide, CUB domain, EGF-like 2	-0.378382	0.1653
Sec24a	SEC24A	SEC24 family member A	-0.4243	0.1515
Sema3b	SEMA3B	sema domain, immunoglobulin domain (Ig), short basic domain, secreted, (semaphorin) 3B	0.44297	0.1311
Serinc4	SERINC4	serine incorporator 4	0.453228	0.0853
Serpina12	SERPINA12	serpin peptidase inhibitor, clade A (alpha-1 antiproteinase, antitrypsin), member 12	0.397036	0.1851
Serpinb12	SERPINB12	serpin peptidase inhibitor, clade B (ovalbumin), member 12	0.452912	0.0854
Serpinb3a	SERPINB4	serpin peptidase inhibitor, clade B (ovalbumin), member 4	-0.3655	0.1515
Serpine1	SERPINE1	serpin peptidase inhibitor, clade E (nexin, plasminogen activator inhibitor type 1), member 1	0.333653	0.1991
Serpinf1	SERPINF1	serpin peptidase inhibitor, clade F (alpha-2 antiplasmin, pigment epithelium derived factor), member 1	0.442015	0.0743
Sertad1	SERTAD1	SERTA domain containing 1	-0.522841	0.0644
Sesn1	SESN1	sestrin 1	0.366924	0.0895
Setx	SETX	senataxin	0.208517	0.0738
Sf3a1	SF3A1	splicing factor 3a, subunit 1, 120kDa	0.459222	0.0546
Sfi1	SFI1	Sfi1 homolog, spindle assembly associated (yeast)	0.366364	0.1548
Sfr1	SFR1	SWI5-dependent recombination repair 1	0.28889	0.0774
Sfrp1	SFRP1	secreted frizzled-related protein 1	0.535754	0.0218
Sftpa1	SFTPA1	surfactant protein A1	0.281669	0.1462
Sftpb	SFTPB	surfactant protein B	-0.471129	0.0694
Shisa4	SHISA4	shisa family member 4	0.475292	0.0904
Shmt1	SHMT1	serine hydroxymethyltransferase 1 (soluble)	0.584963	0.0192
Shox2	SHOX2	short stature homeobox 2	-0.592484	0.0104
Shroom3	SHROOM3	shroom family member 3	0.755058	0.0005
Siglec15	SIGLEC15	sialic acid binding Ig-like lectin 15	-0.411004	0.1645
Six2	SIX2	SIX homeobox 2	0.325156	0.1991
Six3	SIX3	SIX homeobox 3	-0.321207	0.1805
Slc10a6	SLC10A6	solute carrier family 10 (sodium/bile acid cotransporter), member 6	0.624896	0.0068
Slc13a4	SLC13A4	solute carrier family 13 (sodium/sulfate symporter), member 4	0.728661	0.0017
Slc16a6	SLC16A6	solute carrier family 16, member 6	0.585924	0.0258
Slc17a7	SLC17A7	solute carrier family 17 (vesicular glutamate transporter), member 7	-0.356606	0.1901
Slc19a1	SLC19A1	solute carrier family 19 (folate transporter), member 1	-0.353469	0.1658
Slc1a1	SLC1A1	solute carrier family 1 (neuronal/epithelial high affinity glutamate transporter, system Xag), member 1	1.04068	0.0003
Slc1a4	SLC1A4	solute carrier family 1 (glutamate/neutral amino acid transporter), member 4	0.354001	0.2041
Slc22a1	SLC22A1	solute carrier family 22 (organic cation transporter), member 1	-0.736244	0.0008
Slc24a2	SLC24A2	solute carrier family 24 (sodium/potassium/calcium exchanger), member 2	0.533862	0.0756
Slc25a22	SLC25A22	solute carrier family 25 (mitochondrial carrier: glutamate), member 22	-0.450084	0.0995
Slc25a25	SLC25A25	solute carrier family 25 (mitochondrial carrier; phosphate carrier), member 25	-0.396119	0.1837
Slc28a2	SLC28A2	solute carrier family 28 (concentrative nucleoside transporter), member 2	-0.597933	0.0102
Slc2a1	SLC2A1	solute carrier family 2 (facilitated glucose transporter), member 1	0.257011	0.1919
Slc2a13	SLC2A13	solute carrier family 2 (facilitated glucose transporter), member 13	0.364684	0.1854
Slc35f1	SLC35F1	solute carrier family 35, member F1	-0.728335	0.0069
Slc36a2	SLC36A2	solute carrier family 36 (proton/amino acid symporter), member 2	-0.442222	0.0962
Slc37a2	SLC37A2	solute carrier family 37 (glucose-6-phosphate transporter), member 2	-0.606913	0.0114
Slc38a2	SLC38A2	solute carrier family 38, member 2	0.507617	0.0401
Slc38a3	SLC38A3	solute carrier family 38, member 3	-0.501647	0.0464
Slc38a4	SLC38A4	solute carrier family 38, member 4	0.417164	0.0626
Slc39a3	SLC39A3	solute carrier family 39 (zinc transporter), member 3	0.882213	0
Slc39a5	SLC39A5	solute carrier family 39 (zinc transporter), member 5	-0.356051	0.1977
Slc40a1	SLC40A1	solute carrier family 40 (iron-regulated transporter), member 1	0.449112	0.0447
Slc9b1	SLC9B1	solute carrier family 9, subfamily B (NHA1, cation proton antiporter 1), member 1	-0.794858	0.0002
Slco1c1	SLCO1C1	solute carrier organic anion transporter family, member 1C1	-0.422752	0.0528
Slit3	SLIT3	slit homolog 3 (Drosophila)	-0.354759	0.1403
Slmap	SLMAP	sarcolemma associated protein	0.427177	0.0723
Slmo2	SLMO2	slowmo homolog 2 (Drosophila)	0.380064	0.0807
Slx4ip	SLX4IP	SLX4 interacting protein	-0.425656	0.1391
Smc4	SMC4	structural maintenance of chromosomes 4	0.473527	0.0423
Smco1	SMCO1	single-pass membrane protein with coiled-coil domains 1	-0.344282	0.1826
Smim1	SMIM1	small integral membrane protein 1 (Vel blood group)	0.339251	0.1121
Smim5	SMIM5	small integral membrane protein 5	0.474981	0.0075
Snai2	SNAI2	snail family zinc finger 2	0.334568	0.1359
Snap91	SNAP91	synaptosomal-associated protein, 91kDa	0.395611	0.2037
Snca	SNCA	synuclein, alpha (non A4 component of amyloid precursor)	-0.454427	0.0288
Snrpb	SNRPB	small nuclear ribonucleoprotein polypeptides B and B1	-0.506763	0.0657
Snrpn	SNRPN	small nuclear ribonucleoprotein polypeptide N	-0.387412	0.176
Snx21	SNX21	sorting nexin family member 21	0.415975	0.0768
Sorbs2	SORBS2	sorbin and SH3 domain containing 2	0.359746	0.1729
Sorcs2	SORCS2	sortilin-related VPS10 domain containing receptor 2	-0.518494	0.0471
Sowaha	SOWAHA	sosondowah ankyrin repeat domain family member A	-0.354759	0.1922
Sox10	SOX10	SRY (sex determining region Y)-box 10	-0.393274	0.1742
Spata16	SPATA16	spermatogenesis associated 16	-0.309181	0.2026
Spata20	SPATA20	spermatogenesis associated 20	-0.696424	0.0019
Spata31d1a	SPATA31D4	SPATA31 subfamily D, member 4	-0.359009	0.1923
Spc25	SPC25	SPC25, NDC80 kinetochore complex component	-0.482372	0.0223
Spice1	SPICE1	spindle and centriole associated protein 1	-0.430314	0.0982
Spink4	SPINK4	serine peptidase inhibitor, Kazal type 4	0.431463	0.1024
Spred2	SPRED2	sprouty-related, EVH1 domain containing 2	-0.39973	0.1147
Spry1	SPRY1	sprouty homolog 1, antagonist of FGF signaling (Drosophila)	0.364797	0.164
Spsb1	SPSB1	splA/ryanodine receptor domain and SOCS box containing 1	0.287827	0.1554
Srgap2	SRGAP2	SLIT-ROBO Rho GTPase activating protein 2	0.388134	0.1498
Sstr3	SSTR3	somatostatin receptor 3	-0.37034	0.1837
St3gal1	ST3GAL1	ST3 beta-galactoside alpha-2,3-sialyltransferase 1	-0.452254	0.1172
St8sia4	ST8SIA4	ST8 alpha-N-acetyl-neuraminide alpha-2,8-sialyltransferase 4	-0.446541	0.0602
Stambpl1	STAMBPL1	STAM binding protein-like 1	0.397365	0.0418
Stard3nl	STARD3NL	STARD3 N-terminal like	0.364684	0.1488
Stard6	STARD6	StAR-related lipid transfer (START) domain containing 6	-0.483985	0.0394
Stat1	STAT1	signal transducer and activator of transcription 1, 91kDa	-0.463549	0.0393
Stat3	STAT3	signal transducer and activator of transcription 3 (acute-phase response factor)	-0.693621	0.0034
Stk17b	STK17B	serine/threonine kinase 17b	-0.367546	0.201
Stoml1	STOML1	stomatin (EPB72)-like 1	0.377957	0.1969
Stxbp5l	STXBP5L	syntaxin binding protein 5-like	-0.384395	0.1698
Sulf1	SULF1	sulfatase 1	0.398788	0.1937
Sun1	SUN1	Sad1 and UNC84 domain containing 1	0.309176	0.1689
Susd3	SUSD3	sushi domain containing 3	0.364572	0.1438
Sync	SYNC	syncoilin, intermediate filament protein	-0.577767	0.0204
Synpo2l	SYNPO2L	synaptopodin 2-like	0.741316	0.0006
Taco1	TACO1	translational activator of mitochondrially encoded cytochrome c oxidase I	-0.298318	0.1837
Tagln	TAGLN	transgelin	-0.421593	0.1134
Tbx15	TBX15	T-box 15	0.958137	0.0012
Tbx3	TBX3	T-box 3	-0.362714	0.1586
Tcf15	TCF15	transcription factor 15 (basic helix-loop-helix)	-0.378944	0.1926
Tcf23	TCF23	transcription factor 23	0.366924	0.1834
Tcte3	TCTE3	t-complex-associated-testis-expressed 3	0.39846	0.1838
Tdrd9	TDRD9	tudor domain containing 9	0.624522	0.0406
Tead4	TEAD4	TEA domain family member 4	-0.404878	0.076
Tfcp2l1	TFCP2L1	transcription factor CP2-like 1	-0.687335	0.0018
Tgfb3	TGFB3	transforming growth factor, beta 3	0.498251	0.1572
Tgif1	TGIF1	TGFB-induced factor homeobox 1	0.406754	0.0979
Thap7	THAP7	THAP domain containing 7	0.427606	0.0709
Thbs3	THBS3	thrombospondin 3	0.420725	0.1656
Thbs4	THBS4	thrombospondin 4	0.449852	0.1638
Thrsp	THRSP	thyroid hormone responsive	-0.295128	0.1607
Timp1	TIMP1	TIMP metallopeptidase inhibitor 1	0.407951	0.0261
Timp4	TIMP4	TIMP metallopeptidase inhibitor 4	0.720804	0.0004
Tjp2	TJP2	tight junction protein 2	0.378068	0.0722
Tmbim1	TMBIM1	transmembrane BAX inhibitor motif containing 1	0.393746	0.1596
Tmco1	TMCO1	transmembrane and coiled-coil domains 1	0.169027	0.1885
Tmco6	TMCO6	transmembrane and coiled-coil domains 6	-0.389489	0.1865
Tmem108	TMEM108	transmembrane protein 108	0.535356	0.0364
Tmem116	TMEM116	transmembrane protein 116	-0.632182	0.0073
Tmem130	TMEM130	transmembrane protein 130	-0.424494	0.0847
Tmem150c	TMEM150C	transmembrane protein 150C	-0.451662	0.0657
Tmem176b	TMEM176B	transmembrane protein 176B	0.396379	0.1774
Tmem245	TMEM245	transmembrane protein 245	-0.416577	0.1145
Tmem252	TMEM252	transmembrane protein 252	-0.847103	0.0039
Tmem37	TMEM37	transmembrane protein 37	-0.408129	0.1291
Tmem43	TMEM43	transmembrane protein 43	0.371169	0.1825
Tnfrsf13c	TNFRSF13C	tumor necrosis factor receptor superfamily, member 13C	-0.559367	0.0166
Tnip1	TNIP1	TNFAIP3 interacting protein 1	0.582845	0.0171
Tnnt1	TNNT1	troponin T type 1 (skeletal, slow)	0.391328	0.1304
Tox	TOX	thymocyte selection-associated high mobility group box	-0.440263	0.0833
Tpd52l1	TPD52L1	tumor protein D52-like 1	0.905813	0
Tra2a	TRA2A	transformer 2 alpha homolog (Drosophila)	-0.490253	0.078
Tram2	TRAM2	translocation associated membrane protein 2	0.352081	0.1147
Tril	TRIL	TLR4 interactor with leucine-rich repeats	0.485015	0.0423
Trim16	TRIM16	tripartite motif containing 16	0.535754	0.033
Trim44	TRIM44	tripartite motif containing 44	0.357158	0.1521
Trim47	TRIM47	tripartite motif containing 47	0.959548	0.0003
Trim66	TRIM66	tripartite motif containing 66	-0.638232	0.006
Trmt13	TRMT13	tRNA methyltransferase 13 homolog (S. cerevisiae)	1.58188	0
Trp63	TP63	tumor protein p63	0.411318	0.1554
Tspan17	TSPAN17	tetraspanin 17	0.772646	0.0069
Tsr1	TSR1	TSR1, 20S rRNA accumulation, homolog (S. cerevisiae)	0.390668	0.1701
Tsr2	TSR2	TSR2, 20S rRNA accumulation, homolog (S. cerevisiae)	0.378734	0.1726
Ttc14	TTC14	tetratricopeptide repeat domain 14	-0.455218	0.1069
Ttc39b	TTC39B	tetratricopeptide repeat domain 39B	0.520246	0.0934
Ttl	TTL	tubulin tyrosine ligase	0.371838	0.0767
Ttll1	TTLL1	tubulin tyrosine ligase-like family, member 1	-0.434208	0.0797
Ttn	TTN	titin	-0.704395	0.0077
Ttpa	TTPA	tocopherol (alpha) transfer protein	-0.447328	0.0671
Ttr	TTR	transthyretin	1.55483	0.0004
Tubg2	TUBG2	tubulin, gamma 2	0.436588	0.0724
Txnip	TXNIP	thioredoxin interacting protein	0.441483	0.0578
Ubxn8	UBXN8	UBX domain protein 8	0.358734	0.1769
Uchl1	UCHL1	ubiquitin carboxyl-terminal esterase L1 (ubiquitin thiolesterase)	1.28113	0
Ucp3	UCP3	uncoupling protein 3 (mitochondrial, proton carrier)	-0.41889	0.0768
Upb1	UPB1	ureidopropionase, beta	-0.695956	0.002
Upf3b	UPF3B	UPF3 regulator of nonsense transcripts homolog B (yeast)	0.302992	0.1245
Upp2	UPP2	uridine phosphorylase 2	-0.423526	0.0801
Usp24	USP24	ubiquitin specific peptidase 24	0.456806	0.0285
Usp53	USP53	ubiquitin specific peptidase 53	-0.698529	0.0017
Utrn	UTRN	utrophin	-0.390623	0.155
Vat1	VAT1	vesicle amine transport 1	0.402176	0.148
Vcpip1	VCPIP1	valosin containing protein (p97)/p47 complex interacting protein 1	-0.486004	0.0454
Vezt	VEZT	vezatin, adherens junctions transmembrane protein	0.441696	0.0143
Vit	VIT	vitrin	0.272501	0.1896
Vstm2b	VSTM2B	V-set and transmembrane domain containing 2B	0.338795	0.1639
Vwf	VWF	von Willebrand factor	0.443501	0.0805
Wac	WAC	WW domain containing adaptor with coiled-coil	-0.345198	0.1064
Wdr47	WDR47	WD repeat domain 47	0.349365	0.2
Wdr78	WDR78	WD repeat domain 78	0.437015	0.0447
Wee1	WEE1	WEE1 G2 checkpoint kinase	0.358734	0.1413
Whrn	DFNB31	deafness, autosomal recessive 31	-0.465938	0.0476
Wisp2	WISP2	WNT1 inducible signaling pathway protein 2	0.652326	0.0207
Wt1	WT1	Wilms tumor 1	-0.739854	0.0034
Xaf1	XAF1	XIAP associated factor 1	-0.393274	0.1419
Xirp1	XIRP1	xin actin-binding repeat containing 1	0.457437	0.0734
Xrn1	XRN1	5'-3' exoribonuclease 1	-0.434208	0.0962
Yae1d1	YAE1D1	Yae1 domain containing 1	0.335941	0.1496
Zbtb16	ZBTB16	zinc finger and BTB domain containing 16	0.3667	0.1251
Zc3h14	ZC3H14	zinc finger CCCH-type containing 14	0.304277	0.0985
Zcchc4	ZCCHC4	zinc finger, CCHC domain containing 4	0.372952	0.1587
Zdhhc2	ZDHHC2	zinc finger, DHHC-type containing 2	0.588709	0.0156
Zfp148	ZNF148	zinc finger protein 148	-0.55385	0.0119
Zfp36	ZFP36	ZFP36 ring finger protein	-0.460171	0.1444
Zfp385b	ZNF385B	zinc finger protein 385B	0.632734	0.007
Zfp462	ZNF462	zinc finger protein 462	-0.345015	0.1447
Zfp800	ZNF800	zinc finger protein 800	0.372841	0.1689
Zfp82	ZFP82	ZFP82 zinc finger protein	0.256165	0.1658
Zic2	ZIC2	Zic family member 2	-0.391569	0.1082
Zkscan3	ZKSCAN3	zinc finger with KRAB and SCAN domains 3	-0.550888	0.0074
Znrf2	ZNRF2	zinc and ring finger 2, E3 ubiquitin protein ligase	0.366364	0.202
Zscan22	ZSCAN22	zinc finger and SCAN domain containing 22	0.483674	0.0533
Zswim6	ZSWIM6	zinc finger, SWIM-type containing 6	-0.395929	0.1769

## Sheet: Fxn-KO
Table S1-4 DEGs in a mouse model of HCM caused by Fxn knockout (GSE31208)
Mm symbol	Hs symbol	Gene Name	log (HCM/control)	FDR
1110001J03Rik	C7orf55	chromosome 7 open reading frame 55	-1.63352	0.1463
1110058L19Rik	C6orf57	chromosome 6 open reading frame 57	-1.85308	0.098
1500015O10Rik	C2orf40	chromosome 2 open reading frame 40	1.55768	0.1146
1700025G04Rik	C1orf21	chromosome 1 open reading frame 21	1.24428	0.2002
1810011O10Rik	C8orf4	chromosome 8 open reading frame 4	-1.48036	0.1874
8430408G22Rik	C10orf10	chromosome 10 open reading frame 10	-1.5039	0.181
Aars	AARS	alanyl-tRNA synthetase	1.43355	0.1427
Abcc9	ABCC9	ATP-binding cassette, sub-family C (CFTR/MRP), member 9	-1.59031	0.1551
Abra	ABRA	actin-binding Rho activating protein	1.96177	0.0525
Acot13	ACOT13	acyl-CoA thioesterase 13	-1.6878	0.1215
Acta1	ACTA1	actin, alpha 1, skeletal muscle	2.45368	0.0182
Adssl1	ADSSL1	adenylosuccinate synthase like 1	1.66694	0.0834
Akap2	AKAP2	A kinase (PRKA) anchor protein 2	1.30287	0.1805
Akr1b8	AKR1B10	aldo-keto reductase family 1, member B10 (aldose reductase)	1.27184	0.2005
Alb	ALB	albumin	-3.38685	0.0083
Aldh18a1	ALDH18A1	aldehyde dehydrogenase 18 family, member A1	3.15431	0.005
Alkbh7	ALKBH7	alkB, alkylation repair homolog 7 (E. coli)	-1.54667	0.1717
Amd1	AMD1	adenosylmethionine decarboxylase 1	-2.23854	0.0389
Ankrd1	ANKRD1	ankyrin repeat domain 1 (cardiac muscle)	1.92372	0.0508
Ankrd33b	ANKRD33B	ankyrin repeat domain 33B	1.31319	0.1918
Apbb1	APBB1	amyloid beta (A4) precursor protein-binding, family B, member 1 (Fe65)	-1.87144	0.0833
Apod	APOD	apolipoprotein D	1.55562	0.1152
Arhgap26	ARHGAP26	Rho GTPase activating protein 26	-2.00347	0.0653
As3mt	AS3MT	arsenite methyltransferase	-1.4493	0.2026
Asb11	ASB11	ankyrin repeat and SOCS box containing 11, E3 ubiquitin protein ligase	-1.51499	0.1774
Asb14	ASB14	ankyrin repeat and SOCS box containing 14	-2.33716	0.0338
Asb15	ASB15	ankyrin repeat and SOCS box containing 15	-2.62149	0.0233
Asb5	ASB5	ankyrin repeat and SOCS box containing 5	-2.70181	0.018
Asph	ASPH	aspartate beta-hydroxylase	-1.51911	0.1758
Aspscr1	ASPSCR1	alveolar soft part sarcoma chromosome region, candidate 1	1.34028	0.1705
Atf4	ATF4	activating transcription factor 4	2.27193	0.0274
Atp1a2	ATP1A2	ATPase, Na+/K+ transporting, alpha 2 polypeptide	-1.60647	0.165
Atp1b1	ATP1B1	ATPase, Na+/K+ transporting, beta 1 polypeptide	1.40021	0.1397
Atp6v1h	ATP6V1H	ATPase, H+ transporting, lysosomal 50/57kDa, V1 subunit H	2.12635	0.0338
Atxn10	ATXN10	ataxin 10	1.41175	0.136
Bckdhb	BCKDHB	branched chain keto acid dehydrogenase E1, beta polypeptide	-1.53994	0.175
Bgn	BGN	biglycan	1.90018	0.0516
Car4	CA4	carbonic anhydrase IV	-2.32265	0.03
Ccdc141	CCDC141	coiled-coil domain containing 141	-1.59553	0.1582
Cd44	CD44	CD44 molecule (Indian blood group)	1.5366	0.1151
Cd68	CD68	CD68 molecule	1.79664	0.0612
Ces1d	CES1	carboxylesterase 1	-3.75633	0.0033
Cfh	CFH	complement factor H	1.61589	0.091
Chac1	CHAC1	ChaC glutathione-specific gamma-glutamylcyclotransferase 1	2.48684	0.0222
Chac2	CHAC2	ChaC, cation transport regulator homolog 2 (E. coli)	-1.93512	0.0723
Chchd7	CHCHD7	coiled-coil-helix-coiled-coil-helix domain containing 7	-1.87039	0.0931
Chd6	CHD6	chromodomain helicase DNA binding protein 6	-2.67392	0.0173
Churc1	CHURC1	churchill domain containing 1	-1.53533	0.1763
Cilp	CILP	cartilage intermediate layer protein, nucleotide pyrophosphohydrolase	3.58411	0
Cirbp	CIRBP	cold inducible RNA binding protein	1.33308	0.168
Cisd1	CISD1	CDGSH iron sulfur domain 1	-1.55512	0.1673
Clic5	CLIC5	chloride intracellular channel 5	1.70735	0.0814
Cnksr3	CNKSR3	CNKSR family member 3	1.2919	0.1921
Col14a1	COL14A1	collagen, type XIV, alpha 1	1.30527	0.1799
Col1a2	COL1A2	collagen, type I, alpha 2	2.61131	0.0144
Col3a1	COL3A1	collagen, type III, alpha 1	3.3638	0.002
Col5a2	COL5A2	collagen, type V, alpha 2	2.2649	0.0286
Col8a1	COL8A1	collagen, type VIII, alpha 1	3.5858	0
Cox7a1	COX7A1	cytochrome c oxidase subunit VIIa polypeptide 1 (muscle)	-2.13289	0.0434
Cpeb1	CPEB1	cytoplasmic polyadenylation element binding protein 1	1.86422	0.0541
Cpt2	CPT2	carnitine palmitoyltransferase 2	-1.48277	0.1881
Ctgf	CTGF	connective tissue growth factor	2.43074	0.0178
Cyb5r1	CYB5R1	cytochrome b5 reductase 1	2.04932	0.0355
Cyr61	CYR61	cysteine-rich, angiogenic inducer, 61	1.34261	0.1689
Ddah1	DDAH1	dimethylarginine dimethylaminohydrolase 1	1.65269	0.0953
Ddit3	DDIT3	DNA-damage-inducible transcript 3	2.59151	0.0182
Ddt	DDT	D-dopachrome tautomerase	-1.47233	0.2048
Dhrs7c	DHRS7C	dehydrogenase/reductase (SDR family) member 7C	-2.04454	0.06
Dmpk	DMPK	dystrophia myotonica-protein kinase	1.3471	0.191
Dmxl2	DMXL2	Dmx-like 2	1.60696	0.0947
Dnajc28	DNAJC28	DnaJ (Hsp40) homolog, subfamily C, member 28	-1.57089	0.1599
Dph5	DPH5	diphthamide biosynthesis 5	1.38427	0.1547
Dpysl3	DPYSL3	dihydropyrimidinase-like 3	1.84595	0.0558
Dut	DUT	deoxyuridine triphosphatase	-1.45641	0.2023
Ednra	EDNRA	endothelin receptor type A	-1.72977	0.1186
Ednrb	EDNRB	endothelin receptor type B	1.32325	0.1685
Efhd2	EFHD2	EF-hand domain family, member D2	2.43544	0.0175
Egln3	EGLN3	egl-9 family hypoxia-inducible factor 3	-1.673	0.1332
Eif3a	EIF3A	eukaryotic translation initiation factor 3, subunit A	1.30217	0.1815
Eif3c	EIF3C	eukaryotic translation initiation factor 3, subunit C	1.47067	0.1275
Eif4ebp1	EIF4EBP1	eukaryotic translation initiation factor 4E binding protein 1	1.64975	0.0897
Emp1	EMP1	epithelial membrane protein 1	1.61004	0.0917
Enah	ENAH	enabled homolog (Drosophila)	1.55871	0.1154
Endog	ENDOG	endonuclease G	-1.72356	0.114
Epha4	EPHA4	EPH receptor A4	-1.42895	0.2008
Eprs	EPRS	glutamyl-prolyl-tRNA synthetase	2.07409	0.0353
Ero1l	ERO1L	ERO1-like (S. cerevisiae)	1.46665	0.1282
Etfb	ETFB	electron-transfer-flavoprotein, beta polypeptide	-1.673	0.1288
F2r	F2R	coagulation factor II (thrombin) receptor	1.66717	0.085
Fam122b	FAM122B	family with sequence similarity 122B	2.97944	0.0082
Fam129a	FAM129A	family with sequence similarity 129, member A	1.98699	0.0436
Fam198b	FAM198B	family with sequence similarity 198, member B	2.22092	0.0273
Fbln2	FBLN2	fibulin 2	1.36603	0.1504
Fbn1	FBN1	fibrillin 1	2.37746	0.0228
Fhl1	FHL1	four and a half LIM domains 1	2.26682	0.0271
Fkbp4	FKBP4	FK506 binding protein 4, 59kDa	-1.76121	0.1031
Fmo2	FMO2	flavin containing monooxygenase 2 (non-functional)	1.47897	0.1197
Fstl1	FSTL1	follistatin-like 1	2.50916	0.0211
Fxn	FXN	frataxin	-1.63308	0.1477
Fzd7	FZD7	frizzled class receptor 7	1.47077	0.1227
Gars	GARS	glycyl-tRNA synthetase	1.87436	0.0533
Gna13	GNA13	guanine nucleotide binding protein (G protein), alpha 13	1.52221	0.116
Gnl3	GNL3	guanine nucleotide binding protein-like 3 (nucleolar)	1.432	0.1301
Grpel2	GRPEL2	GrpE-like 2, mitochondrial (E. coli)	1.48682	0.1235
Gstk1	GSTK1	glutathione S-transferase kappa 1	-2.93457	0.01
H2afv	H2AFV	H2A histone family, member V	-1.75438	0.1044
Hbegf	HBEGF	heparin-binding EGF-like growth factor	1.88659	0.0531
Herpud1	HERPUD1	homocysteine-inducible, endoplasmic reticulum stress-inducible, ubiquitin-like domain member 1	-1.54414	0.1727
Hfe2	HFE2	hemochromatosis type 2 (juvenile)	-1.78538	0.0967
Hif1a	HIF1A	hypoxia inducible factor 1, alpha subunit (basic helix-loop-helix transcription factor)	2.19528	0.0294
Hint2	HINT2	histidine triad nucleotide binding protein 2	-1.87303	0.0845
Hist1h4h	HIST1H4I	histone cluster 1, H4i	-2.38007	0.0318
Hist2h2be	HIST1H2BJ	histone cluster 1, H2bj	-2.09974	0.0567
Hist3h2a	HIST3H2A	histone cluster 3, H2a	-1.92522	0.0762
Hk1	HK1	hexokinase 1	1.27697	0.1904
Hmcn1	HMCN1	hemicentin 1	1.26831	0.1989
Hnmt	HNMT	histamine N-methyltransferase	-2.30401	0.03
Hopx	HOPX	HOP homeobox	-2.63129	0.0162
Hsph1	HSPH1	heat shock 105kDa/110kDa protein 1	-1.99597	0.0763
Iars	IARS	isoleucyl-tRNA synthetase	1.50614	0.1228
Ifrd1	IFRD1	interferon-related developmental regulator 1	1.49743	0.1248
Ift81	IFT81	intraflagellar transport 81	-3.85517	0.0033
Igf1	IGF1	insulin-like growth factor 1 (somatomedin C)	1.61697	0.0991
Igfbp7	IGFBP7	insulin-like growth factor binding protein 7	1.65929	0.0842
Il15	IL15	interleukin 15	-2.19496	0.0397
Immp1l	IMMP1L	IMP1 inner mitochondrial membrane peptidase-like (S. cerevisiae)	-2.32843	0.0324
Irs1	IRS1	insulin receptor substrate 1	-1.65018	0.1328
Itgbl1	ITGBL1	integrin, beta-like 1 (with EGF-like repeat domains)	2.6144	0.0153
Ivd	IVD	isovaleryl-CoA dehydrogenase	-1.84684	0.0944
Ivns1abp	IVNS1ABP	influenza virus NS1A binding protein	-2.02151	0.0611
Kcnip2	KCNIP2	Kv channel interacting protein 2	-2.0221	0.0624
Kcnj3	KCNJ3	potassium inwardly-rectifying channel, subfamily J, member 3	-1.56192	0.1676
Kctd6	KCTD6	potassium channel tetramerization domain containing 6	2.24275	0.0275
Kif5b	KIF5B	kinesin family member 5B	1.29042	0.201
Lgals3	LGALS3	lectin, galactoside-binding, soluble, 3	3.3029	0.0017
Loxl1	LOXL1	lysyl oxidase-like 1	1.4621	0.1227
Loxl2	LOXL2	lysyl oxidase-like 2	1.34778	0.1684
Loxl3	LOXL3	lysyl oxidase-like 3	1.31336	0.1809
Lpar1	LPAR1	lysophosphatidic acid receptor 1	1.37984	0.1521
Lrtm1	LRTM1	leucine-rich repeats and transmembrane domains 1	-3.14305	0.01
Maoa	MAOA	monoamine oxidase A	1.90258	0.0533
Mcee	MCEE	methylmalonyl CoA epimerase	-2.17919	0.043
Mfap5	MFAP5	microfibrillar associated protein 5	1.92349	0.0534
Mgst3	MGST3	microsomal glutathione S-transferase 3	-1.94842	0.0684
Mmd	MMD	monocyte to macrophage differentiation-associated	-1.79136	0.1058
Mpeg1	MPEG1	macrophage expressed 1	1.33199	0.1695
Mrps21	MRPS21	mitochondrial ribosomal protein S21	-1.49411	0.1845
Mrps24	MRPS24	mitochondrial ribosomal protein S24	-1.63711	0.1479
Msn	MSN	moesin	1.6889	0.0828
Msrb2	MSRB2	methionine sulfoxide reductase B2	-1.63532	0.1394
Mtdh	MTDH	metadherin	1.42143	0.132
Mthfd2	MTHFD2	methylenetetrahydrofolate dehydrogenase (NADP+ dependent) 2, methenyltetrahydrofolate cyclohydrolase	4.36278	0
Myh7	MYH7	myosin, heavy chain 7, cardiac muscle, beta	3.06292	0.007
Myl7	MYL7	myosin, light chain 7, regulatory	-1.56235	0.1707
Mylk4	MYLK4	myosin light chain kinase family, member 4	-2.04811	0.0618
Myot	MYOT	myotilin	-1.82215	0.093
N6amt2	N6AMT2	N-6 adenine-specific DNA methyltransferase 2 (putative)	-1.59771	0.1541
Nars	NARS	asparaginyl-tRNA synthetase	1.51415	0.1153
Ncl	NCL	nucleolin	1.41251	0.1449
Ndrg4	NDRG4	NDRG family member 4	1.43381	0.1296
Ndufa7	NDUFA7	NADH dehydrogenase (ubiquinone) 1 alpha subcomplex, 7, 14.5kDa	-1.7004	0.1179
Ndufaf4	NDUFAF4	NADH dehydrogenase (ubiquinone) complex I, assembly factor 4	-1.70228	0.1175
Ndufb2	NDUFB2	NADH dehydrogenase (ubiquinone) 1 beta subcomplex, 2, 8kDa	-1.57132	0.1671
Ndufs4	NDUFS4	NADH dehydrogenase (ubiquinone) Fe-S protein 4, 18kDa (NADH-coenzyme Q reductase)	-1.81655	0.0991
Nit2	NIT2	nitrilase family, member 2	-1.66383	0.1343
Nop10	NOP10	NOP10 ribonucleoprotein	-1.62104	0.1537
Nqo2	NQO2	NAD(P)H dehydrogenase, quinone 2	-1.49086	0.1907
Nr4a1	NR4A1	nuclear receptor subfamily 4, group A, member 1	1.59311	0.102
Nt5c3	NT5C3A	5'-nucleotidase, cytosolic IIIA	-1.56405	0.1687
Nudt7	NUDT7	nudix (nucleoside diphosphate linked moiety X)-type motif 7	-1.58814	0.1608
Nupr1	NUPR1	nuclear protein, transcriptional regulator, 1	2.18618	0.0305
Optn	OPTN	optineurin	1.46702	0.1295
Pbxip1	PBXIP1	pre-B-cell leukemia homeobox interacting protein 1	1.5841	0.0977
Pcdh7	PCDH7	protocadherin 7	-1.49696	0.1822
Pde4dip	PDE4DIP	phosphodiesterase 4D interacting protein	1.54592	0.1064
Pfkp	PFKP	phosphofructokinase, platelet	1.4799	0.1174
Phlda3	PHLDA3	pleckstrin homology-like domain, family A, member 3	1.36922	0.1555
Pik3r1	PIK3R1	phosphoinositide-3-kinase, regulatory subunit 1 (alpha)	-2.18115	0.0419
Pkig	PKIG	protein kinase (cAMP-dependent, catalytic) inhibitor gamma	-1.48439	0.1884
Plagl1	PLAGL1	pleiomorphic adenoma gene-like 1	2.17396	0.0329
Plin5	PLIN5	perilipin 5	-1.84425	0.0874
Pmm1	PMM1	phosphomannomutase 1	1.58952	0.0992
Postn	POSTN	periostin, osteoblast specific factor	3.66839	0
Ppm1k	PPM1K	protein phosphatase, Mg2+/Mn2+ dependent, 1K	-1.54793	0.1695
Ppp1r15a	PPP1R15A	protein phosphatase 1, regulatory subunit 15A	1.90793	0.0533
Prkab2	PRKAB2	protein kinase, AMP-activated, beta 2 non-catalytic subunit	1.35033	0.1647
Prkar1a	PRKAR1A	protein kinase, cAMP-dependent, regulatory, type I, alpha	1.58309	0.0969
Prmt1	PRMT1	protein arginine methyltransferase 1	1.63129	0.0985
Prss23	PRSS23	protease, serine, 23	1.58996	0.0989
Pxmp2	PXMP2	peroxisomal membrane protein 2, 22kDa	-1.72929	0.1104
Rasl11b	RASL11B	RAS-like, family 11, member B	1.34755	0.1681
Rbm3	RBM3	RNA binding motif (RNP1, RRM) protein 3	1.52386	0.1299
Rbp1	RBP1	retinol binding protein 1, cellular	1.6234	0.0995
Rcan1	RCAN1	regulator of calcineurin 1	1.4665	0.1305
Rdh11	RDH11	retinol dehydrogenase 11 (all-trans/9-cis/11-cis)	1.33308	0.1705
Rgs2	RGS2	regulator of G-protein signaling 2	-3.05289	0.008
Rpl3l	RPL3L	ribosomal protein L3-like	-3.309	0.0075
Rtn2	RTN2	reticulon 2	-2.34593	0.032
Rtn4	RTN4	reticulon 4	1.26147	0.1971
S100a8	S100A8	S100 calcium binding protein A8	1.63087	0.1153
Sars	SARS	seryl-tRNA synthetase	1.58693	0.0978
Selenbp1	SELENBP1	selenium binding protein 1	-1.89916	0.0773
Sfrp1	SFRP1	secreted frizzled-related protein 1	3.17754	0.0043
Sgpl1	SGPL1	sphingosine-1-phosphate lyase 1	1.36709	0.1559
Slc38a2	SLC38A2	solute carrier family 38, member 2	1.29472	0.1934
Slc3a2	SLC3A2	solute carrier family 3 (amino acid transporter heavy chain), member 2	1.5064	0.1156
Smyd2	SMYD2	SET and MYND domain containing 2	1.27262	0.1963
Snap91	SNAP91	synaptosomal-associated protein, 91kDa	2.18802	0.03
Snca	SNCA	synuclein, alpha (non A4 component of amyloid precursor)	-1.4933	0.189
Sod2	SOD2	superoxide dismutase 2, mitochondrial	-1.49899	0.1824
Sord	SORD	sorbitol dehydrogenase	-1.49981	0.1818
Stbd1	STBD1	starch binding domain 1	1.50513	0.1162
Strn	STRN	striatin, calmodulin binding protein	1.43563	0.1273
Svip	SVIP	small VCP/p97-interacting protein	-1.61485	0.146
Syncrip	SYNCRIP	synaptotagmin binding, cytoplasmic RNA interacting protein	1.29643	0.1877
Synpo2	SYNPO2	synaptopodin 2	-1.44458	0.1999
Synpo2l	SYNPO2L	synaptopodin 2-like	2.61242	0.0157
Tars	TARS	threonyl-tRNA synthetase	1.42508	0.1411
Tfpi	TFPI	tissue factor pathway inhibitor (lipoprotein-associated coagulation inhibitor)	-1.62905	0.1476
Tfrc	TFRC	transferrin receptor	1.28552	0.1906
Thbs1	THBS1	thrombospondin 1	2.77934	0.0133
Thbs4	THBS4	thrombospondin 4	2.15478	0.0313
Timp4	TIMP4	TIMP metallopeptidase inhibitor 4	-1.79186	0.0951
Tmbim1	TMBIM1	transmembrane BAX inhibitor motif containing 1	1.7133	0.0731
Tmem33	TMEM33	transmembrane protein 33	-1.72595	0.1157
Tmem45a	TMEM45A	transmembrane protein 45A	2.12522	0.0351
Tnfrsf12a	TNFRSF12A	tumor necrosis factor receptor superfamily, member 12A	1.5432	0.1079
Tnip1	TNIP1	TNFAIP3 interacting protein 1	1.45565	0.1278
Tnni3k	TNNI3K	TNNI3 interacting kinase	-1.71265	0.1134
Tomm40l	TOMM40L	translocase of outer mitochondrial membrane 40 homolog (yeast)-like	-1.60209	0.1529
Trit1	TRIT1	tRNA isopentenyltransferase 1	1.35434	0.1683
Ttll1	TTLL1	tubulin tyrosine ligase-like family, member 1	-2.52782	0.0306
Ttr	TTR	transthyretin	-2.35624	0.0774
Tuba8	TUBA8	tubulin, alpha 8	-2.16488	0.0566
Tubb2b	TUBB2B	tubulin, beta 2B class IIb	1.73924	0.0733
Uchl1	UCHL1	ubiquitin carboxyl-terminal esterase L1 (ubiquitin thiolesterase)	2.23066	0.028
Uck2	UCK2	uridine-cytidine kinase 2	2.47729	0.02
Ung	UNG	uracil-DNA glycosylase	-1.54288	0.1741
Uqcr10	UQCR10	ubiquinol-cytochrome c reductase, complex III subunit X	-1.56747	0.1683
Uqcr11	UQCR11	ubiquinol-cytochrome c reductase, complex III subunit XI	-1.52824	0.1775
Vcan	VCAN	versican	2.14062	0.0328
Vtn	VTN	vitronectin	-1.4493	0.2002
Xirp1	XIRP1	xin actin-binding repeat containing 1	2.1242	0.0338
Yipf7	YIPF7	Yip1 domain family, member 7	-2.68501	0.0167
Zfp672	ZNF672	zinc finger protein 672	-1.42159	0.2007
Zfp697	ZNF697	zinc finger protein 697	1.40801	0.1408
Zfyve21	ZFYVE21	zinc finger, FYVE domain containing 21	-1.46634	0.2012

## Sheet: TAC
Table S1-5 DEGs in a mouse model of HCM caused by TAC (GSE56348)
Mm symbol	Hs symbol	Gene Name	log (HCM/control)	FDR
1110001J03Rik	C7orf55	chromosome 7 open reading frame 55	-0.383642	0.1757
1110034G24Rik	C20orf196	chromosome 20 open reading frame 196	-0.590528	0.0179
1110059G10Rik	KIAA1143	KIAA1143	0.347666	0.1435
1500015O10Rik	C2orf40	chromosome 2 open reading frame 40	0.512379	0.0217
1700025G04Rik	C1orf21	chromosome 1 open reading frame 21	0.53655	0.0148
1700040L02Rik	C10orf107	chromosome 10 open reading frame 107	-0.626157	0.012
2310067B10Rik	KIAA0195	KIAA0195	-0.402207	0.1314
2610305D13Rik	ZNF616	zinc finger protein 616	1.26099	0
2700089E24Rik	LOC100129361	chromosome X open reading frame 69-like	0.327342	0.1896
2810474O19Rik	KIAA1551	KIAA1551	0.813607	0.0004
3110002H16Rik	C18orf8	chromosome 18 open reading frame 8	-0.406981	0.1396
3632451O06Rik	C14orf37	chromosome 14 open reading frame 37	-0.710756	0.0052
3830406C13Rik	C3orf14	chromosome 3 open reading frame 14	0.322966	0.185
4930503L19Rik	C18orf54	chromosome 18 open reading frame 54	0.648834	0.003
5031414D18Rik	KIAA0226L	KIAA0226-like	0.374177	0.0917
5430427O19Rik	CXorf21	chromosome X open reading frame 21	0.452701	0.0438
5430435G22Rik	RAB7B	RAB7B, member RAS oncogene family	0.560813	0.0121
6330403A02Rik	C1orf95	chromosome 1 open reading frame 95	-0.383831	0.1482
9030617O03Rik	C14orf159	chromosome 14 open reading frame 159	-0.876201	0.0004
A230046K03Rik	KIAA1033	KIAA1033	0.457121	0.0337
A530016L24Rik	C14orf180	chromosome 14 open reading frame 180	-0.959879	0
A830080D01Rik	CXorf23	chromosome X open reading frame 23	0.345169	0.1444
Abat	ABAT	4-aminobutyrate aminotransferase	0.362554	0.1196
Abca12	ABCA12	ATP-binding cassette, sub-family A (ABC1), member 12	-0.61595	0.0119
Abca4	ABCA4	ATP-binding cassette, sub-family A (ABC1), member 4	-0.411004	0.1187
Abca8b	ABCA8	ATP-binding cassette, sub-family A (ABC1), member 8	0.368489	0.11
Abcb4	ABCB4	ATP-binding cassette, sub-family B (MDR/TAP), member 4	0.438719	0.0471
Abcc9	ABCC9	ATP-binding cassette, sub-family C (CFTR/MRP), member 9	-0.563412	0.0227
Abce1	ABCE1	ATP-binding cassette, sub-family E (OABP), member 1	0.435629	0.0482
Ablim2	ABLIM2	actin binding LIM protein family, member 2	-0.504919	0.0417
Abra	ABRA	actin-binding Rho activating protein	0.945308	0.0003
Acaa2	ACAA2	acetyl-CoA acyltransferase 2	-0.460171	0.0811
Acacb	ACACB	acetyl-CoA carboxylase beta	-0.464942	0.0704
Acbd5	ACBD5	acyl-CoA binding domain containing 5	0.351741	0.1369
Ace	ACE	angiotensin I converting enzyme	0.916247	0.0005
Ackr2	ACKR2	atypical chemokine receptor 2	0.322966	0.1942
Acot3	ACOT1	acyl-CoA thioesterase 1	-0.431676	0.1053
Acsm5	ACSM5	acyl-CoA synthetase medium-chain family member 5	-0.500014	0.0457
Acss1	ACSS1	acyl-CoA synthetase short-chain family member 1	-0.398018	0.1421
Acta1	ACTA1	actin, alpha 1, skeletal muscle	2.1731	0
Actn1	ACTN1	actinin, alpha 1	0.432318	0.0522
Adam17	ADAM17	ADAM metallopeptidase domain 17	0.343237	0.1418
Adam23	ADAM23	ADAM metallopeptidase domain 23	-0.405451	0.1303
Adam9	ADAM9	ADAM metallopeptidase domain 9	0.538737	0.013
Adamts1	ADAMTS1	ADAM metallopeptidase with thrombospondin type 1 motif, 1	0.346418	0.139
Adamts10	ADAMTS10	ADAM metallopeptidase with thrombospondin type 1 motif, 10	0.355242	0.1429
Adamts2	ADAMTS2	ADAM metallopeptidase with thrombospondin type 1 motif, 2	0.640991	0.005
Adamts6	ADAMTS6	ADAM metallopeptidase with thrombospondin type 1 motif, 6	0.309875	0.1822
Adamts7	ADAMTS7	ADAM metallopeptidase with thrombospondin type 1 motif, 7	-0.482775	0.0597
Adamts8	ADAMTS8	ADAM metallopeptidase with thrombospondin type 1 motif, 8	0.371615	0.097
Adamtsl2	ADAMTSL2	ADAMTS-like 2	0.864731	0.0005
Adcy7	ADCY7	adenylate cyclase 7	0.703721	0.0023
Adhfe1	ADHFE1	alcohol dehydrogenase, iron containing, 1	-0.374636	0.1699
Adra1a	ADRA1A	adrenoceptor alpha 1A	-0.604718	0.019
Adra1b	ADRA1B	adrenoceptor alpha 1B	-0.740577	0.0021
Aebp1	AEBP1	AE binding protein 1	0.402722	0.0733
AF251705	CD300C	CD300c molecule	0.347099	0.1236
Agmo	AGMO	alkylglycerol monooxygenase	0.397255	0.0813
Agtpbp1	AGTPBP1	ATP/GTP binding protein 1	-0.397638	0.1584
Ahnak2	AHNAK2	AHNAK nucleoprotein 2	0.581785	0.0112
AI464131	KIAA1161	KIAA1161	-0.407172	0.1442
AI593442	C11orf87	chromosome 11 open reading frame 87	0.375178	0.1318
Aim2	AIM2	absent in melanoma 2	0.449007	0.0471
Akap2	AKAP2	A kinase (PRKA) anchor protein 2	0.323774	0.1761
Akip1	AKIP1	A kinase (PRKA) interacting protein 1	0.471344	0.0352
Akt2	AKT2	v-akt murine thymoma viral oncogene homolog 2	-0.466736	0.0683
Akt3	AKT3	v-akt murine thymoma viral oncogene homolog 3	0.318924	0.1804
Alad	ALAD	aminolevulinate dehydratase	-0.466138	0.0679
Aldh1a1	ALDH1A1	aldehyde dehydrogenase 1 family, member A1	0.560715	0.0114
Aldh1a2	ALDH1A2	aldehyde dehydrogenase 1 family, member A2	0.443076	0.0447
Aldh2	ALDH2	aldehyde dehydrogenase 2 family (mitochondrial)	-0.385149	0.1576
Aldh4a1	ALDH4A1	aldehyde dehydrogenase 4 family, member A1	-0.366057	0.1833
Aldh5a1	ALDH5A1	aldehyde dehydrogenase 5 family, member A1	-0.446345	0.0975
Aldob	ALDOB	aldolase B, fructose-bisphosphate	-1.06794	0
Alox5	ALOX5	arachidonate 5-lipoxygenase	-0.600774	0.015
Alpk1	ALPK1	alpha-kinase 1	0.581689	0.0085
Ammecr1	AMMECR1	Alport syndrome, mental retardation, midface hypoplasia and elliptocytosis chromosomal region gene 1	0.33514	0.1646
Amot	AMOT	angiomotin	0.519944	0.019
Angpt1	ANGPT1	angiopoietin 1	-0.359749	0.1904
Angptl7	ANGPTL7	angiopoietin-like 7	1.30877	0
Ankra2	ANKRA2	ankyrin repeat, family A (RFXANK-like), 2	0.363115	0.123
Ankrd1	ANKRD1	ankyrin repeat domain 1 (cardiac muscle)	1.13553	0
Ankrd10	ANKRD10	ankyrin repeat domain 10	0.43808	0.0525
Ankrd12	ANKRD12	ankyrin repeat domain 12	0.652509	0.0033
Ankrd2	ANKRD2	ankyrin repeat domain 2 (stretch responsive muscle)	0.403377	0.0681
Ankrd35	ANKRD35	ankyrin repeat domain 35	0.366476	0.1164
Ankrd45	ANKRD45	ankyrin repeat domain 45	0.574053	0.0086
Anln	ANLN	anillin, actin binding protein	0.360758	0.1072
Anxa1	ANXA1	annexin A1	0.895458	0.0005
Anxa11	ANXA11	annexin A11	-0.393274	0.1452
Anxa2	ANXA2	annexin A2	0.387583	0.0864
Anxa3	ANXA3	annexin A3	0.646163	0.0034
Anxa4	ANXA4	annexin A4	0.512985	0.0197
Anxa8	ANXA8	annexin A8	0.385044	0.0997
Ap1s2	AP1S2	adaptor-related protein complex 1, sigma 2 subunit	0.477885	0.0296
Ap3s1	AP3S1	adaptor-related protein complex 3, sigma 1 subunit	0.495491	0.0225
Apbb1	APBB1	amyloid beta (A4) precursor protein-binding, family B, member 1 (Fe65)	-0.548987	0.0264
Apbb1ip	APBB1IP	amyloid beta (A4) precursor protein-binding, family B, member 1 interacting protein	0.501923	0.0238
Apex2	APEX2	APEX nuclease (apurinic/apyrimidinic endonuclease) 2	-0.64905	0.0079
Apln	APLN	apelin	-0.36736	0.1944
Aplnr	APLNR	apelin receptor	0.338567	0.1394
Apobec1	APOBEC1	apolipoprotein B mRNA editing enzyme, catalytic polypeptide 1	0.442333	0.0474
Apod	APOD	apolipoprotein D	0.739157	0.0018
Aqp7	AQP7	aquaporin 7	-0.396878	0.1558
Aqp8	AQP8	aquaporin 8	1.25882	0
Arel1	AREL1	apoptosis resistant E3 ubiquitin protein ligase 1	-0.361416	0.1924
Arglu1	ARGLU1	arginine and glutamate rich 1	0.332737	0.1664
Arhgap11a	ARHGAP11A	Rho GTPase activating protein 11A	0.311387	0.1903
Arhgap20	ARHGAP20	Rho GTPase activating protein 20	-0.4243	0.1167
Arhgap26	ARHGAP26	Rho GTPase activating protein 26	-0.49981	0.052
Arhgap5	ARHGAP5	Rho GTPase activating protein 5	0.61438	0.0058
Arhgef40	ARHGEF40	Rho guanine nucleotide exchange factor (GEF) 40	0.334911	0.1539
Arid4b	ARID4B	AT rich interactive domain 4B (RBP1-like)	0.467071	0.0362
Arl6	ARL6	ADP-ribosylation factor-like 6	0.395282	0.0775
Armcx1	ARMCX1	armadillo repeat containing, X-linked 1	0.349026	0.1391
Armcx3	ARMCX3	armadillo repeat containing, X-linked 3	0.439144	0.0485
Arntl	ARNTL	aryl hydrocarbon receptor nuclear translocator-like	0.601221	0.0069
Arpc1b	ARPC1B	actin related protein 2/3 complex, subunit 1B, 41kDa	0.381726	0.0844
Art4	ART4	ADP-ribosyltransferase 4 (Dombrock blood group)	-0.363271	0.1996
Asah1	ASAH1	N-acylsphingosine amidohydrolase (acid ceramidase) 1	0.392427	0.0812
Asb14	ASB14	ankyrin repeat and SOCS box containing 14	-0.401254	0.1429
Asb15	ASB15	ankyrin repeat and SOCS box containing 15	-0.658583	0.0095
Aspm	ASPM	asp (abnormal spindle) homolog, microcephaly associated (Drosophila)	0.305329	0.1877
Aspn	ASPN	asporin	1.9584	0
Atad2	ATAD2	ATPase family, AAA domain containing 2	0.344601	0.141
Atad2b	ATAD2B	ATPase family, AAA domain containing 2B	0.374511	0.0982
Atf3	ATF3	activating transcription factor 3	0.487178	0.0321
Atg3	ATG3	autophagy related 3	0.324811	0.1829
Atp10a	ATP10A	ATPase, class V, type 10A	0.357608	0.1145
Atp11b	ATP11B	ATPase, class VI, type 11B	0.34551	0.1462
Atp11c	ATP11C	ATPase, class VI, type 11C	0.317767	0.1906
Atp13a3	ATP13A3	ATPase type 13A3	0.71642	0.0017
Atp2a1	ATP2A1	ATPase, Ca++ transporting, cardiac muscle, fast twitch 1	-0.594879	0.0245
Atp6ap2	ATP6AP2	ATPase, H+ transporting, lysosomal accessory protein 2	0.42191	0.0576
Atp6v1h	ATP6V1H	ATPase, H+ transporting, lysosomal 50/57kDa, V1 subunit H	0.363227	0.1229
Atp8a2	ATP8A2	ATPase, aminophospholipid transporter, class I, type 8A, member 2	0.437228	0.0467
Atp8b1	ATP8B1	ATPase, aminophospholipid transporter, class I, type 8B, member 1	0.445621	0.0444
Atrx	ATRX	alpha thalassemia/mental retardation syndrome X-linked	0.712992	0.0017
Azin1	AZIN1	antizyme inhibitor 1	0.382169	0.0966
B3galt2	B3GALT2	UDP-Gal:betaGlcNAc beta 1,3-galactosyltransferase, polypeptide 2	0.65471	0.0031
Baalc	BAALC	brain and acute leukemia, cytoplasmic	0.308128	0.1952
Bambi	BAMBI	BMP and activin membrane-bound inhibitor	0.440421	0.0433
Bbs5	BBS5	Bardet-Biedl syndrome 5	0.451224	0.0425
BC028528	C1orf54	chromosome 1 open reading frame 54	0.549226	0.0114
Bcap29	BCAP29	B-cell receptor-associated protein 29	0.333538	0.1664
Bcat2	BCAT2	branched chain amino-acid transaminase 2, mitochondrial	-0.406598	0.1199
Bche	BCHE	butyrylcholinesterase	0.433921	0.0479
Bckdha	BCKDHA	branched chain keto acid dehydrogenase E1, alpha polypeptide	-0.383831	0.1669
Bckdhb	BCKDHB	branched chain keto acid dehydrogenase E1, beta polypeptide	-0.470129	0.0655
Bcl2	BCL2	B-cell CLL/lymphoma 2	0.77947	0.0008
Bcl2l11	BCL2L11	BCL2-like 11 (apoptosis facilitator)	-0.72547	0.0032
Bcl9	BCL9	B-cell CLL/lymphoma 9	-0.420241	0.1173
Bdh1	BDH1	3-hydroxybutyrate dehydrogenase, type 1	0.971222	0.0002
Bend6	BEND6	BEN domain containing 6	0.405992	0.0841
Bet1	BET1	Bet1 golgi vesicular membrane trafficking protein	0.384823	0.0983
Bgn	BGN	biglycan	0.629939	0.0046
Bmp1	BMP1	bone morphogenetic protein 1	0.322966	0.1842
Bmp4	BMP4	bone morphogenetic protein 4	0.388796	0.0853
Bnc2	BNC2	basonuclin 2	0.573084	0.0114
Bod1l	BOD1L1	biorientation of chromosomes in cell division 1-like 1	0.461529	0.0361
Brix1	BRIX1	BRX1, biogenesis of ribosomes, homolog (S. cerevisiae)	0.420509	0.063
Btbd10	BTBD10	BTB (POZ) domain containing 10	0.417056	0.0578
Bub1	BUB1	BUB1 mitotic checkpoint serine/threonine kinase	0.428571	0.056
C1d	C1D	C1D nuclear receptor corepressor	0.383165	0.0913
C1qtnf6	C1QTNF6	C1q and tumor necrosis factor related protein 6	0.354452	0.1296
C1qtnf7	C1QTNF7	C1q and tumor necrosis factor related protein 7	0.392207	0.0905
C330027C09Rik	KIAA1524	KIAA1524	0.51924	0.0164
C3ar1	C3AR1	complement component 3a receptor 1	0.361095	0.1068
Cacna2d1	CACNA2D1	calcium channel, voltage-dependent, alpha 2/delta subunit 1	0.364124	0.1198
Cacybp	CACYBP	calcyclin binding protein	0.635429	0.0034
Cadm2	CADM2	cell adhesion molecule 2	-0.357345	0.1929
Calcoco1	CALCOCO1	calcium binding and coiled-coil domain 1	-0.388544	0.1508
Calcrl	CALCRL	calcitonin receptor-like	0.507617	0.0197
Camk2a	CAMK2A	calcium/calmodulin-dependent protein kinase II alpha	-0.42876	0.1014
Camkk1	CAMKK1	calcium/calmodulin-dependent protein kinase kinase 1, alpha	0.321235	0.1726
Capg	CAPG	capping protein (actin filament), gelsolin-like	0.411969	0.067
Capza1	CAPZA1	capping protein (actin filament) muscle Z-line, alpha 1	0.391988	0.0807
Car13	CA13	carbonic anhydrase XIII	0.410341	0.0738
Car3	CA3	carbonic anhydrase III, muscle specific	-0.49879	0.0509
Carhsp1	CARHSP1	calcium regulated heat stable protein 1, 24kDa	0.593784	0.0069
Casc4	CASC4	cancer susceptibility candidate 4	0.486045	0.0249
Casc5	CASC5	cancer susceptibility candidate 5	0.529371	0.0158
Casp1	CASP1	caspase 1, apoptosis-related cysteine peptidase	0.559247	0.0116
Casp4	CASP4	caspase 4, apoptosis-related cysteine peptidase	0.727703	0.0012
Casp8ap2	CASP8AP2	caspase 8 associated protein 2	0.521453	0.0165
Cbr4	CBR4	carbonyl reductase 4	0.347439	0.1468
Cbx3	CBX3	chromobox homolog 3	0.450697	0.045
Ccbe1	CCBE1	collagen and calcium binding EGF domains 1	-0.441438	0.0943
Ccbl2	CCBL2	cysteine conjugate-beta lyase 2	-0.538471	0.0299
Ccdc55	NSRP1	nuclear speckle splicing regulatory protein 1	0.657731	0.0027
Ccdc68	CCDC68	coiled-coil domain containing 68	0.802235	0.0005
Ccdc80	CCDC80	coiled-coil domain containing 80	0.470511	0.0352
Ccdc88a	CCDC88A	coiled-coil domain containing 88A	0.722291	0.0015
Ccdc90b	CCDC90B	coiled-coil domain containing 90B	0.391438	0.0893
Ccl11	CCL11	chemokine (C-C motif) ligand 11	-0.412731	0.1174
Ccl3	CCL3L3	chemokine (C-C motif) ligand 3-like 3	0.474358	0.0392
Ccna2	CCNA2	cyclin A2	0.384602	0.0982
Ccnb2	CCNB2	cyclin B2	0.308943	0.1878
Ccnc	CCNC	cyclin C	0.486354	0.0246
Ccnd2	CCND2	cyclin D2	0.388134	0.0818
Ccnyl1	CCNYL1	cyclin Y-like 1	0.39594	0.0806
Ccr1	CCR1	chemokine (C-C motif) receptor 1	0.501516	0.0261
Ccr2	CCR2	chemokine (C-C motif) receptor 2	0.562963	0.0137
Ccr5	CCR5	chemokine (C-C motif) receptor 5 (gene/pseudogene)	0.493032	0.0263
Ccrl2	CCRL2	chemokine (C-C motif) receptor-like 2	-0.439872	0.0978
Ccser2	CCSER2	coiled-coil serine-rich protein 2	0.321235	0.1824
Cd109	CD109	CD109 molecule	0.618239	0.0054
Cd180	CD180	CD180 molecule	0.423202	0.0534
Cd200	CD200	CD200 molecule	0.394185	0.0808
Cd302	CD302	CD302 molecule	0.623773	0.006
Cd44	CD44	CD44 molecule (Indian blood group)	0.433921	0.0529
Cd53	CD53	CD53 molecule	0.461738	0.0314
Cd55	CD55	CD55 molecule, decay accelerating factor for complement (Cromer blood group)	0.442439	0.0471
Cd63	CD63	CD63 molecule	0.318346	0.187
Cd72	CD72	CD72 molecule	0.879549	0.0005
Cd80	CD80	CD80 molecule	0.763667	0.0008
Cd84	CD84	CD84 molecule	0.440421	0.0433
Cd9	CD9	CD9 molecule	0.443076	0.0447
Cda	CDA	cytidine deaminase	0.516318	0.0219
Cdh19	CDH19	cadherin 19, type 2	0.508936	0.0225
Cdk1	CDK1	cyclin-dependent kinase 1	0.386038	0.0866
Cdk14	CDK14	cyclin-dependent kinase 14	0.315218	0.1831
Cdk8	CDK8	cyclin-dependent kinase 8	0.319155	0.1944
Cdkl2	CDKL2	cyclin-dependent kinase-like 2 (CDC2-related kinase)	0.462681	0.0432
Cdkn1a	CDKN1A	cyclin-dependent kinase inhibitor 1A (p21, Cip1)	0.611833	0.0072
Cdkn3	CDKN3	cyclin-dependent kinase inhibitor 3	0.307778	0.1951
Cdv3	CDV3	CDV3 homolog (mouse)	0.407733	0.0603
Cebpd	CEBPD	CCAAT/enhancer binding protein (C/EBP), delta	0.339023	0.1581
Cecr2	CECR2	cat eye syndrome chromosome region, candidate 2	-0.597714	0.0192
Celsr2	CELSR2	cadherin, EGF LAG seven-pass G-type receptor 2	-0.38101	0.1847
Cenpe	CENPE	centromere protein E, 312kDa	0.304978	0.1829
Cenpv	CENPV	centromere protein V	-0.398018	0.1599
Cep192	CEP192	centrosomal protein 192kDa	0.33308	0.1541
Cep83	CEP83	centrosomal protein 83kDa	0.479748	0.0275
Ces1d	CES1	carboxylesterase 1	-1.40545	0
Cetn3	CETN3	centrin, EF-hand protein, 3	0.513895	0.0212
Cfap36	CFAP36	cilia and flagella associated protein 36	0.55031	0.0117
Cfap69	CFAP69	cilia and flagella associated protein 69	0.43189	0.0534
Cfh	CFH	complement factor H	0.915942	0.0003
Ch25h	CH25H	cholesterol 25-hydroxylase	0.402613	0.0695
Chic1	CHIC1	cysteine-rich hydrophobic domain 1	0.420402	0.0594
Chil1	CHI3L1	chitinase 3-like 1 (cartilage glycoprotein-39)	1.16691	0
Chm	CHM	choroideremia (Rab escort protein 1)	0.46425	0.0324
Chml	CHML	choroideremia-like (Rab escort protein 2)	0.538836	0.0123
Chmp1b	CHMP1B	charged multivesicular body protein 1B	0.35061	0.1505
Chmp2b	CHMP2B	charged multivesicular body protein 2B	0.314174	0.1922
Chmp4c	CHMP4C	charged multivesicular body protein 4C	0.339708	0.1613
Chmp5	CHMP5	charged multivesicular body protein 5	0.378845	0.1068
Chodl	CHODL	chondrolectin	0.666575	0.0039
Chrm3	CHRM3	cholinergic receptor, muscarinic 3	-0.434013	0.0956
Chrna2	CHRNA2	cholinergic receptor, nicotinic, alpha 2 (neuronal)	-0.49289	0.0403
Chrnb1	CHRNB1	cholinergic receptor, nicotinic, beta 1 (muscle)	0.379732	0.0903
Chuk	CHUK	conserved helix-loop-helix ubiquitous kinase	0.422556	0.06
Ciart	CIART	circadian associated repressor of transcription	-0.486004	0.0458
Cilp	CILP	cartilage intermediate layer protein, nucleotide pyrophosphohydrolase	2.24677	0
Ckap2	CKAP2	cytoskeleton associated protein 2	0.510456	0.0225
Ckap4	CKAP4	cytoskeleton-associated protein 4	0.356369	0.1172
Cklf	CKLF	chemokine-like factor	0.317536	0.183
Cks2	CKS2	CDC28 protein kinase regulatory subunit 2	0.814591	0.0004
Clcn1	CLCN1	chloride channel, voltage-sensitive 1	-0.572608	0.0217
Clec11a	CLEC11A	C-type lectin domain family 11, member A	0.344488	0.1391
Clec12a	CLEC12A	C-type lectin domain family 12, member A	0.471656	0.0384
Clec1a	CLEC1A	C-type lectin domain family 1, member A	0.3421	0.1392
Clec3b	CLEC3B	C-type lectin domain family 3, member B	-0.64679	0.0096
Clec4n	CLEC6A	C-type lectin domain family 6, member A	0.420078	0.0612
Clec5a	CLEC5A	C-type lectin domain family 5, member A	0.496309	0.0249
Clic1	CLIC1	chloride intracellular channel 1	0.330903	0.1585
Clic5	CLIC5	chloride intracellular channel 5	0.630126	0.0043
Clk1	CLK1	CDC-like kinase 1	0.424922	0.0577
Clmp	CLMP	CXADR-like membrane protein	0.425782	0.0603
Cmbl	CMBL	carboxymethylenebutenolidase homolog (Pseudomonas)	-0.432065	0.1086
Cmklr1	CMKLR1	chemokine-like receptor 1	0.479955	0.0299
Cmss1	CMSS1	cms1 ribosomal small subunit homolog (yeast)	-0.638232	0.0118
Cmtm5	CMTM5	CKLF-like MARVEL transmembrane domain containing 5	-0.356236	0.1993
Cmtm8	CMTM8	CKLF-like MARVEL transmembrane domain containing 8	-0.603621	0.0166
Cnksr1	CNKSR1	connector enhancer of kinase suppressor of Ras 1	1.16234	0
Cnot6	CNOT6	CCR4-NOT transcription complex, subunit 6	0.379954	0.0949
Cnst	CNST	consortin, connexin sorting protein	-0.416962	0.1267
Cntln	CNTLN	centlein, centrosomal protein	0.349365	0.1411
Cntn5	CNTN5	contactin 5	-0.384395	0.1458
Col12a1	COL12A1	collagen, type XII, alpha 1	1.57444	0
Col14a1	COL14A1	collagen, type XIV, alpha 1	0.624148	0.006
Col15a1	COL15A1	collagen, type XV, alpha 1	0.430285	0.0524
Col1a1	COL1A1	collagen, type I, alpha 1	0.639973	0.0047
Col1a2	COL1A2	collagen, type I, alpha 2	0.654894	0.0042
Col3a1	COL3A1	collagen, type III, alpha 1	0.559834	0.0135
Col4a1	COL4A1	collagen, type IV, alpha 1	0.457332	0.0368
Col4a2	COL4A2	collagen, type IV, alpha 2	0.388575	0.0811
Col5a2	COL5A2	collagen, type V, alpha 2	0.718088	0.0023
Col6a6	COL6A6	collagen, type VI, alpha 6	-0.582728	0.0178
Col8a1	COL8A1	collagen, type VIII, alpha 1	1.82778	0
Colec12	COLEC12	collectin sub-family member 12	0.463204	0.0363
Comp	COMP	cartilage oligomeric matrix protein	1.74261	0
Corin	CORIN	corin, serine peptidase	-0.422946	0.1056
Cox19	COX19	COX19 cytochrome c oxidase assembly factor	0.552574	0.0115
Cpeb1	CPEB1	cytoplasmic polyadenylation element binding protein 1	0.44668	0.0465
Cpne8	CPNE8	copine VIII	0.460271	0.041
Cpt2	CPT2	carnitine palmitoyltransferase 2	-0.409661	0.132
Cpxm2	CPXM2	carboxypeptidase X (M14 family), member 2	1.03492	0.0002
Crat	CRAT	carnitine O-acetyltransferase	-0.37707	0.1721
Creb3l2	CREB3L2	cAMP responsive element binding protein 3-like 2	0.310456	0.1981
Creg1	CREG1	cellular repressor of E1A-stimulated genes 1	-0.467533	0.0712
Crhr2	CRHR2	corticotropin releasing hormone receptor 2	-0.584025	0.0195
Crispld1	CRISPLD1	cysteine-rich secretory protein LCCL domain containing 1	0.79917	0.0006
Crlf1	CRLF1	cytokine receptor-like factor 1	0.660472	0.0039
Cry2	CRY2	cryptochrome circadian clock 2	-0.386657	0.1697
Cspp1	CSPP1	centrosome and spindle pole associated protein 1	0.461424	0.0384
Csrp2	CSRP2	cysteine and glycine-rich protein 2	0.499374	0.0275
Cst6	CST6	cystatin E/M	0.586212	0.007
Ctf1	CTF1	cardiotrophin 1	-0.395929	0.1323
Ctgf	CTGF	connective tissue growth factor	1.29655	0
Cth	CTH	cystathionine gamma-lyase	-0.516636	0.0419
Cthrc1	CTHRC1	collagen triple helix repeat containing 1	0.977683	0.0003
Ctnna3	CTNNA3	catenin (cadherin-associated protein), alpha 3	-0.41754	0.1268
Ctsk	CTSK	cathepsin K	0.675635	0.0031
Ctss	CTSS	cathepsin S	0.5007	0.0225
Ctsz	CTSZ	cathepsin Z	0.369159	0.102
Cwf19l2	CWF19L2	CWF19-like 2, cell cycle control (S. pombe)	0.439144	0.0491
Cx3cr1	CX3CR1	chemokine (C-X3-C motif) receptor 1	0.349479	0.1313
Cxcl10	CXCL10	chemokine (C-X-C motif) ligand 10	0.420509	0.0614
Cxcl2	CXCL3	chemokine (C-X-C motif) ligand 3	0.308477	0.1871
Cyb561	CYB561	cytochrome b561	0.326077	0.1787
Cybb	CYBB	cytochrome b-245, beta polypeptide	0.340277	0.1455
Cyfip2	CYFIP2	cytoplasmic FMR1 interacting protein 2	-0.411004	0.1276
Cyp1b1	CYP1B1	cytochrome P450, family 1, subfamily B, polypeptide 1	0.717561	0.0023
Cyp2e1	CYP2E1	cytochrome P450, family 2, subfamily E, polypeptide 1	-0.377257	0.1813
Cyp2r1	CYP2R1	cytochrome P450, family 2, subfamily R, polypeptide 1	0.712816	0.0017
Cyp4b1	CYP4B1	cytochrome P450, family 4, subfamily B, polypeptide 1	-0.480559	0.0679
Cyr61	CYR61	cysteine-rich, angiogenic inducer, 61	0.618896	0.0059
Cysltr1	CYSLTR1	cysteinyl leukotriene receptor 1	1.12466	0
D2hgdh	D2HGDH	D-2-hydroxyglutarate dehydrogenase	-0.427401	0.0972
Dap	DAP	death-associated protein	0.496718	0.0266
Dapp1	DAPP1	dual adaptor of phosphotyrosine and 3-phosphoinositides	0.326767	0.1775
Dbn1	DBN1	drebrin 1	0.589763	0.0087
Dclk3	DCLK3	doublecortin-like kinase 3	0.319271	0.1783
Dct	DCT	dopachrome tautomerase	0.515511	0.0179
Dcun1d1	DCUN1D1	DCN1, defective in cullin neddylation 1, domain containing 1	0.293488	0.1805
Ddah1	DDAH1	dimethylarginine dimethylaminohydrolase 1	1.22946	0
Ddias	DDIAS	DNA damage-induced apoptosis suppressor	0.474047	0.0303
Ddit4	DDIT4	DNA-damage-inducible transcript 4	0.435522	0.0608
Ddx17	DDX17	DEAD (Asp-Glu-Ala-Asp) box helicase 17	0.340505	0.167
Ddx26b	DDX26B	DEAD/H (Asp-Glu-Ala-Asp/His) box polypeptide 26B	0.602647	0.0061
Ddx3x	DDX3X	DEAD (Asp-Glu-Ala-Asp) box helicase 3, X-linked	0.49774	0.0249
Ddx4	DDX4	DEAD (Asp-Glu-Ala-Asp) box polypeptide 4	0.505789	0.0219
Dek	DEK	DEK proto-oncogene	0.690998	0.0022
Dennd4a	DENND4A	DENN/MADD domain containing 4A	0.582845	0.0096
Depdc1a	DEPDC1	DEP domain containing 1	0.354452	0.1228
Dhrs11	DHRS11	dehydrogenase/reductase (SDR family) member 11	-0.438503	0.0967
Dhrs7c	DHRS7C	dehydrogenase/reductase (SDR family) member 7C	-0.479553	0.0577
Dio2	DIO2	deiodinase, iodothyronine, type II	1.64053	0
Dip2c	DIP2C	DIP2 disco-interacting protein 2 homolog C (Drosophila)	-0.651088	0.0106
Dixdc1	DIXDC1	DIX domain containing 1	-0.496753	0.0612
Dkk3	DKK3	dickkopf WNT signaling pathway inhibitor 3	0.479127	0.0357
Dlc1	DLC1	DLC1 Rho GTPase activating protein	-0.3655	0.1999
Dmd	DMD	dystrophin	0.731531	0.0014
Dnajb4	DNAJB4	DnaJ (Hsp40) homolog, subfamily B, member 4	0.490057	0.0233
Dnajc21	DNAJC21	DnaJ (Hsp40) homolog, subfamily C, member 21	0.372841	0.1088
Dnase1l1	DNASE1L1	deoxyribonuclease I-like 1	0.315102	0.1927
Dnm1	DNM1	dynamin 1	0.333538	0.1486
Dock10	DOCK10	dedicator of cytokinesis 10	0.319849	0.1912
Dock11	DOCK11	dedicator of cytokinesis 11	0.467488	0.0316
Dok1	DOK1	docking protein 1, 62kDa (downstream of tyrosine kinase 1)	0.432532	0.0525
Dok5	DOK5	docking protein 5	0.316377	0.192
Dpep2	DPEP2	dipeptidase 2	0.309758	0.197
Dpf3	DPF3	D4, zinc and double PHD fingers, family 3	-0.397258	0.1604
Dpysl3	DPYSL3	dihydropyrimidinase-like 3	0.703544	0.0026
Drd2	DRD2	dopamine receptor D2	-0.597714	0.0168
Dse	DSE	dermatan sulfate epimerase	0.369271	0.109
Dsel	DSEL	dermatan sulfate epimerase-like	0.84551	0.0005
Dsg2	DSG2	desmoglein 2	-0.524915	0.0367
Dusp10	DUSP10	dual specificity phosphatase 10	-0.541198	0.0276
Dusp18	DUSP18	dual specificity phosphatase 18	-0.509635	0.0484
Dusp23	DUSP23	dual specificity phosphatase 23	-0.422946	0.117
Dusp6	DUSP6	dual specificity phosphatase 6	0.342669	0.1439
Dync1li1	DYNC1LI1	dynein, cytoplasmic 1, light intermediate chain 1	0.396598	0.076
Dync1li2	DYNC1LI2	dynein, cytoplasmic 1, light intermediate chain 2	0.316725	0.1951
Dynll1	DYNLL1	dynein, light chain, LC8-type 1	0.434775	0.0483
Dynlt3	DYNLT3	dynein, light chain, Tctex-type 3	0.664847	0.0027
Dzip3	DZIP3	DAZ interacting zinc finger protein 3	0.721504	0.0013
E2f3	E2F3	E2F transcription factor 3	0.354903	0.1317
Ech1	ECH1	enoyl CoA hydratase 1, peroxisomal	-0.466935	0.0734
Eci1	ECI1	enoyl-CoA delta isomerase 1	-0.397068	0.1458
Ecm1	ECM1	extracellular matrix protein 1	0.350724	0.1212
Ecm2	ECM2	extracellular matrix protein 2, female organ and adipocyte specific	0.55768	0.0117
Ect2	ECT2	epithelial cell transforming 2	0.333996	0.1485
Edn3	EDN3	endothelin 3	0.779386	0.0007
Ednrb	EDNRB	endothelin receptor type B	0.401194	0.0745
Eea1	EEA1	early endosome antigen 1	0.671203	0.0025
Efemp1	EFEMP1	EGF containing fibulin-like extracellular matrix protein 1	-0.894858	0.0004
Efhd2	EFHD2	EF-hand domain family, member D2	0.573084	0.0124
Efna2	EFNA2	ephrin-A2	-0.367546	0.1857
Efnb3	EFNB3	ephrin-B3	-0.618163	0.0138
Egflam	EGFLAM	EGF-like, fibronectin type III and laminin G domains	-0.396308	0.1526
Egr1	EGR1	early growth response 1	0.289834	0.1418
Egr2	EGR2	early growth response 2	0.827331	0.0006
Ehhadh	EHHADH	enoyl-CoA, hydratase/3-hydroxyacyl CoA dehydrogenase	-0.630841	0.0137
Eid1	EID1	EP300 interacting inhibitor of differentiation 1	0.402504	0.0808
Eif1a	EIF1AX	eukaryotic translation initiation factor 1A, X-linked	0.478402	0.0251
Eif2ak2	EIF2AK2	eukaryotic translation initiation factor 2-alpha kinase 2	0.557974	0.0115
Eif2s2	EIF2S2	eukaryotic translation initiation factor 2, subunit 2 beta, 38kDa	0.450169	0.0396
Eif3a	EIF3A	eukaryotic translation initiation factor 3, subunit A	0.489337	0.0239
Eif5	EIF5	eukaryotic translation initiation factor 5	0.420617	0.0593
Eif5a2	EIF5A2	eukaryotic translation initiation factor 5A2	0.320427	0.1768
Eif5b	EIF5B	eukaryotic translation initiation factor 5B	0.343124	0.1504
Elf4	ELF4	E74-like factor 4 (ets domain transcription factor)	0.361993	0.1082
Emc2	EMC2	ER membrane protein complex subunit 2	0.481816	0.0267
Emilin1	EMILIN1	elastin microfibril interfacer 1	0.336512	0.1514
Emilin2	EMILIN2	elastin microfibril interfacer 2	-0.771027	0.0009
Emp1	EMP1	epithelial membrane protein 1	1.07135	0
Emr1	EMR1	egf-like module containing, mucin-like, hormone receptor-like 1	0.316146	0.1846
Enah	ENAH	enabled homolog (Drosophila)	0.717474	0.0018
Endod1	ENDOD1	endonuclease domain containing 1	0.610322	0.0058
Enpp1	ENPP1	ectonucleotide pyrophosphatase/phosphodiesterase 1	1.10548	0
Enpp2	ENPP2	ectonucleotide pyrophosphatase/phosphodiesterase 2	-0.734563	0.0031
Entpd1	ENTPD1	ectonucleoside triphosphate diphosphohydrolase 1	0.394953	0.0922
Epb4.1	EPB41	erythrocyte membrane protein band 4.1	-0.395739	0.1583
Epb4.1l3	EPB41L3	erythrocyte membrane protein band 4.1-like 3	-0.374823	0.1848
Epb4.1l4b	EPB41L4B	erythrocyte membrane protein band 4.1 like 4B	-0.502873	0.0493
Epha4	EPHA4	EPH receptor A4	-0.607793	0.0172
Ephx2	EPHX2	epoxide hydrolase 2, cytoplasmic	-0.393274	0.1509
Ephx3	EPHX3	epoxide hydrolase 3	0.328377	0.1681
Erbb2ip	ERBB2IP	erbb2 interacting protein	0.444879	0.0406
Erc1	ERC1	ELKS/RAB6-interacting/CAST family member 1	-0.56811	0.023
Ereg	EREG	epiregulin	0.491802	0.0266
Esco2	ESCO2	establishment of sister chromatid cohesion N-acetyltransferase 2	0.285106	0.2016
Esf1	ESF1	ESF1, nucleolar pre-rRNA processing protein, homolog (S. cerevisiae)	0.781653	0.0006
Esm1	ESM1	endothelial cell-specific molecule 1	0.436162	0.0475
Etf1	ETF1	eukaryotic translation termination factor 1	0.349931	0.1412
Etfb	ETFB	electron-transfer-flavoprotein, beta polypeptide	-0.381573	0.1759
Etv5	ETV5	ets variant 5	0.434241	0.0456
Exoc5	EXOC5	exocyst complex component 5	0.346418	0.1421
Eya4	EYA4	EYA transcriptional coactivator and phosphatase 4	0.466131	0.0327
F2r	F2R	coagulation factor II (thrombin) receptor	0.474877	0.0353
F8	F8	coagulation factor VIII, procoagulant component	0.341417	0.1524
Fabp4	FABP4	fatty acid binding protein 4, adipocyte	0.320773	0.1927
Fah	FAH	fumarylacetoacetate hydrolase (fumarylacetoacetase)	-0.498383	0.0504
Faim	FAIM	Fas apoptotic inhibitory molecule	0.379288	0.0938
Fam111a	FAM111A	family with sequence similarity 111, member A	0.692963	0.0018
Fam114a1	FAM114A1	family with sequence similarity 114, member A1	0.314407	0.2046
Fam126b	FAM126B	family with sequence similarity 126, member B	0.399554	0.0756
Fam174b	FAM174B	family with sequence similarity 174, member B	-0.422172	0.1054
Fam180a	FAM180A	family with sequence similarity 180, member A	0.434775	0.0517
Fam195a	FAM195A	family with sequence similarity 195, member A	-0.387034	0.1604
Fam198a	FAM198A	family with sequence similarity 198, member A	0.325156	0.189
Fam198b	FAM198B	family with sequence similarity 198, member B	0.677711	0.0031
Fam26e	FAM26E	family with sequence similarity 26, member E	0.686971	0.0027
Fam46a	FAM46A	family with sequence similarity 46, member A	0.413594	0.0691
Fam92a	FAM92A1	family with sequence similarity 92, member A1	0.362217	0.123
Fap	FAP	fibroblast activation protein, alpha	0.333309	0.1392
Far1	FAR1	fatty acyl CoA reductase 1	0.468427	0.0314
Fat1	FAT1	FAT atypical cadherin 1	0.391548	0.0832
Fat3	FAT3	FAT atypical cadherin 3	-0.37707	0.1948
Fbln2	FBLN2	fibulin 2	0.498455	0.0248
Fbln5	FBLN5	fibulin 5	0.435629	0.0483
Fbn1	FBN1	fibrillin 1	0.904118	0.0005
Fbp2	FBP2	fructose-1,6-bisphosphatase 2	-0.718331	0.0048
Fbxl21	FBXL21	F-box and leucine-rich repeat protein 21 (gene/pseudogene)	0.51541	0.0248
Fbxo31	FBXO31	F-box protein 31	-0.437135	0.1025
Fcgr4	FCGR3A	Fc fragment of IgG, low affinity IIIa, receptor (CD16a)	0.595886	0.0088
Fdft1	FDFT1	farnesyl-diphosphate farnesyltransferase 1	-0.628385	0.0119
Fgf13	FGF13	fibroblast growth factor 13	-0.42876	0.1098
Fgf14	FGF14	fibroblast growth factor 14	-0.37932	0.1836
Fgf16	FGF16	fibroblast growth factor 16	-0.5391	0.029
Fgf18	FGF18	fibroblast growth factor 18	0.309758	0.1895
Fgf6	FGF6	fibroblast growth factor 6	0.81032	0.0005
Fgl2	FGL2	fibrinogen-like 2	0.862193	0.0005
Fhl1	FHL1	four and a half LIM domains 1	0.804136	0.0005
Fibin	FIBIN	fin bud initiation factor homolog (zebrafish)	1.34403	0
Fign	FIGN	fidgetin	-0.624154	0.0168
Fitm1	FITM1	fat storage-inducing transmembrane protein 1	-0.468931	0.0741
Fkbp4	FKBP4	FK506 binding protein 4, 59kDa	-0.45107	0.0953
Fkbp5	FKBP5	FK506 binding protein 5	0.351515	0.1156
Flnc	FLNC	filamin C, gamma	0.374177	0.0998
Flrt2	FLRT2	fibronectin leucine rich transmembrane protein 2	0.378179	0.0914
Fmod	FMOD	fibromodulin	1.44504	0
Fmr1	FMR1	fragile X mental retardation 1	0.615887	0.0045
Fn1	FN1	fibronectin 1	0.947404	0.0005
Frat1	FRAT1	frequently rearranged in advanced T-cell lymphomas 1	-0.42372	0.1077
Frem1	FREM1	FRAS1 related extracellular matrix 1	0.846152	0.0004
Frzb	FRZB	frizzled-related protein	1.42492	0
Fstl1	FSTL1	follistatin-like 1	1.00727	0.0002
Fstl4	FSTL4	follistatin-like 4	0.327342	0.1515
Fxyd5	FXYD5	FXYD domain containing ion transport regulator 5	0.52085	0.0201
Fxyd6	FXYD6	FXYD domain containing ion transport regulator 6	0.556307	0.0148
Fyb	FYB	FYN binding protein	0.490467	0.0231
Fyttd1	FYTTD1	forty-two-three domain containing 1	0.328032	0.1811
Fzd1	FZD1	frizzled class receptor 1	0.360083	0.117
Gab2	GAB2	GRB2-associated binding protein 2	0.449324	0.0429
Gabra3	GABRA3	gamma-aminobutyric acid (GABA) A receptor, alpha 3	0.517931	0.0208
Gabrr2	GABRR2	gamma-aminobutyric acid (GABA) A receptor, rho 2	-0.382513	0.1678
Gal3st3	GAL3ST3	galactose-3-O-sulfotransferase 3	-0.745406	0.0017
Gas2l3	GAS2L3	growth arrest-specific 2 like 3	0.645517	0.0031
Gbp3	GBP4	guanylate binding protein 4	0.402176	0.0639
Gbp7	GBP7	guanylate binding protein 7	0.494774	0.026
Gbp9	GBP6	guanylate binding protein family, member 6	0.533165	0.0168
Gcc2	GCC2	GRIP and coiled-coil domain containing 2	0.559051	0.0115
Gcdh	GCDH	glutaryl-CoA dehydrogenase	-0.495125	0.0508
Gck	GCK	glucokinase (hexokinase 4)	0.603312	0.0047
Gcnt1	GCNT1	glucosaminyl (N-acetyl) transferase 1, core 2	0.599794	0.0061
Gdf15	GDF15	growth differentiation factor 15	0.945308	0.0002
Gdf6	GDF6	growth differentiation factor 6	0.491186	0.0298
Gem	GEM	GTP binding protein overexpressed in skeletal muscle	0.334339	0.1686
Gfra1	GFRA1	GDNF family receptor alpha 1	-0.546878	0.0295
Ggh	GGH	gamma-glutamyl hydrolase (conjugase, folylpolygammaglutamyl hydrolase)	0.338795	0.1634
Gimap4	GIMAP4	GTPase, IMAP family member 4	0.322505	0.1809
Gimap8	GIMAP8	GTPase, IMAP family member 8	0.340163	0.1356
Gipc2	GIPC2	GIPC PDZ domain containing family, member 2	0.332622	0.1689
Glmn	GLMN	glomulin, FKBP associated protein	0.439464	0.0461
Glt8d2	GLT8D2	glycosyltransferase 8 domain containing 2	0.31371	0.2029
Gm11992	C7orf57	chromosome 7 open reading frame 57	-0.526577	0.0411
Gm14305	ZNF442	zinc finger protein 442	0.575893	0.0088
Gm6086	GAL3ST2	galactose-3-O-sulfotransferase 2	-0.366243	0.1622
Gmfb	GMFB	glia maturation factor, beta	0.378845	0.0925
Gnai3	GNAI3	guanine nucleotide binding protein (G protein), alpha inhibiting activity polypeptide 3	0.393087	0.0854
Gnao1	GNAO1	guanine nucleotide binding protein (G protein), alpha activating activity polypeptide O	0.885887	0.0004
Gnb3	GNB3	guanine nucleotide binding protein (G protein), beta polypeptide 3	0.539233	0.0137
Gnpnat1	GNPNAT1	glucosamine-phosphate N-acetyltransferase 1	0.408821	0.0684
Golga4	GOLGA4	golgin A4	0.538439	0.0127
Golim4	GOLIM4	golgi integral membrane protein 4	0.496309	0.0228
Gp49a	LILRB4	leukocyte immunoglobulin-like receptor, subfamily B (with TM and ITIM domains), member 4	0.823505	0.0005
Gpbp1	GPBP1	GC-rich promoter binding protein 1	0.361095	0.1196
Gpm6b	GPM6B	glycoprotein M6B	0.607958	0.0061
Gpr176	GPR176	G protein-coupled receptor 176	0.492725	0.0294
Gpr22	GPR22	G protein-coupled receptor 22	-0.450084	0.0602
Gpr34	GPR34	G protein-coupled receptor 34	0.345623	0.133
Gpr64	GPR64	G protein-coupled receptor 64	0.338909	0.1708
Gpr65	GPR65	G protein-coupled receptor 65	0.725872	0.0016
Gprc5b	GPRC5B	G protein-coupled receptor, class C, group 5, member B	0.334225	0.1513
Gpt2	GPT2	glutamic pyruvate transaminase (alanine aminotransferase) 2	-0.607793	0.0166
Gpx8	GPX8	glutathione peroxidase 8 (putative)	0.33674	0.1584
Gria3	GRIA3	glutamate receptor, ionotropic, AMPA 3	0.942158	0.0003
Gsta3	GSTA3	glutathione S-transferase alpha 3	-0.377444	0.2026
Gstk1	GSTK1	glutathione S-transferase kappa 1	-0.538052	0.0304
Gstm1	GSTM5	glutathione S-transferase mu 5	-0.420627	0.1113
Gstm2	GSTM1	glutathione S-transferase mu 1	-0.408895	0.1313
Gstm7	GSTM2	glutathione S-transferase mu 2 (muscle)	-0.595097	0.0151
Gstp1	GSTP1	glutathione S-transferase pi 1	-0.366243	0.1918
Gtpbp4	GTPBP4	GTP binding protein 4	0.410667	0.0647
Guf1	GUF1	GUF1 GTPase homolog (S. cerevisiae)	0.342896	0.1573
Gulp1	GULP1	GULP, engulfment adaptor PTB domain containing 1	0.392317	0.0856
Gxylt2	GXYLT2	glucoside xylosyltransferase 2	0.616828	0.0069
Gypc	GYPC	glycophorin C (Gerbich blood group)	-0.378757	0.1599
Haus7	HAUS7	HAUS augmin-like complex, subunit 7	0.416732	0.061
Haus8	HAUS8	HAUS augmin-like complex, subunit 8	0.430928	0.0518
Havcr2	HAVCR2	hepatitis A virus cellular receptor 2	0.330444	0.1654
Hbegf	HBEGF	heparin-binding EGF-like growth factor	0.642471	0.0054
Hdac4	HDAC4	histone deacetylase 4	-0.383642	0.1766
Heatr5b	HEATR5B	HEAT repeat containing 5B	-0.361602	0.1722
Hectd2	HECTD2	HECT domain containing E3 ubiquitin protein ligase 2	0.433494	0.0497
Herc6	HERC6	HECT and RLD domain containing E3 ubiquitin protein ligase family member 6	0.637193	0.0044
Herpud1	HERPUD1	homocysteine-inducible, endoplasmic reticulum stress-inducible, ubiquitin-like domain member 1	-0.54372	0.0297
Hexb	HEXB	hexosaminidase B (beta polypeptide)	0.348119	0.1369
Hfe2	HFE2	hemochromatosis type 2 (juvenile)	-0.472329	0.0656
Hhatl	HHATL	hedgehog acyltransferase-like	-0.615508	0.0138
Hhipl1	HHIPL1	HHIP-like 1	0.364909	0.1089
Hibch	HIBCH	3-hydroxyisobutyryl-CoA hydrolase	0.44615	0.0461
Hlf	HLF	hepatic leukemia factor	-0.602088	0.0178
Hltf	HLTF	helicase-like transcription factor	0.404358	0.076
Hmgb2	HMGB2	high mobility group box 2	0.329755	0.1772
Hmgcs2	HMGCS2	3-hydroxy-3-methylglutaryl-CoA synthase 2 (mitochondrial)	-0.757062	0.0027
Hmmr	HMMR	hyaluronan-mediated motility receptor (RHAMM)	0.404685	0.0675
Hnrnph1	HNRNPH1	heterogeneous nuclear ribonucleoprotein H1 (H)	0.466862	0.036
Hopx	HOPX	HOP homeobox	-0.416	0.1233
Hpgds	HPGDS	hematopoietic prostaglandin D synthase	0.719928	0.0016
Hrsp12	HRSP12	heat-responsive protein 12	0.405448	0.0751
Hs3st5	HS3ST5	heparan sulfate (glucosamine) 3-O-sulfotransferase 5	-0.433623	0.1238
Hsd17b10	HSD17B10	hydroxysteroid (17-beta) dehydrogenase 10	-0.400682	0.1304
Hsd3b1	HSD3B2	hydroxy-delta-5-steroid dehydrogenase, 3 beta- and steroid delta-isomerase 2	-0.375572	0.1811
Hsp90aa1	HSP90AA1	heat shock protein 90kDa alpha (cytosolic), class A member 1	0.881508	0.0005
Hspa1l	HSPA1L	heat shock 70kDa protein 1-like	0.756596	0.0008
Hspa4l	HSPA4L	heat shock 70kDa protein 4-like	0.427392	0.0519
Hspa5	HSPA5	heat shock 70kDa protein 5 (glucose-regulated protein, 78kDa)	-0.385526	0.1594
Htatsf1	HTATSF1	HIV-1 Tat specific factor 1	0.505993	0.0212
Htra1	HTRA1	HtrA serine peptidase 1	-0.508609	0.042
Htra4	HTRA4	HtrA serine peptidase 4	0.650029	0.0045
Hypk	HYPK	huntingtin interacting protein K	0.393416	0.0874
I830012O16Rik	IFIT3	interferon-induced protein with tetratricopeptide repeats 3	0.901108	0.0003
Id2	ID2	inhibitor of DNA binding 2, dominant negative helix-loop-helix protein	0.32964	0.182
Idi1	IDI1	isopentenyl-diphosphate delta isomerase 1	0.382169	0.106
Ier3ip1	IER3IP1	immediate early response 3 interacting protein 1	0.401521	0.0751
Ifi203	IFI16	interferon, gamma-inducible protein 16	0.827006	0.0004
Ifi44	IFI44	interferon-induced protein 44	0.795933	0.0005
Ifih1	IFIH1	interferon induced with helicase C domain 1	0.339365	0.1456
Ifit1	IFIT1B	interferon-induced protein with tetratricopeptide repeats 1B	0.350384	0.1333
Ifit2	IFIT2	interferon-induced protein with tetratricopeptide repeats 2	0.768417	0.0007
Ifltd1	LMNTD1	lamin tail domain containing 1	-0.516429	0.0495
Ifna16	IFNA4	interferon, alpha 4	-0.432455	0.1037
Ifngr1	IFNGR1	interferon gamma receptor 1	0.335369	0.1581
Ift74	IFT74	intraflagellar transport 74	0.320889	0.1808
Igf1	IGF1	insulin-like growth factor 1 (somatomedin C)	0.734395	0.0016
Igf2	IGF2	insulin-like growth factor 2	-0.413307	0.1231
Igf2bp2	IGF2BP2	insulin-like growth factor 2 mRNA binding protein 2	0.403486	0.0747
Igfbp6	IGFBP6	insulin-like growth factor binding protein 6	0.618615	0.0064
Igfbp7	IGFBP7	insulin-like growth factor binding protein 7	0.541019	0.0157
Igsf1	IGSF1	immunoglobulin superfamily, member 1	0.347212	0.1257
Igsf10	IGSF10	immunoglobulin superfamily, member 10	0.313246	0.1902
Ikbip	IKBIP	IKBKB interacting protein	0.371838	0.1069
Il13ra1	IL13RA1	interleukin 13 receptor, alpha 1	0.435095	0.0493
Il15	IL15	interleukin 15	-0.579275	0.0217
Il1rl2	IL1RL2	interleukin 1 receptor-like 2	0.353549	0.1394
Il6	IL6	interleukin 6	0.918386	0.0006
Impa2	IMPA2	inositol(myo)-1(or 4)-monophosphatase 2	-0.537215	0.0311
Inhba	INHBA	inhibin, beta A	0.602932	0.005
Inmt	INMT	indolethylamine N-methyltransferase	-0.904008	0.0004
Ipo7	IPO7	importin 7	0.488309	0.025
Iqsec1	IQSEC1	IQ motif and Sec7 domain 1	-0.376508	0.1819
Irak4	IRAK4	interleukin-1 receptor-associated kinase 4	0.314986	0.1878
Irf7	IRF7	interferon regulatory factor 7	0.326767	0.1655
Islr	ISLR	immunoglobulin superfamily containing leucine-rich repeat	0.348459	0.128
Isyna1	ISYNA1	inositol-3-phosphate synthase 1	-0.443595	0.09
Itga11	ITGA11	integrin, alpha 11	0.433387	0.0508
Itga6	ITGA6	integrin, alpha 6	0.359521	0.116
Itga9	ITGA9	integrin, alpha 9	0.603122	0.0059
Itgb5	ITGB5	integrin, beta 5	0.326192	0.1669
Itgb6	ITGB6	integrin, beta 6	-0.44183	0.1024
Itgb8	ITGB8	integrin, beta 8	0.520447	0.0183
Itgbl1	ITGBL1	integrin, beta-like 1 (with EGF-like repeat domains)	1.67807	0
Itih2	ITIH2	inter-alpha-trypsin inhibitor heavy chain 2	0.713256	0.0024
Itih5	ITIH5	inter-alpha-trypsin inhibitor heavy chain family, member 5	0.705934	0.0024
Kcna1	KCNA1	potassium voltage-gated channel, shaker-related subfamily, member 1 (episodic ataxia with myokymia)	-0.615066	0.0131
Kcnd2	KCND2	potassium voltage-gated channel, Shal-related subfamily, member 2	-0.673003	0.0073
Kcnh2	KCNH2	potassium voltage-gated channel, subfamily H (eag-related), member 2	-0.572608	0.0207
Kcnip1	KCNIP1	Kv channel interacting protein 1	-0.47915	0.0631
Kcnip2	KCNIP2	Kv channel interacting protein 2	-0.476538	0.0632
Kcnj2	KCNJ2	potassium inwardly-rectifying channel, subfamily J, member 2	-0.494922	0.0566
Kcnj3	KCNJ3	potassium inwardly-rectifying channel, subfamily J, member 3	-0.775219	0.0012
Kcnj5	KCNJ5	potassium inwardly-rectifying channel, subfamily J, member 5	-0.617499	0.0152
Kcnk3	KCNK3	potassium channel, subfamily K, member 3	-0.378757	0.1788
Kcnma1	KCNMA1	potassium large conductance calcium-activated channel, subfamily M, alpha member 1	0.37629	0.1139
Kcnt2	KCNT2	potassium channel, subfamily T, member 2	0.690372	0.0024
Kcnv2	KCNV2	potassium channel, subfamily V, member 2	-0.806165	0.0005
Kctd16	KCTD16	potassium channel tetramerization domain containing 16	0.555718	0.0115
Kdelr3	KDELR3	KDEL (Lys-Asp-Glu-Leu) endoplasmic reticulum protein retention receptor 3	0.418892	0.0605
Kif11	KIF11	kinesin family member 11	0.529171	0.0157
Kif1a	KIF1A	kinesin family member 1A	0.421048	0.063
Kif26b	KIF26B	kinesin family member 26B	0.444349	0.0466
Kif5b	KIF5B	kinesin family member 5B	0.818278	0.0004
Klf15	KLF15	Kruppel-like factor 15	-0.533869	0.0309
Klhl28	KLHL28	kelch-like family member 28	0.335026	0.1534
Klhl38	KLHL38	kelch-like family member 38	-0.531365	0.0339
Klhl4	KLHL4	kelch-like family member 4	0.391988	0.0822
Klhl6	KLHL6	kelch-like family member 6	0.431783	0.0524
Klk1b11	KLK3	kallikrein-related peptidase 3	-0.411195	0.1168
Kras	KRAS	Kirsten rat sarcoma viral oncogene homolog	0.331017	0.1619
Krcc1	KRCC1	lysine-rich coiled-coil 1	0.439783	0.0474
Kremen1	KREMEN1	kringle containing transmembrane protein 1	0.332049	0.1622
Krt18	KRT18	keratin 18	0.569686	0.0114
Ky	KY	kyphoscoliosis peptidase	-0.567254	0.022
Lacc1	LACC1	laccase (multicopper oxidoreductase) domain containing 1	0.378179	0.0961
Lair1	LAIR1	leukocyte-associated immunoglobulin-like receptor 1	0.422986	0.0575
Lama5	LAMA5	laminin, alpha 5	-0.389867	0.1618
Layn	LAYN	layilin	0.479955	0.0294
Lbp	LBP	lipopolysaccharide binding protein	0.718614	0.0023
Lcorl	LCORL	ligand dependent nuclear receptor corepressor-like	0.32112	0.1811
Lcp1	LCP1	lymphocyte cytosolic protein 1 (L-plastin)	0.435949	0.0456
Leprel1	LEPREL1	leprecan-like 1	0.731183	0.0017
Leprel2	LEPREL2	leprecan-like 2	0.344942	0.1341
Leprel4	LEPREL4	leprecan-like 4	-0.4243	0.1145
Lgalsl	LGALSL	lectin, galactoside-binding-like	0.353097	0.1256
Lgr6	LGR6	leucine-rich repeat containing G protein-coupled receptor 6	-0.589225	0.0176
Lhfp	LHFP	lipoma HMGIC fusion partner	0.426426	0.056
Lhfpl2	LHFPL2	lipoma HMGIC fusion partner-like 2	0.669752	0.0031
Lifr	LIFR	leukemia inhibitory factor receptor alpha	-0.371646	0.1999
Lilra5	LILRA5	leukocyte immunoglobulin-like receptor, subfamily A (with TM domain), member 5	0.402176	0.0712
Lin52	LIN52	lin-52 DREAM MuvB core complex component	-0.37632	0.156
Lin7c	LIN7C	lin-7 homolog C (C. elegans)	0.496207	0.0224
Lingo3	LINGO3	leucine rich repeat and Ig domain containing 3	-0.431481	0.0881
Lipe	LIPE	lipase, hormone-sensitive	-0.555969	0.0249
Llph	LLPH	LLP homolog, long-term synaptic facilitation (Aplysia)	0.540722	0.0146
Lman1l	LMAN1L	lectin, mannose-binding, 1 like	0.328951	0.1513
Lmo2	LMO2	LIM domain only 2 (rhombotin-like 1)	0.348912	0.1393
Lonrf3	LONRF3	LON peptidase N-terminal domain and ring finger 3	0.382612	0.1041
Lox	LOX	lysyl oxidase	2.20145	0
Loxl1	LOXL1	lysyl oxidase-like 1	0.726918	0.0021
Loxl2	LOXL2	lysyl oxidase-like 2	0.599508	0.0077
Loxl4	LOXL4	lysyl oxidase-like 4	0.378734	0.0948
Lpar1	LPAR1	lysophosphatidic acid receptor 1	0.462157	0.0362
Lpar4	LPAR4	lysophosphatidic acid receptor 4	0.669843	0.0024
Lpcat2	LPCAT2	lysophosphatidylcholine acyltransferase 2	0.351176	0.1313
Lpcat3	LPCAT3	lysophosphatidylcholine acyltransferase 3	-0.451662	0.0862
Lpp	LPP	LIM domain containing preferred translocation partner in lipoma	0.34153	0.1505
Lrg1	LRG1	leucine-rich alpha-2-glycoprotein 1	-0.417733	0.1193
Lrp1	LRP1	low density lipoprotein receptor-related protein 1	0.375178	0.0917
Lrp8	LRP8	low density lipoprotein receptor-related protein 8, apolipoprotein e receptor	0.779806	0.0008
Lrrc3b	LRRC3B	leucine rich repeat containing 3B	-0.47333	0.0601
Lrrc4b	LRRC4B	leucine rich repeat containing 4B	-0.44969	0.0761
Lrrc52	LRRC52	leucine rich repeat containing 52	-0.434013	0.1051
Lrrcc1	LRRCC1	leucine rich repeat and coiled-coil centrosomal protein 1	1.07286	0
Lrrfip1	LRRFIP1	leucine rich repeat (in FLII) interacting protein 1	0.324926	0.1806
Lsm5	LSM5	LSM5 homolog, U6 small nuclear RNA associated (S. cerevisiae)	0.403159	0.0733
Lsm8	LSM8	LSM8 homolog, U6 small nuclear RNA associated (S. cerevisiae)	0.376735	0.1033
Ltbp1	LTBP1	latent transforming growth factor beta binding protein 1	-0.374262	0.1839
Ltbp2	LTBP2	latent transforming growth factor beta binding protein 2	1.42862	0
Ltbp3	LTBP3	latent transforming growth factor beta binding protein 3	0.339365	0.1453
Luc7l3	LUC7L3	LUC7-like 3 (S. cerevisiae)	0.447315	0.0437
Lum	LUM	lumican	0.482229	0.0317
Lxn	LXN	latexin	0.603407	0.006
Ly86	LY86	lymphocyte antigen 86	0.682034	0.0026
Ly96	LY96	lymphocyte antigen 96	0.550704	0.0139
Lyrm5	LYRM5	LYR motif containing 5	0.674189	0.0026
Lztfl1	LZTFL1	leucine zipper transcription factor-like 1	0.546857	0.0119
Mad2l1	MAD2L1	MAD2 mitotic arrest deficient-like 1 (yeast)	0.366028	0.1086
Mafk	MAFK	v-maf avian musculoaponeurotic fibrosarcoma oncogene homolog K	0.345169	0.1586
Magi2	MAGI2	membrane associated guanylate kinase, WW and PDZ domain containing 2	-0.37632	0.1915
Magoh	MAGOH	mago-nashi homolog, proliferation-associated (Drosophila)	0.46874	0.0318
Mansc4	MANSC4	MANSC domain containing 4	-0.432844	0.1104
Maoa	MAOA	monoamine oxidase A	0.314986	0.1928
Maob	MAOB	monoamine oxidase B	-0.612417	0.0143
Map1b	MAP1B	microtubule-associated protein 1B	0.367818	0.1061
Map3k12	MAP3K12	mitogen-activated protein kinase kinase kinase 12	-0.425075	0.1268
Mapk4	MAPK4	mitogen-activated protein kinase 4	0.36042	0.1227
Matr3	MATR3	matrin 3	0.498864	0.0225
Mbnl3	MBNL3	muscleblind-like splicing regulator 3	0.350045	0.1393
Mccc2	MCCC2	methylcrotonoyl-CoA carboxylase 2 (beta)	-0.375384	0.191
Mcm6	MCM6	minichromosome maintenance complex component 6	0.328377	0.1686
Med12l	MED12L	mediator complex subunit 12-like	-0.392895	0.1628
Med7	MED7	mediator complex subunit 7	0.432853	0.0482
Medag	MEDAG	mesenteric estrogen-dependent adipogenesis	0.806943	0.0005
Meig1	MEIG1	meiosis/spermiogenesis associated 1	0.614286	0.0044
Memo1	MEMO1	mediator of cell motility 1	0.385707	0.0915
Meox1	MEOX1	mesenchyme homeobox 1	1.27685	0
Mest	MEST	mesoderm specific transcript	0.343578	0.1367
Met	MET	MET proto-oncogene, receptor tyrosine kinase	0.593975	0.0072
Mfap5	MFAP5	microfibrillar associated protein 5	1.43574	0
Mfsd7c	FLVCR2	feline leukemia virus subgroup C cellular receptor family, member 2	-0.446148	0.0966
Mgp	MGP	matrix Gla protein	0.714048	0.0025
Mical2	MICAL2	microtubule associated monooxygenase, calponin and LIM domain containing 2	0.399007	0.0751
Micu2	MICU2	mitochondrial calcium uptake 2	0.367147	0.113
Mis18bp1	MIS18BP1	MIS18 binding protein 1	0.469886	0.0375
Mitf	MITF	microphthalmia-associated transcription factor	-0.451662	0.0928
Mki67	MKI67	marker of proliferation Ki-67	0.653243	0.0044
Mkl2	MKL2	MKL/myocardin-like 2	-0.382137	0.1813
Mlkl	MLKL	mixed lineage kinase domain-like	0.381394	0.0914
Mllt11	MLLT11	myeloid/lymphoid or mixed-lineage leukemia (trithorax homolog, Drosophila); translocated to, 11	0.541812	0.0137
Mlycd	MLYCD	malonyl-CoA decarboxylase	-0.498179	0.0476
Mme	MME	membrane metallo-endopeptidase	-0.587056	0.022
Mmp14	MMP14	matrix metallopeptidase 14 (membrane-inserted)	0.498353	0.0265
Mmp15	MMP15	matrix metallopeptidase 15 (membrane-inserted)	-0.42372	0.1151
Mmp2	MMP2	matrix metallopeptidase 2 (gelatinase A, 72kDa gelatinase, 72kDa type IV collagenase)	0.612117	0.007
Mmp23	MMP23B	matrix metallopeptidase 23B	0.597221	0.0077
Mmp3	MMP3	matrix metallopeptidase 3 (stromelysin 1, progelatinase)	0.434028	0.0577
Mob1b	MOB1B	MOB kinase activator 1B	0.624335	0.0041
Mocs2	MOCS2	molybdenum cofactor synthesis 2	0.413377	0.0629
Mospd2	MOSPD2	motile sperm domain containing 2	0.429107	0.0497
Mov10l1	MOV10L1	Mov10 RISC complex RNA helicase like 1	-0.402969	0.132
Mpeg1	MPEG1	macrophage expressed 1	0.547943	0.0123
Mpp5	MPP5	membrane protein, palmitoylated 5 (MAGUK p55 subfamily member 5)	0.410775	0.069
Mpped2	MPPED2	metallophosphoesterase domain containing 2	-0.774478	0.0009
Mr1	MR1	major histocompatibility complex, class I-related	0.436162	0.047
Mrc1	MRC1	mannose receptor, C type 1	0.354001	0.1237
Mrc2	MRC2	mannose receptor, C type 2	0.473735	0.0333
Mrgprx1	MRGPRX4	MAS-related GPR, member X4	-0.405451	0.1226
Mrpl14	MRPL14	mitochondrial ribosomal protein L14	-0.418119	0.117
Ms4a4a	MS4A4A	membrane-spanning 4-domains, subfamily A, member 4A	0.631523	0.0035
Ms4a6d	MS4A6A	membrane-spanning 4-domains, subfamily A, member 6A	0.611078	0.0056
Ms4a7	MS4A7	membrane-spanning 4-domains, subfamily A, member 7	0.730314	0.0016
Msn	MSN	moesin	0.358621	0.1208
Msr1	MSR1	macrophage scavenger receptor 1	0.514602	0.0166
Mtdh	MTDH	metadherin	0.368042	0.1152
Mtg2	MTG2	mitochondrial ribosome-associated GTPase 2	-0.372954	0.1793
Mthfd2	MTHFD2	methylenetetrahydrofolate dehydrogenase (NADP+ dependent) 2, methenyltetrahydrofolate cyclohydrolase	0.553852	0.0119
Mtl5	MTL5	metallothionein-like 5, testis-specific (tesmin)	-0.433818	0.1077
Mtmr11	MTMR11	myotubularin related protein 11	0.387804	0.0942
Mtmr6	MTMR6	myotubularin related protein 6	0.451963	0.0383
Mtpn	MTPN	myotrophin	0.410015	0.0622
Muc15	MUC15	mucin 15, cell surface associated	0.338567	0.1356
Mum1l1	MUM1L1	melanoma associated antigen (mutated) 1-like 1	0.62396	0.0058
Mxra8	MXRA8	matrix-remodelling associated 8	0.431569	0.0537
Mybl1	MYBL1	v-myb avian myeloblastosis viral oncogene homolog-like 1	0.972693	0.0002
Mybpc2	MYBPC2	myosin binding protein C, fast type	0.776694	0.0005
Myef2	MYEF2	myelin expression factor 2	0.442121	0.0422
Myh10	MYH10	myosin, heavy chain 10, non-muscle	0.418352	0.0575
Myh4	MYH4	myosin, heavy chain 4, skeletal muscle	-1.05739	0
Myh7	MYH7	myosin, heavy chain 7, cardiac muscle, beta	2.29396	0
Myl1	MYL1	myosin, light chain 1, alkali; skeletal, fast	0.473943	0.0252
Myl7	MYL7	myosin, light chain 7, regulatory	-0.611314	0.0171
Mylk4	MYLK4	myosin light chain kinase family, member 4	-0.694321	0.0068
Myo1d	MYO1D	myosin ID	0.337083	0.1471
Myo5a	MYO5A	myosin VA (heavy chain 12, myoxin)	0.415651	0.0585
Myo9a	MYO9A	myosin IXA	0.481196	0.0276
Myof	MYOF	myoferlin	0.436482	0.0512
Myot	MYOT	myotilin	0.832525	0.0005
Mzt1	MZT1	mitotic spindle organizing protein 1	0.325041	0.192
Naa15	NAA15	N(alpha)-acetyltransferase 15, NatA auxiliary subunit	0.343578	0.1456
Naalad2	NAALAD2	N-acetylated alpha-linked acidic dipeptidase 2	0.712728	0.0018
Nabp1	NABP1	nucleic acid binding protein 1	1.03576	0
Nadk2	NADK2	NAD kinase 2, mitochondrial	-0.382702	0.1557
Napepld	NAPEPLD	N-acyl phosphatidylethanolamine phospholipase D	0.586404	0.0064
Nasp	NASP	nuclear autoantigenic sperm protein (histone-binding)	0.411535	0.0612
Nav3	NAV3	neuron navigator 3	0.315682	0.1878
Nbl1	NBL1	neuroblastoma 1, DAN family BMP antagonist	0.397912	0.0866
Ncapg2	NCAPG2	non-SMC condensin II complex, subunit G2	0.336512	0.1457
Nckap1l	NCKAP1L	NCK-associated protein 1-like	0.369271	0.0998
Nckap5	NCKAP5	NCK-associated protein 5	-0.565118	0.028
Ncl	NCL	nucleolin	0.371503	0.1128
Ndrg4	NDRG4	NDRG family member 4	0.391218	0.0965
Nedd9	NEDD9	neural precursor cell expressed, developmentally down-regulated 9	0.394734	0.0813
Nemf	NEMF	nuclear export mediator factor	0.463309	0.035
Neo1	NEO1	neogenin 1	-0.475736	0.0626
Nexn	NEXN	nexilin (F actin binding protein)	1.21406	0
Nfyb	NFYB	nuclear transcription factor Y, beta	0.329525	0.1812
Nipbl	NIPBL	Nipped-B homolog (Drosophila)	0.416624	0.0604
Nipsnap3b	NIPSNAP3A	nipsnap homolog 3A (C. elegans)	0.477366	0.0299
Nkd2	NKD2	naked cuticle homolog 2 (Drosophila)	0.788686	0.001
Nlrc3	NLRC3	NLR family, CARD domain containing 3	0.837297	0.0004
Nme1	NME1	NME/NM23 nucleoside diphosphate kinase 1	0.415542	0.0615
Nmrk2	NMRK2	nicotinamide riboside kinase 2	1.13986	0.0002
Nmt2	NMT2	N-myristoyltransferase 2	0.43328	0.0497
Noc3l	NOC3L	nucleolar complex associated 3 homolog (S. cerevisiae)	0.361432	0.1182
Nol8	NOL8	nucleolar protein 8	0.649294	0.0031
Nop58	NOP58	NOP58 ribonucleoprotein	0.5007	0.0215
Nox4	NOX4	NADPH oxidase 4	1.76418	0
Npas2	NPAS2	neuronal PAS domain protein 2	0.482952	0.0242
Npc1	NPC1	Niemann-Pick disease, type C1	-0.601869	0.0177
Npm1	NPM1	nucleophosmin (nucleolar phosphoprotein B23, numatrin)	0.399991	0.0814
Nppa	NPPA	natriuretic peptide A	1.79223	0
Npr3	NPR3	natriuretic peptide receptor 3	0.327342	0.1712
Nr3c2	NR3C2	nuclear receptor subfamily 3, group C, member 2	-0.663602	0.0109
Nr4a3	NR4A3	nuclear receptor subfamily 4, group A, member 3	0.462576	0.0333
Nrep	NREP	neuronal regeneration related protein	0.431142	0.0566
Nt5c1a	NT5C1A	5'-nucleotidase, cytosolic IA	-0.596841	0.0168
Nt5e	NT5E	5'-nucleotidase, ecto (CD73)	0.52657	0.0201
Nuak1	NUAK1	NUAK family, SNF1-like kinase, 1	0.750864	0.0012
Nucb2	NUCB2	nucleobindin 2	0.635429	0.0035
Nudcd2	NUDCD2	NudC domain containing 2	0.347779	0.1444
Nufip2	NUFIP2	nuclear fragile X mental retardation protein interacting protein 2	0.435415	0.044
Nupr1	NUPR1	nuclear protein, transcriptional regulator, 1	0.737341	0.0021
Nus1	NUS1	nuclear undecaprenyl pyrophosphate synthase 1 homolog (S. cerevisiae)	0.392317	0.0795
Oas2	OAS2	2'-5'-oligoadenylate synthetase 2, 69/71kDa	0.291132	0.1947
Ogfrl1	OGFRL1	opioid growth factor receptor-like 1	0.441908	0.0506
Ogn	OGN	osteoglycin	0.689389	0.0024
Olfml3	OLFML3	olfactomedin-like 3	0.485839	0.0285
Olfr1029	OR5M11	olfactory receptor, family 5, subfamily M, member 11	-0.42082	0.1407
Olfr172	OR5K1	olfactory receptor, family 5, subfamily K, member 1	0.376068	0.1127
Olfr180	OR5K4	olfactory receptor, family 5, subfamily K, member 4	-0.360305	0.1923
Olfr558	OR51E1	olfactory receptor, family 51, subfamily E, member 1	0.457227	0.0337
Olfr68	OR52A1	olfactory receptor, family 52, subfamily A, member 1	-0.399921	0.1394
Omd	OMD	osteomodulin	0.820485	0.0004
Osbp2	OSBP2	oxysterol binding protein 2	-0.398589	0.1487
Osbpl8	OSBPL8	oxysterol binding protein-like 8	0.351741	0.1395
Osmr	OSMR	oncostatin M receptor	0.453755	0.044
Otulin	OTULIN	OTU deubiquitinase with linear linkage specificity	0.612966	0.0064
P2rx5	P2RX5	purinergic receptor P2X, ligand-gated ion channel, 5	0.31603	0.1878
P4ha1	P4HA1	prolyl 4-hydroxylase, alpha polypeptide I	0.389787	0.0837
P4ha3	P4HA3	prolyl 4-hydroxylase, alpha polypeptide III	0.509848	0.023
Pabpn1	PABPN1	poly(A) binding protein, nuclear 1	0.334111	0.1725
Pak1	PAK1	p21 protein (Cdc42/Rac)-activated kinase 1	0.312433	0.1786
Pam	PAM	peptidylglycine alpha-amidating monooxygenase	0.469261	0.0335
Pamr1	PAMR1	peptidase domain containing associated with muscle regeneration 1	1.30638	0
Pank1	PANK1	pantothenate kinase 1	-0.532616	0.0365
Panx1	PANX1	pannexin 1	0.519341	0.0191
Parp3	PARP3	poly (ADP-ribose) polymerase family, member 3	0.349479	0.127
Paxbp1	PAXBP1	PAX3 and PAX7 binding protein 1	0.373509	0.1061
Pbdc1	PBDC1	polysaccharide biosynthesis domain containing 1	0.319155	0.1897
Pcdh17	PCDH17	protocadherin 17	0.315218	0.1861
Pcdh9	PCDH9	protocadherin 9	0.32987	0.1663
Pcdhb16	PCDHB8	protocadherin beta 8	0.453017	0.0392
Pcdhb17	PCDHB16	protocadherin beta 16	0.443182	0.0464
Pcdhb21	PCDHB11	protocadherin beta 11	0.377179	0.1061
Pcgf6	PCGF6	polycomb group ring finger 6	0.354452	0.1368
Pcm1	PCM1	pericentriolar material 1	0.535854	0.0143
Pcmtd1	PCMTD1	protein-L-isoaspartate (D-aspartate) O-methyltransferase domain containing 1	0.427284	0.0559
Pcolce	PCOLCE	procollagen C-endopeptidase enhancer	0.473423	0.0324
Pcolce2	PCOLCE2	procollagen C-endopeptidase enhancer 2	0.404358	0.0721
Pcp4	PCP4	Purkinje cell protein 4	-0.522219	0.0338
Pde1a	PDE1A	phosphodiesterase 1A, calmodulin-dependent	0.448372	0.0482
Pde3a	PDE3A	phosphodiesterase 3A, cGMP-inhibited	-0.40526	0.139
Pde4a	PDE4A	phosphodiesterase 4A, cAMP-specific	-0.408704	0.139
Pde8a	PDE8A	phosphodiesterase 8A	0.39594	0.0749
Pdgfc	PDGFC	platelet derived growth factor C	0.319965	0.1813
Pdgfd	PDGFD	platelet derived growth factor D	0.352759	0.1174
Pdgfrl	PDGFRL	platelet-derived growth factor receptor-like	0.679784	0.0031
Pdlim2	PDLIM2	PDZ and LIM domain 2 (mystique)	0.310689	0.1943
Pdlim5	PDLIM5	PDZ and LIM domain 5	0.393746	0.0782
Pdp2	PDP2	pyruvate dehyrogenase phosphatase catalytic subunit 2	-0.772998	0.0012
Pdpn	PDPN	podoplanin	0.432104	0.0552
Pdzrn4	PDZRN4	PDZ domain containing ring finger 4	-0.550888	0.0226
Peg3	PEG3	paternally expressed 3	0.357608	0.1317
Penk	PENK	proenkephalin	-0.891911	0.0005
Per3	PER3	period circadian clock 3	-0.381761	0.1771
Pfkfb1	PFKFB1	6-phosphofructo-2-kinase/fructose-2,6-biphosphatase 1	-1.15779	0
Pfkp	PFKP	phosphofructokinase, platelet	0.754374	0.0015
Pggt1b	PGGT1B	protein geranylgeranyltransferase type I, beta subunit	0.394514	0.0808
Pgm1	PGM2	phosphoglucomutase 2	0.326422	0.1588
Phf11d	PHF11	PHD finger protein 11	0.393965	0.0846
Phkg1	PHKG1	phosphorylase kinase, gamma 1 (muscle)	-0.991943	0
Phlda1	PHLDA1	pleckstrin homology-like domain, family A, member 1	0.587461	0.0098
Phlda3	PHLDA3	pleckstrin homology-like domain, family A, member 3	0.483055	0.0303
Pi15	PI15	peptidase inhibitor 15	0.534759	0.0166
Pi16	PI16	peptidase inhibitor 16	0.728051	0.0017
Picalm	PICALM	phosphatidylinositol binding clathrin assembly protein	0.475604	0.0293
Piezo2	PIEZO2	piezo-type mechanosensitive ion channel component 2	0.696528	0.0024
Pik3r3	PIK3R3	phosphoinositide-3-kinase, regulatory subunit 3 (gamma)	0.336283	0.1634
Pim3	PIM3	Pim-3 proto-oncogene, serine/threonine kinase	-0.477342	0.0651
Pink1	PINK1	PTEN induced putative kinase 1	-0.545614	0.0231
Pkd2	PKD2	polycystic kidney disease 2 (autosomal dominant)	0.565305	0.0098
Pkn3	PKN3	protein kinase N3	0.317188	0.181
Pla1a	PLA1A	phospholipase A1 member A	0.382169	0.1003
Pla2g4a	PLA2G4A	phospholipase A2, group IVA (cytosolic, calcium-dependent)	0.839879	0.0005
Pla2g5	PLA2G5	phospholipase A2, group V	-1.04782	0
Plaa	PLAA	phospholipase A2-activating protein	0.392098	0.0817
Plag1	PLAG1	pleiomorphic adenoma gene 1	-0.430898	0.11
Plat	PLAT	plasminogen activator, tissue	0.487486	0.0265
Plbd1	PLBD1	phospholipase B domain containing 1	-0.409661	0.1481
Plcb4	PLCB4	phospholipase C, beta 4	0.375957	0.0904
Plcg2	PLCG2	phospholipase C, gamma 2 (phosphatidylinositol-specific)	0.49682	0.024
Plek	PLEK	pleckstrin	0.457121	0.0385
Plekhb1	PLEKHB1	pleckstrin homology domain containing, family B (evectins) member 1	-0.593572	0.0169
Plekhf1	PLEKHF1	pleckstrin homology domain containing, family F (with FYVE domain) member 1	-0.422172	0.1195
Plekho1	PLEKHO1	pleckstrin homology domain containing, family O member 1	0.540126	0.0153
Plgrkt	PLGRKT	plasminogen receptor, C-terminal lysine transmembrane protein	0.501108	0.0221
Plod2	PLOD2	procollagen-lysine, 2-oxoglutarate 5-dioxygenase 2	0.498251	0.0245
Plp2	PLP2	proteolipid protein 2 (colonic epithelium-enriched)	0.348006	0.1412
Pls3	PLS3	plastin 3	0.520146	0.0168
Plscr1	PLSCR1	phospholipid scramblase 1	0.394404	0.0865
Plxnb1	PLXNB1	plexin B1	-0.483783	0.064
Pmepa1	PMEPA1	prostate transmembrane protein, androgen induced 1	0.591871	0.0079
Pmp22	PMP22	peripheral myelin protein 22	0.420078	0.0605
Pnisr	PNISR	PNN-interacting serine/arginine-rich protein	0.565792	0.0099
Pnn	PNN	pinin, desmosome associated protein	0.475604	0.0307
Pnpt1	PNPT1	polyribonucleotide nucleotidyltransferase 1	0.411752	0.0695
Polr1a	POLR1A	polymerase (RNA) I polypeptide A, 194kDa	-0.371086	0.1825
Polr3g	POLR3G	polymerase (RNA) III (DNA directed) polypeptide G (32kD)	0.412727	0.068
Pon2	PON2	paraoxonase 2	0.358059	0.1322
Postn	POSTN	periostin, osteoblast specific factor	2.39127	0
Ppap2c	PPAP2C	phosphatidic acid phosphatase type 2C	0.435095	0.0497
Ppfibp1	PPFIBP1	PTPRF interacting protein, binding protein 1 (liprin beta 1)	0.562474	0.0109
Ppic	PPIC	peptidylprolyl isomerase C (cyclophilin C)	0.601031	0.006
Ppid	PPID	peptidylprolyl isomerase D	0.410667	0.0756
Ppig	PPIG	peptidylprolyl isomerase G (cyclophilin G)	0.70726	0.0017
Ppil4	PPIL4	peptidylprolyl isomerase (cyclophilin)-like 4	0.340619	0.1516
Ppl	PPL	periplakin	-0.47293	0.0558
Ppm1e	PPM1E	protein phosphatase, Mg2+/Mn2+ dependent, 1E	0.637471	0.0044
Ppm1k	PPM1K	protein phosphatase, Mg2+/Mn2+ dependent, 1K	-0.376133	0.1618
Ppm1l	PPM1L	protein phosphatase, Mg2+/Mn2+ dependent, 1L	-0.401063	0.1497
Ppp1r3c	PPP1R3C	protein phosphatase 1, regulatory subunit 3C	0.608715	0.006
Pqlc3	PQLC3	PQ loop repeat containing 3	0.785676	0.0008
Prc1	PRC1	protein regulator of cytokinesis 1	0.480886	0.0313
Prelid2	PRELID2	PRELI domain containing 2	0.364124	0.1188
Prelp	PRELP	proline/arginine-rich end leucine-rich repeat protein	0.429321	0.0518
Prkab1	PRKAB1	protein kinase, AMP-activated, beta 1 non-catalytic subunit	-0.390245	0.1562
Prkab2	PRKAB2	protein kinase, AMP-activated, beta 2 non-catalytic subunit	0.564232	0.0124
Prkcd	PRKCD	protein kinase C, delta	0.342555	0.1454
Prkg1	PRKG1	protein kinase, cGMP-dependent, type I	0.442758	0.0435
Prnd	PRND	prion protein 2 (dublet)	0.40806	0.0493
Prnp	PRNP	prion protein	0.570366	0.0105
Prox1	PROX1	prospero homeobox 1	-0.377632	0.1918
Prpf40a	PRPF40A	PRP40 pre-mRNA processing factor 40 homolog A (S. cerevisiae)	0.424062	0.0545
Prpf4b	PRPF4B	pre-mRNA processing factor 4B	0.340391	0.1516
Prrg3	PRRG3	proline rich Gla (G-carboxyglutamic acid) 3 (transmembrane)	0.492622	0.0229
Prss23	PRSS23	protease, serine, 23	0.403922	0.0732
Prss55	PRSS55	protease, serine, 55	-0.448312	0.0817
Prune2	PRUNE2	prune homolog 2 (Drosophila)	0.594453	0.0055
Psip1	PSIP1	PC4 and SFRS1 interacting protein 1	0.336055	0.1715
Psmc6	PSMC6	proteasome (prosome, macropain) 26S subunit, ATPase, 6	0.566474	0.0096
Psme1	PSME1	proteasome (prosome, macropain) activator subunit 1 (PA28 alpha)	-0.37258	0.1789
Ptger4	PTGER4	prostaglandin E receptor 4 (subtype EP4)	0.337426	0.1536
Ptgis	PTGIS	prostaglandin I2 (prostacyclin) synthase	0.562963	0.0123
Ptgs2	PTGS2	prostaglandin-endoperoxide synthase 2 (prostaglandin G/H synthase and cyclooxygenase)	0.658463	0.0034
Pth2r	PTH2R	parathyroid hormone 2 receptor	0.320542	0.188
Ptk2b	PTK2B	protein tyrosine kinase 2 beta	0.368489	0.1045
Ptn	PTN	pleiotrophin	0.483571	0.032
Ptov1	PTOV1	prostate tumor overexpressed 1	-0.392326	0.1467
Ptplad2	PTPLAD2	protein tyrosine phosphatase-like A domain containing 2	0.446891	0.0398
Ptpn2	PTPN2	protein tyrosine phosphatase, non-receptor type 2	0.377512	0.1034
Ptpn3	PTPN3	protein tyrosine phosphatase, non-receptor type 3	-0.388733	0.1601
Ptprc	PTPRC	protein tyrosine phosphatase, receptor type, C	0.594835	0.0059
Ptx4	PTX4	pentraxin 4, long	0.551295	0.0175
Pvalb	PVALB	parvalbumin	-0.689195	0.0119
Pvrl2	PVRL2	poliovirus receptor-related 2 (herpesvirus entry mediator B)	-0.378757	0.1734
Qsox1	QSOX1	quiescin Q6 sulfhydryl oxidase 1	0.415975	0.0691
Qsox2	QSOX2	quiescin Q6 sulfhydryl oxidase 2	-0.495532	0.058
Rab23	RAB23	RAB23, member RAS oncogene family	0.477056	0.0309
Rab27b	RAB27B	RAB27B, member RAS oncogene family	0.323658	0.1811
Rab31	RAB31	RAB31, member RAS oncogene family	0.424922	0.058
Rab3a	RAB3A	RAB3A, member RAS oncogene family	-0.379132	0.1694
Rab4b	RAB4B	RAB4B, member RAS oncogene family	0.331361	0.169
Rad50	RAD50	RAD50 homolog (S. cerevisiae)	0.338453	0.1563
Rai14	RAI14	retinoic acid induced 14	0.529371	0.0156
Ralgapa2	RALGAPA2	Ral GTPase activating protein, alpha subunit 2 (catalytic)	-0.443791	0.0985
Rap1a	RAP1A	RAP1A, member of RAS oncogene family	0.315566	0.2043
Rap2c	RAP2C	RAP2C, member of RAS oncogene family	0.415001	0.0689
Rapsn	RAPSN	receptor-associated protein of the synapse	-0.418311	0.1055
Rasa1	RASA1	RAS p21 protein activator (GTPase activating protein) 1	0.531768	0.0158
Rasl11b	RASL11B	RAS-like, family 11, member B	0.631523	0.0057
Rassf9	RASSF9	Ras association (RalGDS/AF-6) domain family (N-terminal) member 9	0.348459	0.1306
Rb1cc1	RB1CC1	RB1-inducible coiled-coil 1	0.354114	0.1337
Rbbp8	RBBP8	retinoblastoma binding protein 8	0.368377	0.1087
Rbfox1	RBFOX1	RNA binding protein, fox-1 homolog (C. elegans) 1	-0.817054	0.0003
Rbm3	RBM3	RNA binding motif (RNP1, RRM) protein 3	0.413919	0.0769
Rbm39	RBM39	RNA binding motif protein 39	0.391108	0.0886
Rbp1	RBP1	retinol binding protein 1, cellular	0.676267	0.0033
Rbp7	RBP7	retinol binding protein 7, cellular	0.380729	0.0913
Rcan1	RCAN1	regulator of calcineurin 1	1.05478	0.0002
Rcn3	RCN3	reticulocalbin 3, EF-hand calcium binding domain	0.458382	0.0382
Ret	RET	ret proto-oncogene	-0.387978	0.1425
Retsat	RETSAT	retinol saturase (all-trans-retinol 13,14-reductase)	-0.728813	0.0028
Rgma	RGMA	repulsive guidance molecule family member a	-0.37314	0.2
Rgs18	RGS18	regulator of G-protein signaling 18	0.311503	0.1958
Rgs2	RGS2	regulator of G-protein signaling 2	-0.703454	0.0049
Rgs6	RGS6	regulator of G-protein signaling 6	-0.385337	0.1699
Rgs7bp	RGS7BP	regulator of G-protein signaling 7 binding protein	-0.368663	0.19
Rhoc	RHOC	ras homolog family member C	0.358959	0.1149
Rit1	RIT1	Ras-like without CAAX 1	-0.359564	0.2009
Rnase2a	RNASE2	ribonuclease, RNase A family, 2 (liver, eosinophil-derived neurotoxin)	-0.357899	0.1815
Rnasel	RNASEL	ribonuclease L (2',5'-oligoisoadenylate synthetase-dependent)	0.463413	0.0388
Rnd3	RND3	Rho family GTPase 3	0.325847	0.1701
Rnf115	RNF115	ring finger protein 115	0.33514	0.1638
Rnf170	RNF170	ring finger protein 170	0.420186	0.0529
Rnft1	RNFT1	ring finger protein, transmembrane 1	0.322274	0.1926
Rock1	ROCK1	Rho-associated, coiled-coil containing protein kinase 1	0.830093	0.0004
Rock2	ROCK2	Rho-associated, coiled-coil containing protein kinase 2	0.760519	0.0006
Rp1	RP1	retinitis pigmentosa 1 (autosomal dominant)	-0.776454	0.0009
Rp2h	RP2	retinitis pigmentosa 2 (X-linked recessive)	0.53067	0.016
Rpf2	RPF2	ribosome production factor 2 homolog (S. cerevisiae)	0.406754	0.071
Rpl3	RPL3	ribosomal protein L3	0.327802	0.1706
Rpl3l	RPL3L	ribosomal protein L3-like	-0.627494	0.0141
Rps6ka3	RPS6KA3	ribosomal protein S6 kinase, 90kDa, polypeptide 3	0.368936	0.0998
Rps6ka5	RPS6KA5	ribosomal protein S6 kinase, 90kDa, polypeptide 5	-0.441438	0.1025
Rras2	RRAS2	related RAS viral (r-ras) oncogene homolog 2	0.472904	0.0302
Rrp12	RRP12	ribosomal RNA processing 12 homolog (S. cerevisiae)	0.420186	0.0599
Rsad2	RSAD2	radical S-adenosyl methionine domain containing 2	0.49416	0.0225
Rtn2	RTN2	reticulon 2	-0.627048	0.0121
Rtn4	RTN4	reticulon 4	0.648097	0.0034
Runx1	RUNX1	runt-related transcription factor 1	0.534161	0.0179
Rxrg	RXRG	retinoid X receptor, gamma	-0.373327	0.1849
S100a6	S100A6	S100 calcium binding protein A6	0.328492	0.1587
Saa2	SAA1	serum amyloid A1	0.360982	0.0918
Samd5	SAMD5	sterile alpha motif domain containing 5	0.479438	0.0307
Samd9l	SAMD9L	sterile alpha motif domain containing 9-like	0.893828	0.0006
Sarnp	SARNP	SAP domain containing ribonucleoprotein	0.432639	0.0572
Sat1	SAT1	spermidine/spermine N1-acetyltransferase 1	0.390668	0.0903
Sbk2	SBK2	SH3 domain binding kinase family, member 2	-0.680613	0.0065
Sbno2	SBNO2	strawberry notch homolog 2 (Drosophila)	0.331934	0.1562
Scai	SCAI	suppressor of cancer cell invasion	0.345737	0.1239
Scara5	SCARA5	scavenger receptor class A, member 5	-0.394032	0.1482
Scfd1	SCFD1	sec1 family domain containing 1	0.322736	0.1905
Scn1b	SCN1B	sodium channel, voltage-gated, type I, beta subunit	0.356369	0.1228
Scn4a	SCN4A	sodium channel, voltage-gated, type IV, alpha subunit	-0.651088	0.0122
Scn4b	SCN4B	sodium channel, voltage-gated, type IV, beta subunit	-0.534496	0.0365
Scn7a	SCN7A	sodium channel, voltage-gated, type VII, alpha subunit	0.38659	0.0893
Scoc	SCOC	short coiled-coil protein	0.360083	0.1245
Scpep1	SCPEP1	serine carboxypeptidase 1	0.298541	0.2024
Scx	SCX	scleraxis basic helix-loop-helix transcription factor	0.45586	0.0379
Sdcbp	SDCBP	syndecan binding protein (syntenin)	0.342896	0.1455
Sec16b	SEC16B	SEC16 homolog B (S. cerevisiae)	0.355693	0.1255
Sec62	SEC62	SEC62 homolog (S. cerevisiae)	0.399116	0.0792
Selenbp2	SELENBP1	selenium binding protein 1	-0.501239	0.0506
Sema3d	SEMA3D	sema domain, immunoglobulin domain (Ig), short basic domain, secreted, (semaphorin) 3D	1.11995	0
Sema3f	SEMA3F	sema domain, immunoglobulin domain (Ig), short basic domain, secreted, (semaphorin) 3F	0.366028	0.1126
Senp6	SENP6	SUMO1/sentrin specific peptidase 6	0.313362	0.1958
Serf1	SERF1A	small EDRK-rich factor 1A (telomeric)	0.467175	0.0316
Serp1	SERP1	stress-associated endoplasmic reticulum protein 1	0.423632	0.0523
Serpina3n	SERPINA3	serpin peptidase inhibitor, clade A (alpha-1 antiproteinase, antitrypsin), member 3	1.68921	0
Serpine1	SERPINE1	serpin peptidase inhibitor, clade E (nexin, plasminogen activator inhibitor type 1), member 1	0.615322	0.006
Serpine2	SERPINE2	serpin peptidase inhibitor, clade E (nexin, plasminogen activator inhibitor type 1), member 2	0.396488	0.0733
Serpinf1	SERPINF1	serpin peptidase inhibitor, clade F (alpha-2 antiplasmin, pigment epithelium derived factor), member 1	0.805458	0.0007
Serpini1	SERPINI1	serpin peptidase inhibitor, clade I (neuroserpin), member 1	0.387473	0.0845
Sertad4	SERTAD4	SERTA domain containing 4	0.374511	0.1043
Setbp1	SETBP1	SET binding protein 1	-0.410237	0.1395
Setd7	SETD7	SET domain containing (lysine methyltransferase) 7	0.351741	0.1337
Sfrp1	SFRP1	secreted frizzled-related protein 1	0.680324	0.0034
Sfrp2	SFRP2	secreted frizzled-related protein 2	1.5005	0
Sfrp5	SFRP5	secreted frizzled-related protein 5	-0.46176	0.0746
Sfxn3	SFXN3	sideroflexin 3	0.321697	0.1727
Sgcd	SGCD	sarcoglycan, delta (35kDa dystrophin-associated glycoprotein)	0.322966	0.1842
Sh2d1b1	SH2D1B	SH2 domain containing 1B	0.346191	0.1236
Sh2d4a	SH2D4A	SH2 domain containing 4A	0.365133	0.1196
Sh3bgrl	SH3BGRL	SH3 domain binding glutamate-rich protein like	0.763327	0.0006
Shcbp1	SHCBP1	SHC SH2-domain binding protein 1	0.392098	0.0814
Shisa3	SHISA3	shisa family member 3	0.473319	0.0351
Shisa4	SHISA4	shisa family member 4	0.453544	0.0434
Shisa6	SHISA6	shisa family member 6	-0.678534	0.0048
Slc13a4	SLC13A4	solute carrier family 13 (sodium/sulfate symporter), member 4	0.323197	0.1797
Slc15a3	SLC15A3	solute carrier family 15 (oligopeptide transporter), member 3	0.407298	0.0699
Slc16a10	SLC16A10	solute carrier family 16 (aromatic amino acid transporter), member 10	-0.48661	0.0561
Slc16a4	SLC16A4	solute carrier family 16, member 4	0.488823	0.0231
Slc16a6	SLC16A6	solute carrier family 16, member 6	0.469052	0.0433
Slc16a7	SLC16A7	solute carrier family 16 (monocarboxylate transporter), member 7	-0.704159	0.0048
Slc1a3	SLC1A3	solute carrier family 1 (glial high affinity glutamate transporter), member 3	0.440421	0.0509
Slc1a4	SLC1A4	solute carrier family 1 (glutamate/neutral amino acid transporter), member 4	0.337882	0.1577
Slc20a1	SLC20A1	solute carrier family 20 (phosphate transporter), member 1	0.580531	0.0086
Slc20a2	SLC20A2	solute carrier family 20 (phosphate transporter), member 2	-0.446148	0.0914
Slc22a3	SLC22A3	solute carrier family 22 (organic cation transporter), member 3	-0.542668	0.033
Slc22a4	SLC22A4	solute carrier family 22 (organic cation/zwitterion transporter), member 4	0.333882	0.1652
Slc22a5	SLC22A5	solute carrier family 22 (organic cation/carnitine transporter), member 5	-0.429343	0.1177
Slc24a3	SLC24A3	solute carrier family 24 (sodium/potassium/calcium exchanger), member 3	-0.427595	0.1029
Slc25a20	SLC25A20	solute carrier family 25 (carnitine/acylcarnitine translocase), member 20	-0.409278	0.1396
Slc25a22	SLC25A22	solute carrier family 25 (mitochondrial carrier: glutamate), member 22	-0.623487	0.013
Slc25a32	SLC25A32	solute carrier family 25 (mitochondrial folate carrier), member 32	0.407733	0.0685
Slc25a34	SLC25A34	solute carrier family 25, member 34	-0.358084	0.2032
Slc25a36	SLC25A36	solute carrier family 25 (pyrimidine nucleotide carrier), member 36	0.324811	0.178
Slc25a42	SLC25A42	solute carrier family 25, member 42	-0.512514	0.0459
Slc26a6	SLC26A6	solute carrier family 26 (anion exchanger), member 6	-0.565332	0.0215
Slc27a1	SLC27A1	solute carrier family 27 (fatty acid transporter), member 1	-0.512719	0.0415
Slc2a12	SLC2A12	solute carrier family 2 (facilitated glucose transporter), member 12	-0.512719	0.0431
Slc2a4	SLC2A4	solute carrier family 2 (facilitated glucose transporter), member 4	-0.478346	0.0584
Slc30a4	SLC30A4	solute carrier family 30 (zinc transporter), member 4	0.474358	0.0281
Slc36a2	SLC36A2	solute carrier family 36 (proton/amino acid symporter), member 2	-0.414461	0.1231
Slc38a3	SLC38A3	solute carrier family 38, member 3	-0.493703	0.0511
Slc40a1	SLC40A1	solute carrier family 40 (iron-regulated transporter), member 1	-0.806417	0.0007
Slc41a2	SLC41A2	solute carrier family 41 (magnesium transporter), member 2	0.434455	0.054
Slc4a3	SLC4A3	solute carrier family 4 (anion exchanger), member 3	-0.389867	0.1617
Slc6a17	SLC6A17	solute carrier family 6 (neutral amino acid transporter), member 17	-0.394032	0.1479
Slc7a1	SLC7A1	solute carrier family 7 (cationic amino acid transporter, y+ system), member 1	-0.459179	0.0687
Slc7a2	SLC7A2	solute carrier family 7 (cationic amino acid transporter, y+ system), member 2	0.326422	0.1738
Slc7a5	SLC7A5	solute carrier family 7 (amino acid transporter light chain, L system), member 5	0.459641	0.033
Slc7a6	SLC7A6	solute carrier family 7 (amino acid transporter light chain, y+L system), member 6	0.477677	0.0303
Slc8a1	SLC8A1	solute carrier family 8 (sodium/calcium exchanger), member 1	0.690551	0.0023
Slc9a2	SLC9A2	solute carrier family 9, subfamily A (NHE2, cation proton antiporter 2), member 2	-0.3876	0.1842
Slco2a1	SLCO2A1	solute carrier organic anion transporter family, member 2A1	0.345964	0.1726
Slfn5	SLFN5	schlafen family member 5	0.367595	0.106
Slfn8	SLFN13	schlafen family member 13	0.603312	0.006
Slitrk4	SLITRK4	SLIT and NTRK-like family, member 4	0.480369	0.0304
Slk	SLK	STE20-like kinase	0.326307	0.1712
Slmap	SLMAP	sarcolemma associated protein	0.350724	0.1261
Smarcd1	SMARCD1	SWI/SNF related, matrix associated, actin dependent regulator of chromatin, subfamily d, member 1	-0.38628	0.1652
Smc2	SMC2	structural maintenance of chromosomes 2	0.547647	0.0118
Smc3	SMC3	structural maintenance of chromosomes 3	0.550901	0.0123
Smc4	SMC4	structural maintenance of chromosomes 4	1.00043	0.0002
Smc5	SMC5	structural maintenance of chromosomes 5	0.387804	0.0854
Smc6	SMC6	structural maintenance of chromosomes 6	0.491494	0.0262
Smco1	SMCO1	single-pass membrane protein with coiled-coil domains 1	-0.609773	0.0142
Smek2	SMEK2	SMEK homolog 2, suppressor of mek1 (Dictyostelium)	0.386811	0.0863
Smim15	SMIM15	small integral membrane protein 15	0.387252	0.0808
Smpx	SMPX	small muscle protein, X-linked	0.358284	0.1262
Snai2	SNAI2	snail family zinc finger 2	0.375512	0.0948
Snap23	SNAP23	synaptosomal-associated protein, 23kDa	0.428357	0.053
Snrpb2	SNRPB2	small nuclear ribonucleoprotein polypeptide B	0.349365	0.1361
Snx10	SNX10	sorting nexin 10	0.377957	0.0939
Snx13	SNX13	sorting nexin 13	0.512682	0.0182
Snx5	SNX5	sorting nexin 5	0.326882	0.1729
Snx7	SNX7	sorting nexin 7	0.379177	0.101
Sorbs2	SORBS2	sorbin and SH3 domain containing 2	0.403704	0.0701
Sorcs2	SORCS2	sortilin-related VPS10 domain containing receptor 2	-0.587706	0.0144
Sord	SORD	sorbitol dehydrogenase	-0.572823	0.0218
Sort1	SORT1	sortilin 1	-0.439872	0.0979
Sox6	SOX6	SRY (sex determining region Y)-box 6	-0.423139	0.1114
Sox9	SOX9	SRY (sex determining region Y)-box 9	0.336969	0.1514
Sp110	SP110	SP110 nuclear body protein	0.376513	0.0994
Sparc	SPARC	secreted protein, acidic, cysteine-rich (osteonectin)	0.57415	0.0098
Spata6	SPATA6	spermatogenesis associated 6	0.361207	0.1153
Spc25	SPC25	SPC25, NDC80 kinetochore complex component	0.371169	0.1138
Spcs3	SPCS3	signal peptidase complex subunit 3 homolog (S. cerevisiae)	0.511772	0.0207
Spire1	SPIRE1	spire-type actin nucleation factor 1	0.356144	0.1246
Spp1	SPP1	secreted phosphoprotein 1	0.982218	0.0001
Spred1	SPRED1	sprouty-related, EVH1 domain containing 1	0.331476	0.1645
Sprr1a	SPRR1A	small proline-rich protein 1A	1.57245	0
Spsb4	SPSB4	splA/ryanodine receptor domain and SOCS box containing 4	0.346985	0.1325
Sqle	SQLE	squalene epoxidase	0.303576	0.1947
Sqrdl	SQRDL	sulfide quinone reductase-like (yeast)	-0.363085	0.2023
Srpx	SRPX	sushi-repeat containing protein, X-linked	0.485942	0.0307
Srpx2	SRPX2	sushi-repeat containing protein, X-linked 2	1.01906	0.0002
Srsf10	SRSF10	serine/arginine-rich splicing factor 10	0.42664	0.0523
Srsf6	SRSF6	serine/arginine-rich splicing factor 6	0.342896	0.1494
Ssb	SSB	Sjogren syndrome antigen B (autoantigen La)	0.655352	0.0029
Ssbp1	SSBP1	single-stranded DNA binding protein 1, mitochondrial	0.358959	0.1281
Ssc5d	SSC5D	scavenger receptor cysteine rich family, 5 domains	0.326537	0.124
St8sia4	ST8SIA4	ST8 alpha-N-acetyl-neuraminide alpha-2,8-sialyltransferase 4	0.371615	0.0997
St8sia6	ST8SIA6	ST8 alpha-N-acetyl-neuraminide alpha-2,8-sialyltransferase 6	0.351628	0.1318
Stag2	STAG2	stromal antigen 2	0.436055	0.0523
Stap1	STAP1	signal transducing adaptor family member 1	0.596744	0.006
Stap2	STAP2	signal transducing adaptor family member 2	0.426533	0.0519
Star	STAR	steroidogenic acute regulatory protein	0.92873	0.0005
Stard10	STARD10	StAR-related lipid transfer (START) domain containing 10	-0.673693	0.0071
Stard6	STARD6	StAR-related lipid transfer (START) domain containing 6	0.388575	0.0901
Stc1	STC1	stanniocalcin 1	0.474358	0.0371
Stox2	STOX2	storkhead box 2	0.403704	0.0817
Strn	STRN	striatin, calmodulin binding protein	0.366252	0.1148
Styx	STYX	serine/threonine/tyrosine interacting protein	0.437547	0.0436
Sub1	SUB1	SUB1 homolog (S. cerevisiae)	0.392098	0.0844
Sucnr1	SUCNR1	succinate receptor 1	0.312433	0.1721
Sulf1	SULF1	sulfatase 1	0.702392	0.0024
Sult2a3	SULT2A1	sulfotransferase family, cytosolic, 2A, dehydroepiandrosterone (DHEA)-preferring, member 1	-0.398399	0.1437
Sumo1	SUMO1	small ubiquitin-like modifier 1	0.337197	0.1644
Sv2b	SV2B	synaptic vesicle glycoprotein 2B	0.493135	0.0252
Svep1	SVEP1	sushi, von Willebrand factor type A, EGF and pentraxin domain containing 1	1.26766	0
Syap1	SYAP1	synapse associated protein 1	0.413377	0.067
Syde2	SYDE2	synapse defective 1, Rho GTPase, homolog 2 (C. elegans)	-0.389867	0.1692
Syncrip	SYNCRIP	synaptotagmin binding, cytoplasmic RNA interacting protein	0.328492	0.1739
Syndig1	SYNDIG1	synapse differentiation inducing 1	0.445197	0.0449
Synj2	SYNJ2	synaptojanin 2	-0.430898	0.1056
Syt12	SYT12	synaptotagmin XII	0.372061	0.1013
Syt7	SYT7	synaptotagmin VII	-0.423526	0.1082
Taf13	TAF13	TAF13 RNA polymerase II, TATA box binding protein (TBP)-associated factor, 18kDa	0.5757	0.009
Taok1	TAOK1	TAO kinase 1	0.586404	0.0076
Tardbp	TARDBP	TAR DNA binding protein	0.30381	0.187
Tas2r108	TAS2R4	taste receptor, type 2, member 4	-0.3893	0.1541
Tas2r135	TAS2R60	taste receptor, type 2, member 60	-0.395359	0.162
Tax1bp1	TAX1BP1	Tax1 (human T-cell leukemia virus type I) binding protein 1	0.316957	0.1967
Tbc1d16	TBC1D16	TBC1 domain family, member 16	-0.374449	0.1766
Tbc1d8b	TBC1D8B	TBC1 domain family, member 8B (with GRAM domain)	0.393636	0.0806
Tbx15	TBX15	T-box 15	0.773152	0.0006
Tbx5	TBX5	T-box 5	-0.628608	0.0127
Tc2n	TC2N	tandem C2 domains, nuclear	0.357721	0.1367
Tcea3	TCEA3	transcription elongation factor A (SII), 3	-0.433623	0.105
Tcp11l2	TCP11L2	t-complex 11, testis-specific-like 2	-0.429343	0.105
Tdgf1	TDGF1	teratocarcinoma-derived growth factor 1	-0.389867	0.1687
Tenm3	TENM3	teneurin transmembrane protein 3	0.461214	0.0392
Tfrc	TFRC	transferrin receptor	0.883934	0.0006
Tgfb2	TGFB2	transforming growth factor, beta 2	0.872789	0.0005
Tgfb3	TGFB3	transforming growth factor, beta 3	0.751549	0.0015
Tgfbr1	TGFBR1	transforming growth factor, beta receptor 1	0.641916	0.0031
Tgfbr3	TGFBR3	transforming growth factor, beta receptor III	-0.395549	0.148
Tgif1	TGIF1	TGFB-induced factor homeobox 1	0.428035	0.0538
Thbs1	THBS1	thrombospondin 1	1.22441	0
Thbs3	THBS3	thrombospondin 3	0.320196	0.1877
Thbs4	THBS4	thrombospondin 4	2.41262	0
Them6	THEM6	thioesterase superfamily member 6	-0.380446	0.1767
Thoc2	THOC2	THO complex 2	0.548831	0.0116
Thrb	THRB	thyroid hormone receptor, beta	-0.416385	0.1312
Thumpd3	THUMPD3	THUMP domain containing 3	0.389457	0.0844
Tia1	TIA1	TIA1 cytotoxic granule-associated RNA binding protein	0.373732	0.1033
Timm21	TIMM21	translocase of inner mitochondrial membrane 21 homolog (yeast)	0.362442	0.1221
Timm8a1	TIMM8A	translocase of inner mitochondrial membrane 8 homolog A (yeast)	0.317767	0.188
Timp1	TIMP1	TIMP metallopeptidase inhibitor 1	1.65297	0
Tipin	TIPIN	TIMELESS interacting protein	0.437867	0.0449
Tlr1	TLR1	toll-like receptor 1	0.332966	0.1615
Tlr4	TLR4	toll-like receptor 4	0.666847	0.0028
Tlr7	TLR7	toll-like receptor 7	0.330214	0.1666
Tlr8	TLR8	toll-like receptor 8	0.486045	0.0225
Tm9sf3	TM9SF3	transmembrane 9 superfamily member 3	0.312897	0.2045
Tmem119	TMEM119	transmembrane protein 119	0.38648	0.0914
Tmem135	TMEM135	transmembrane protein 135	-0.424107	0.1142
Tmem143	TMEM143	transmembrane protein 143	-0.412923	0.1194
Tmem144	TMEM144	transmembrane protein 144	0.388355	0.0854
Tmem167	TMEM167A	transmembrane protein 167A	0.584289	0.006
Tmem177	TMEM177	transmembrane protein 177	-0.386846	0.1618
Tmem184c	TMEM184C	transmembrane protein 184C	0.678342	0.0025
Tmem237	TMEM237	transmembrane protein 237	0.357833	0.1202
Tmem246	TMEM246	transmembrane protein 246	-0.381198	0.1692
Tmem30a	TMEM30A	transmembrane protein 30A	0.35061	0.137
Tmem35	TMEM35	transmembrane protein 35	-0.521183	0.047
Tmem45a	TMEM45A	transmembrane protein 45A	0.904195	0.0005
Tmem56	TMEM56	transmembrane protein 56	-0.498586	0.0492
Tmem62	TMEM62	transmembrane protein 62	0.446044	0.0466
Tmod4	TMOD4	tropomodulin 4 (muscle)	-0.465341	0.0787
Tmtc4	TMTC4	transmembrane and tetratricopeptide repeat containing 4	-0.394411	0.1449
Tmx3	TMX3	thioredoxin-related transmembrane protein 3	0.418568	0.0636
Tnc	TNC	tenascin C	0.757535	0.0016
Tnfrsf11b	TNFRSF11B	tumor necrosis factor receptor superfamily, member 11b	0.541713	0.0165
Tnfrsf12a	TNFRSF12A	tumor necrosis factor receptor superfamily, member 12A	0.826437	0.0004
Tnip2	TNIP2	TNFAIP3 interacting protein 2	0.332049	0.1576
Tnmd	TNMD	tenomodulin	1.08712	0.0002
Tnnc2	TNNC2	troponin C type 2 (fast)	-0.643631	0.0187
Tnni3k	TNNI3K	TNNI3 interacting kinase	-0.442222	0.0878
Tob2	TOB2	transducer of ERBB2, 2	-0.518701	0.0388
Top2a	TOP2A	topoisomerase (DNA) II alpha 170kDa	0.378845	0.0917
Top2b	TOP2B	topoisomerase (DNA) II beta 180kDa	0.519441	0.0186
Tor1aip2	TOR1AIP2	torsin A interacting protein 2	0.322966	0.1827
Tpbg	TPBG	trophoblast glycoprotein	0.314639	0.1877
Tpr	TPR	translocated promoter region, nuclear basket protein	0.782912	0.0005
Tra2a	TRA2A	transformer 2 alpha homolog (Drosophila)	0.476537	0.0302
Trappc2	TRAPPC2	trafficking protein particle complex 2	0.348459	0.1477
Trdn	TRDN	triadin	1.15355	0
Tril	TRIL	TLR4 interactor with leucine-rich repeats	0.317767	0.1871
Trim12c	TRIM5	tripartite motif containing 5	0.784839	0.0006
Trim16	TRIM16	tripartite motif containing 16	0.3122	0.2012
Trim23	TRIM23	tripartite motif containing 23	0.331705	0.1721
Trim59	TRIM59	tripartite motif containing 59	0.67229	0.0027
Trip11	TRIP11	thyroid hormone receptor interactor 11	0.428464	0.0523
Trmt10c	TRMT10C	tRNA methyltransferase 10 homolog C (S. cerevisiae)	0.31904	0.1998
Trove2	TROVE2	TROVE domain family, member 2	0.634314	0.0034
Trp53i11	TP53I11	tumor protein p53 inducible protein 11	0.447103	0.0399
Trpm4	TRPM4	transient receptor potential cation channel, subfamily M, member 4	-0.374449	0.1775
Trps1	TRPS1	trichorhinophalangeal syndrome I	0.435309	0.0552
Tspan17	TSPAN17	tetraspanin 17	0.674189	0.0031
Tspan6	TSPAN6	tetraspanin 6	0.50121	0.0246
Tspo	TSPO	translocator protein (18kDa)	0.400647	0.0818
Tst	TST	thiosulfate sulfurtransferase (rhodanese)	-0.457791	0.0766
Ttc14	TTC14	tetratricopeptide repeat domain 14	0.592541	0.0073
Ttc9	TTC9	tetratricopeptide repeat domain 9	0.782325	0.0005
Ttll7	TTLL7	tubulin tyrosine ligase-like family, member 7	0.686971	0.0021
Ttn	TTN	titin	-0.53931	0.0364
Ttpa	TTPA	tocopherol (alpha) transfer protein	0.314407	0.1951
Tubb2a	TUBB2A	tubulin, beta 2A class IIa	0.45249	0.0413
Tubb2b	TUBB2B	tubulin, beta 2B class IIb	0.487898	0.0268
Twf1	TWF1	twinfilin actin-binding protein 1	0.372618	0.1002
Tyw5	TYW5	tRNA-yW synthesizing protein 5	0.651224	0.0033
Uba3	UBA3	ubiquitin-like modifier activating enzyme 3	0.403813	0.0769
Uba5	UBA5	ubiquitin-like modifier activating enzyme 5	0.35242	0.1411
Ube2v2	UBE2V2	ubiquitin-conjugating enzyme E2 variant 2	0.542605	0.0131
Ubxn2a	UBXN2A	UBX domain protein 2A	0.350497	0.1367
Uchl1	UCHL1	ubiquitin carboxyl-terminal esterase L1 (ubiquitin thiolesterase)	0.581592	0.0115
Uchl3	UCHL3	ubiquitin carboxyl-terminal esterase L3 (ubiquitin thiolesterase)	0.390998	0.0808
Uck2	UCK2	uridine-cytidine kinase 2	1.07998	0
Ucp3	UCP3	uncoupling protein 3 (mitochondrial, proton carrier)	-0.835986	0.0002
Ufm1	UFM1	ubiquitin-fold modifier 1	0.349592	0.1383
Ufsp2	UFSP2	UFM1-specific peptidase 2	0.316377	0.1884
Uggt2	UGGT2	UDP-glucose glycoprotein glucosyltransferase 2	0.376624	0.1003
Ugp2	UGP2	UDP-glucose pyrophosphorylase 2	0.548733	0.0105
Unc5b	UNC5B	unc-5 homolog B (C. elegans)	0.408712	0.0663
Upf2	UPF2	UPF2 regulator of nonsense transcripts homolog (yeast)	0.531269	0.015
Upf3b	UPF3B	UPF3 regulator of nonsense transcripts homolog B (yeast)	0.374845	0.1072
Upp1	UPP1	uridine phosphorylase 1	0.480886	0.0313
Uprt	UPRT	uracil phosphoribosyltransferase (FUR1) homolog (S. cerevisiae)	0.716771	0.0015
Usp16	USP16	ubiquitin specific peptidase 16	0.543694	0.0119
Usp2	USP2	ubiquitin specific peptidase 2	-0.548565	0.0302
Utp18	UTP18	UTP18 small subunit (SSU) processome component homolog (yeast)	0.317767	0.2037
Vamp7	VAMP7	vesicle-associated membrane protein 7	0.803062	0.0005
Vbp1	VBP1	von Hippel-Lindau binding protein 1	0.378623	0.1042
Vcan	VCAN	versican	1.00346	0.0002
Vgll3	VGLL3	vestigial-like family member 3	0.779806	0.0011
Vps29	VPS29	vacuolar protein sorting 29 homolog (S. cerevisiae)	0.338681	0.1576
Vps4b	VPS4B	vacuolar protein sorting 4 homolog B (S. cerevisiae)	0.32239	0.1889
Vsig4	VSIG4	V-set and immunoglobulin domain containing 4	0.505789	0.023
Vtn	VTN	vitronectin	-0.389867	0.1581
Vwa8	VWA8	von Willebrand factor A domain containing 8	-0.460767	0.0735
Wbp5	WBP5	WW domain binding protein 5	0.31429	0.1942
Wdr47	WDR47	WD repeat domain 47	0.326307	0.1842
Wdtc1	WDTC1	WD and tetratricopeptide repeats 1	-0.387223	0.1698
Whrn	DFNB31	deafness, autosomal recessive 31	-0.3709	0.1835
Wisp1	WISP1	WNT1 inducible signaling pathway protein 1	0.323774	0.1782
Wisp2	WISP2	WNT1 inducible signaling pathway protein 2	1.22064	0
Wnk2	WNK2	WNK lysine deficient protein kinase 2	-0.659267	0.0078
Wsb1	WSB1	WD repeat and SOCS box containing 1	0.661294	0.0029
Xirp2	XIRP2	xin actin-binding repeat containing 2	2.086	0
Xylt1	XYLT1	xylosyltransferase I	0.335712	0.1516
Yme1l1	YME1L1	YME1-like 1 ATPase	0.326882	0.1755
Zbtb1	ZBTB1	zinc finger and BTB domain containing 1	0.349139	0.1413
Zbtb41	ZBTB41	zinc finger and BTB domain containing 41	0.5065	0.0201
Zbtb8os	ZBTB8OS	zinc finger and BTB domain containing 8 opposite strand	0.427713	0.0517
Zc2hc1c	ZC2HC1C	zinc finger, C2HC-type containing 1C	-0.451465	0.0867
Zc3h6	ZC3H6	zinc finger CCCH-type containing 6	-0.444969	0.0902
Zc3h7a	ZC3H7A	zinc finger CCCH-type containing 7A	0.361207	0.1229
Zc3h8	ZC3H8	zinc finger CCCH-type containing 8	0.32112	0.1935
Zcchc7	ZCCHC7	zinc finger, CCHC domain containing 7	0.493135	0.0282
Zdhhc14	ZDHHC14	zinc finger, DHHC-type containing 14	-0.3876	0.1618
Zdhhc2	ZDHHC2	zinc finger, DHHC-type containing 2	0.620868	0.0062
Zdhhc20	ZDHHC20	zinc finger, DHHC-type containing 20	0.367371	0.1061
Zdhhc21	ZDHHC21	zinc finger, DHHC-type containing 21	0.348006	0.1335
Zfc3h1	ZFC3H1	zinc finger, C3H1-type containing	0.420186	0.0552
Zfp131	ZNF131	zinc finger protein 131	0.323428	0.19
Zfp146	ZNF146	zinc finger protein 146	0.440314	0.0433
Zfp160	ZNF665	zinc finger protein 665	0.348799	0.137
Zfp182	ZNF182	zinc finger protein 182	0.47415	0.0263
Zfp322a	ZNF322	zinc finger protein 322	0.40294	0.0813
Zfp329	ZNF329	zinc finger protein 329	0.363227	0.1152
Zfp367	ZNF367	zinc finger protein 367	0.387693	0.0847
Zfp37	ZFP37	ZFP37 zinc finger protein	0.362105	0.111
Zfp51	ZNF761	zinc finger protein 761	0.45628	0.0421
Zfp518a	ZNF518A	zinc finger protein 518A	0.748032	0.0012
Zfp57	ZFP57	ZFP57 zinc finger protein	0.422986	0.0529
Zfp709	ZNF443	zinc finger protein 443	0.392427	0.0844
Zfp738	ZNF729	zinc finger protein 729	0.415218	0.0614
Zfp770	ZNF770	zinc finger protein 770	0.344828	0.1317
Zfp931	ZNF559-ZNF177	ZNF559-ZNF177 readthrough	0.418028	0.0686
Zfyve16	ZFYVE16	zinc finger, FYVE domain containing 16	0.373286	0.0975
Znrf3	ZNRF3	zinc and ring finger 3	-0.402588	0.1396
