# Supplementary material for: Downregulation of GSTK1 Is a Common Mechanism Underlying Hypertrophic Cardiomyopathy
Source: Front Pharmacol. 2016 Jun 14;7:162. doi: 10.3389/fphar.2016.00162 (PMC4905960; doi:10.3389/fphar.2016.00162)
Supplement: Supplementary file 4 [file Table_2.XLSX]

## Sheet: Myh6-R403Qd50
Table S2-1 Cellular processes significantly enriched for the DEGs in a mouse model of HCM caused by Myh6-R403Q-d50 (GSE25700)
Cellular process	p-value	Overlapping Entities
apoptosis	1.21985e-47	USE1;ARHGEF7;DDX6;EMD;RPL6;JUND;RPL7;MAEA;LGALS1;DYNLL2;DPT;TUBB2A;SUMO3;BAG3;PSMA6;MORF4L1;ZBTB16;USP2;CD93;EBF3;SMS;DNAJA3;TIPRL;CDH13;PPP3R1;TXNDC17;TIMP3;MAPK14;TROVE2;MTDH;GAPDH;HSPA4;PDCD5;CALU;RPL3;GABARAP;PPIF;ADRB1;RNF4;PDCD7;IGF2R;RPS12;TOMM70A;NCOR1;PLXND1;CSNK1D;STARD3;GSK3A;PSMC3;GPX3;FERMT2;FBP2;GATA4;EZR;HLA-A;CBX5;JUP;WFS1;CDC37;RHOB;FTO;PSMD3;ATP6V0C;FLII;RHOA;PDPK1;ETF1;ANXA6;HA…
cell death	6.01648e-41	JUND;EMD;MAEA;RPL7;LGALS1;TUBB6;KIF1C;DYNLL2;SUMO3;BAG3;MORF4L1;ZBTB16;KIF5B;USP2;DNAJA3;TIPRL;PPP3R1;TIMP3;MAPK14;ENTPD4;TROVE2;MTDH;RPL10A;GAPDH;PDCD5;AK4;PPIF;GABARAP;ADRB1;IGF2R;PLXND1;NCOR1;SPPL3;CSNK1D;STARD3;ATPIF1;GSK3A;GPX3;FERMT2;GATA4;EZR;HLA-A;JUP;WFS1;PI4KA;CDC37;RHOB;ATP6V0C;RHOA;PDPK1;OGDH;ID3;ATF5;CSRP1;SGK1;IVNS1ABP;IL6ST;SOD1;VPRBP;SUMO1;HDAC6;HNRNPH1;TP53;SVIL;TOP1;FKBP4;VPS29;…
cell growth	2.88827e-37	VTI1B;ARHGEF7;DDX6;RPL6;JUND;RPL7;MAEA;LGALS1;FBLN2;PURA;DPT;SUMO3;BAG3;MORF4L1;ZBTB16;USP2;KIF5B;CD93;SMS;DNAJA3;TIPRL;CDH13;PPP3R1;TIMP3;UBE2D3;MAPK14;RPS10;MTDH;SAMM50;GAPDH;PDCD5;TOMM7;RPL3;GABARAP;RNF4;IGF2R;NCOR1;CSNK1D;STARD3;PSMC3;GSK3A;GPX3;FERMT2;GATA4;EZR;HLA-A;CBX5;DSTN;JUP;PI4KA;RHOB;PSMD3;FTO;RHOA;PDPK1;ETF1;ANXA6;ID3;OGDH;ATF5;CSRP1;PFN2;SGK1;IVNS1ABP;SOD1;IL6ST;VPRBP;SUMO1;HDAC6;H…
cell proliferation	8.51558e-37	USE1;LPIN1;PLP2;ARHGEF7;DDX6;RPL6;EMD;JUND;MAEA;LGALS1;RPL7;PURA;FBLN2;DPT;SUMO3;PSMA6;BAG3;MORF4L1;ZBTB16;USP2;KIF5B;CD93;SBNO1;EBF3;DNAJA3;CDH13;PPP3R1;UBE2D3;TIMP3;MAPK14;RPS10;MTDH;RPL10A;HSPA4;GAPDH;PDCD5;CALU;RPL3;AK4;GABARAP;ADRB1;RNF4;IGF2R;RPS12;NCOR1;CHP1;PLXND1;NOMO1;CSNK1D;STARD3;ATPIF1;GSK3A;PSMC3;GPX3;FERMT2;GATA4;EZR;HLA-A;DSTN;WFS1;CBX5;JUP;PI4KA;CDC37;RHOB;ARL3;FTO;ATP6V0C;FLII;R…
cell survival	1.76023e-36	MGP;F2R;GAB1;JUND;MAEA;LGALS1;LRP1;VCL;B4GALT1;DYNLL2;PSAP;TUBB2A;BAG3;SUMO3;GHITM;ZBTB16;USP2;SUDS3;HDAC5;CD93;LDHA;EBF3;HDAC7;DNAJA3;TIPRL;CDH13;TXN2;PRKCD;MAPK14;TIMP3;TEF;SELK;ERO1L;TROVE2;MTDH;H3F3A;LRG1;MFN1;NEO1;GAPDH;PGM1;AK4;MAPRE1;PNPLA2;ADRB1;NFKB1;RNF4;CLCN3;CTSD;IGF2R;SREBF1;CSNK1D;STARD3;FGF1;TAGLN;GSK3A;GPX3;FERMT2;AKAP1;GATA4;BAG6;CCNG1;HLA-A;EZR;WFS1;JUP;CDC37;RHOB;FLII;RHOA;PRMT…
protein synthesis	9.6498e-35	F2R;DDX6;JUND;LGALS1;RPL7;GATA6;BECN1;FTH1;AKT2;VCL;MAPK8;SMPD1;RIC8A;PSMA6;BAG3;ZBTB16;HDLBP;APOE;EIF4B;LDHA;ELAVL1;G3BP1;SYK;INPPL1;CAPN2;PRKCD;MAPK14;TIMP3;CTNND1;CNBP;MAPK1;USP19;KDR;RCAN1;ERO1L;RPS10;CTGF;EIF2B5;RPL10A;CXCL12;ATXN2;MAX;GAPDH;AKT1;ART1;RPL3;PGM1;LYPLA1;NFKB1;ADRB1;CTSD;CSF1;SREBF1;RPS12;FGF1;SOX4;GSK3A;FOXO3;IARS;RPL27A;RGS5;AKAP1;GATA4;MKRN1;ALPL;CCNG1;HLA-A;WFS1;NPM1;PIM1;D…
oxidative stress	1.71255e-31	F2R;ARHGEF7;GAB1;JUND;MAEA;LRP1;VCL;PSAP;SUMO3;USP2;LDHA;CDH13;TXN2;PRKCD;TIMP3;DNAJC15;MAPK14;SELK;ERO1L;MTDH;MAX;HSPA4;GAPDH;AK4;PPIF;GABARAP;PNPLA2;ADRB1;NFKB1;CTSD;UGP2;SREBF1;FGF1;STARD3;TAGLN;ANGPTL2;GSK3A;GPX3;AKAP1;GATA4;GSTK1;EZR;FTO;ATP6V0C;RHOA;PRMT1;PDPK1;CAT;ANXA6;OGDH;SGK1;APLP2;APP;PSMD13;SETD8;SOD1;IL6ST;SUMO1;MUT;HDAC6;ENG;TP53;FOXRED1;HTRA2;IDH2;AKT1S1;KLHDC2;FKBP4;RPIA;PPIA;ARL…
protein ubiquitination	5.73405e-29	F2R;PLP2;ARHGEF7;GAB1;LGALS1;LRP1;BAG3;SUMO3;ZBTB16;KIF5B;USP2;TRIM11;DNAJA3;HDAC7;HERC1;IP6K1;PRKCD;CNPY2;UBXN1;UBE2D3;DNAJC15;MAPK14;UBE2O;MFN1;USP4;GAPDH;PDCD5;GABARAP;HINT1;NFKB1;RNF4;SREBF1;TOMM70A;CHP1;CSNK1D;FGF1;TAGLN;PSMA1;GSK3A;USP34;FERMT2;GATA4;BAG6;PTTG1IP;EZR;HLA-A;RHOB;ATP6V0C;RHOA;PRMT1;CHD1;CAT;PDPK1;MAP1LC3B;FBXW5;ATF5;TAB2;GHR;IFI16;SGK1;SUGT1;PSMA7;APP;SETD8;SOD1;MARK2;SUMO1;V…
cell cycle	2.07594e-28	F2R;LPIN1;RPL6;GAB1;EMD;JUND;RPL7;LGALS1;LRP1;PURA;VCL;DPT;BAG3;PSMA6;MORF4L1;ZBTB16;KIF5B;USP2;SUDS3;LDHA;HDAC7;CCNG2;CDH13;CNPY2;PRKCD;TIMP3;UBE2D3;MAPK14;MTDH;NEO1;USP4;MAX;GAPDH;PDCD5;CALU;RPL3;MAPRE1;GABARAP;NFKB1;CLCN3;CTSD;SREBF1;FGF1;PSMA1;GSK3A;LAMTOR5;FERMT2;FBP2;GATA4;BAG6;EZR;CCNG1;CBX5;WFS1;JUP;CDC37;RHOB;ARL3;SAR1A;RHOA;PRMT1;CAT;PDPK1;FRMD6;ID3;ATF5;GHR;HIST1H1C;IFI16;SGK1;SUGT1;AP…
autophagy	3.98574e-28	PDCD6IP;PLP2;VTI1B;LPIN1;LGALS1;HGS;NR1D1;LRP1;BECN1;AKT2;FTH1;MAPK8;DYNLL2;SMPD1;RAB9A;BAG3;STK38;KIF5B;APOE;GAA;PDK4;HDAC5;G3BP1;DNAJA3;HDAC7;SYK;TIPRL;TXN2;CAPN2;PRKCD;TXNDC17;ATP6V0B;TIMP3;MAPK14;MAPK1;USP19;KDR;RCAN1;RAD23B;MTDH;CTGF;CXCL12;ALDH2;MFN1;USP4;MAX;GAPDH;PDCD5;AKT1;ART1;TOMM7;MAPRE1;GABARAP;NFKB1;ADRB1;CSF1;CLCN3;CTSD;SREBF1;TOMM70A;LRBA;NCOR1;VBP1;TAGLN;CTSS;ANXA1;GSK3A;FOXO3;CL…
embryonal development	3.9902e-28	MGP;F2R;LPIN1;ARHGEF7;DDX6;GAB1;RPL7;LGALS1;FBLN2;LRP1;VCL;SUMO3;MORF4L1;GHITM;ZBTB16;SUDS3;SBNO1;DNAJA3;HDAC7;CDH13;TXN2;UBXN1;PRKCD;MAPK14;APOBEC2;MTDH;MFN1;RPL10A;NEO1;USP4;SAMM50;HINT1;CTSD;RNF4;LMF1;IGF2R;SREBF1;NCOR1;FGF1;TAGLN;GSK3A;FAM3C;FERMT2;GATA4;BAG6;EZR;HLA-A;CBX5;JUP;SEC24C;ATP6V0C;FLII;RHOA;CHD1;PRMT1;CAT;PDPK1;ID3;TAB2;GHR;CSRP1;HIST1H1C;SGK1;PFN2;APLP2;APP;SOD1;SETD8;IL6ST;VPRBP…
cell differentiation	1.06213e-27	USE1;LPIN1;DDX6;ACYP2;EMD;RPL6;JUND;RPL7;LGALS1;MAEA;FBLN2;PURA;KIF1C;RAB9A;BAG3;SUMO3;PSMA6;ZBTB16;USP2;KIF5B;ADSS;CD93;SBNO1;EBF3;DNAJA3;CDH13;PPP3R1;TIMP3;MAPK14;APOBEC2;RPS10;MTDH;ZNF292;RPL10A;GAPDH;HSPA4;PDCD5;TOMM7;GABARAP;ADRB1;RNF4;IGF2R;NCOR1;PLXND1;NOMO1;ATPIF1;GSK3A;GPX3;FERMT2;GATA4;PLEKHA1;EZR;HLA-A;CBX5;DSTN;JUP;PI4KA;CDC37;RHOB;FTO;RHOA;ANKH;PDPK1;ANXA6;HADH;ID3;ATF5;CSRP1;SGK1;PS…
protein degradation	3.15424e-27	PPP3CA;BECN1;AKT2;VCL;MAPK8;SMPD1;BAG3;PSMA6;USP2;PDK4;CAPN2;CNPY2;PRKCD;UBXN1;MAPK14;MAPK1;USP19;KDR;SELK;RAD23B;USP38;GAPDH;CIDEA;AKT1;COL3A1;GABARAP;CLCN3;RNF4;CSF1;CTSD;IGF2R;LUM;SREBF1;VBP1;ZFAND5;CSNK1D;FGF1;SKP1;CTSS;PSMA1;PSMC3;FOXO3;PSMB10;GATA4;MKRN1;BAG6;UBA1;HLA-A;PIM1;CDC37;SPNS1;PSMD3;CRYAB;PDPK1;CAT;MAP1LC3B;SQSTM1;CEBPD;MYH7;GPC1;NOTCH3;PSMD11;CUL4A;GHR;BAG1;SGK1;SUGT1;APP;PSMD13;…
heart function	6.6579e-26	F2R;LPIN1;DAG1;EMD;GAB1;BECN1;AKT2;VCL;MAPK8;SUMO3;APOE;GAA;PDK4;ELAVL1;PRKCD;TIMP3;MAPK14;MAPK1;KDR;RCAN1;SLC4A3;CTGF;ALDH2;MFN1;CXCL12;MLYCD;SLC6A6;GAPDH;OGN;PDCD5;AKT1;FXYD1;COL3A1;PNPLA2;ADRB1;KCNA5;KCNK3;CSF1;CLCN3;FGF1;ANXA1;GSK3A;FOXO3;CLU;CAPZA1;FERMT2;GATA4;JUP;PIM1;CRYAB;MYL4;RHOA;SMARCA4;MYL1;PDPK1;CAT;ANXA6;ENAH;CEBPD;MYH7;NOTCH3;CUL4A;GHR;SGK1;ADORA2A;CEBPB;SOD1;IL6ST;KCNH2;SUMO1;HDA…
cell cycle progression	9.66513e-26	LPIN1;GAB1;RPL6;JUND;EMD;LGALS1;LRP1;PURA;VCL;NDE1;B4GALT1;MORF4L1;ZBTB16;USP2;HDAC5;HDAC7;CCNG2;CDH13;PRKCD;TIMP3;MAPK14;MTDH;NEO1;USP4;MAX;GAPDH;NFKB1;SARNP;CLCN3;IGF2R;SREBF1;NCOR1;CSNK1D;STARD3;FGF1;TAGLN;GATA4;BAG6;HLA-A;EZR;CCNG1;CBX5;WFS1;CDC37;RHOB;FLII;RHOA;PRMT1;CAT;PDPK1;ANXA6;ID3;MORF4L2;GHR;IFI16;SGK1;SUGT1;APP;IVNS1ABP;SOD1;SETD8;MIF4GD;IL6ST;VPRBP;SUMO1;HDAC6;TP53;THRA;FKBP2;JARID2…
mitochondrial damage	1.47793e-25	F2R;LGALS1;LRP1;BECN1;SLC27A1;SLC11A2;AKT2;MAPK8;NDFIP1;PSAP;SMPD1;TUBB2A;BAG3;GHITM;APOE;SLC25A5;DNAJA3;SYK;TXN2;CAPN2;PRKCD;MAPK14;TIMP3;CTNND1;MAPK1;KDR;RCAN1;CTGF;ALDH2;MFN1;GAPDH;PDCD5;AKT1;AK4;PPIF;HINT1;CTSD;CSF1;KCNA5;CLCN3;TOMM70A;CTSS;GSK3A;FOXO3;CLU;HSPE1;AKAP1;BAG6;EZR;JUP;PIM1;NPM1;RTN3;CRYAB;CAT;MAP1LC3B;HADH;SQSTM1;ROMO1;CEBPD;HDGF;OGDH;SLK;HIST1H1C;ADORA2A;CNOT1;GPX4;APP;SOD1;MUT;…
proteolysis	1.20151e-23	F2R;LGALS1;LRP1;HGS;BECN1;MAPK8;SMPD1;BAG3;SUMO3;PTGDS;USP2;APOE;HDAC7;SYK;SERPINB6;CAPN2;PRKCD;CNPY2;MAPK14;TIMP3;UBA2;MAPK1;KDR;RCAN1;RAD23B;CTGF;CXCL12;MAX;GAPDH;CALU;AKT1;GYS1;PSMC6;PNPLA2;NFKB1;CSF1;RNF4;CTSD;LUM;IGF2R;SREBF1;SPPL3;FGF1;SKP1;APBA3;CTSS;ANXA1;PSMA1;USP34;FOXO3;GPX3;CLU;IARS;HSPE1;PSMB10;FBP2;FERMT2;BAG6;SEC31A;UBA1;EZR;WFS1;PIM1;GTF2I;THBD;PSMD3;CRYAB;RHOA;MYL1;RNF11;CAT;PDPK…
cell migration	1.63017e-23	USE1;MGP;F2R;VTI1B;ARHGEF7;GAB1;JUND;DCTN1;LGALS1;FBLN2;LRP1;VCL;KIF1C;B4GALT1;PSAP;RAB9A;SUMO3;BAG3;HDLBP;KIF5B;SUDS3;LDHA;EBF3;DNAJA3;CCNG2;HDAC7;CDH13;PPP3R1;PRKCD;CNPY2;MAPK14;TIMP3;MTDH;LRG1;MFN1;NEO1;CCT4;USP4;MAX;HSPA4;CALU;MAPRE1;GABARAP;ADRB1;NFKB1;CTSD;CLCN3;IGF2R;COL1A1;SREBF1;PLXND1;FGF1;TAGLN;ANGPTL2;GSK3A;GPX3;LAMTOR5;FAM3C;FERMT2;GATA4;EZR;DDX17;DSTN;JUP;RHOB;FLII;RHOA;PRMT1;ARPC1A…
non-selective vesicle endocytosis	3.80745e-23	PPP3CA;F2R;PDCD6IP;VTI1B;ARHGEF7;DAG1;GAB1;LGALS1;LRP1;HGS;BECN1;SLC27A1;SLC11A2;AKT2;VCL;MAPK8;SMPD1;RAB9A;APOE;USP2;KIF5B;PTRF;SYK;INPPL1;ATP6V0A2;PRKCD;MAPK14;TIMP3;CTNND1;UBA2;MAPK1;TAX1BP3;KDR;RCAN1;ARHGAP21;TROVE2;CXCL12;ATXN2;NEO1;SNX4;GAPDH;AKT1;ART1;FXYD1;RPL3;MAPRE1;DDOST;GABARAP;SNX2;ADRB1;KCNK3;CTSD;KCNA5;CLCN3;CSF1;ARPC2;IGF2R;LRBA;FGF1;APBA3;ANXA1;AP2A2;CLU;CAPZA1;UBA1;UBXN6;ALPL;HL…
life span	6.56886e-23	ADIPOR2;EMD;JUND;LGALS1;BECN1;SLC11A2;FTH1;AKT2;LSM3;VCL;MAPK8;NDE1;FH;SDHC;DLAT;SMPD1;RAB9A;MGAT1;GHITM;APOE;SUDS3;ADSS;EIF4B;ELAVL1;TXN2;MAPK14;CTNND1;MAPK1;KDR;CXCL12;MFN1;ATXN2;USP4;MAX;GAPDH;PDCD5;AKT1;ART3;COL3A1;GABARAP;PNPLA2;NFKB1;CTSD;CSF1;COL1A1;ALDH1A1;CCDC53;FGF1;SKP1;CTSS;GSK3A;FOXO3;CLU;NPEPPS;SEC31A;CCNG1;HLA-A;CBX5;PIM1;RHOA;CRYAB;PRMT1;PDPK1;CAT;MAP1LC3B;ACTB;PSMD11;GHR;SGK1;ADO…
viral reproduction	1.07808e-22	F2R;PLP2;PDCD6IP;DDX6;EMD;GAB1;LGALS1;DCTN1;PURA;BECN1;AKT2;FTH1;FBXO21;MAPK8;SMPD1;RAB9A;BAG3;HDLBP;APOE;PDK4;EIF4B;TRIM11;ELAVL1;G3BP1;DNAJA3;SYK;TXN2;PRKCD;ATP6V0B;MAPK14;MAPK1;KDR;ARHGAP21;ALDOA;CXCL12;MFN1;ATXN2;USP4;MAX;GAPDH;AKT1;RPL3;DDOST;LYPLA1;NFKB1;CSF1;IGF2R;SREBF1;TOMM70A;NCOR1;CSNK1D;CES1;ANXA1;FOXO3;CLU;LAMTOR5;PSMB10;AKAP1;MKRN1;GATA4;NPEPPS;HLA-A;CCNG1;STOM;DDX17;DDX21;NPM1;PI4K…
contraction	1.21491e-22	F2R;ARHGEF7;DAG1;EMD;JUND;LGALS1;MAEA;LRP1;AKT2;VCL;MAPK8;B4GALT1;SMPD1;BAG3;APOE;PTGDS;PDK4;HDAC5;EIF4B;ELAVL1;PTRF;HDAC7;SYK;CDH13;CAPN2;PRKCD;MAPK14;CTNND1;MAPK1;KDR;ARHGAP21;ALDOA;MTX2;CTGF;CXCL12;ALDH2;MLYCD;GAPDH;AKT1;FXYD1;GYS1;COL3A1;PNPLA2;ADRB1;KCNA5;CTSD;KCNK3;LUM;COL1A1;FGF1;TAGLN;ANXA1;FOXO3;COPA;FERMT2;RGS5;GATA4;HLA-A;PIM1;RHOB;THBD;SAR1A;CRYAB;GNAO1;MYL4;RHOA;TNNT1;MYL1;SMARCA4;CA…
actin organization	3.45547e-22	F2R;LPIN1;PDCD6IP;ARHGEF7;DAG1;EMD;MAEA;LGALS1;LRP1;BECN1;AKT2;VCL;MAPK8;TUBB2A;BAG3;ZBTB16;KIF5B;NAV2;LDHA;PTRF;CCNG2;DNAJA3;HERC1;SYK;INPPL1;CAPN2;PRKCD;MAPK14;CTNND1;MAPK1;KDR;SORBS1;RCAN1;ARHGAP21;ALDOA;CTGF;EIF2B5;CXCL12;NEO1;GAPDH;AKT1;MAPRE1;ART3;ARPC3;CTSD;ARPC2;CSF1;LUM;STARD3;TAGLN;ANXA1;SOX4;GSK3A;CAPZA1;FERMT2;EZR;HLA-A;CAPZA2;JUP;DSTN;NPM1;RHOB;ARL3;THBD;FLII;RHOA;CRYAB;CORO1C;SMARCA…
mitophagy	8.76849e-22	LPIN1;LGALS1;NR1D1;GPX4;BECN1;AKT2;SOD1;MAPK8;HDAC6;PSAP;RAB9A;SMPD1;TP53;HTRA2;KIF5B;DCN;PDK4;ARL2;DNM1L;PRKCD;UBE2D3;MAPK1;RCAN1;HSPA8;NPC1;CTGF;PMPCB;MFN1;ING4;STAT1;GAPDH;AKT1;TOMM7;LCLAT1;FKBP8;GABARAP;PPIF;NDUFA10;CTSD;SREBF1;HIF1A;TOMM70A;ATPIF1;CTSS;GSK3A;FOXO3;PARK7;IRGM;PIM1;BCL2L13;ULK1;BNIP3L;HK1;MAP1LC3B;SQSTM1;LAMP2
mRNA splicing	1.5019e-21	LPIN1;DDX6;EMD;ALG3;LGALS1;SH3BGRL;NR1D1;SLC11A2;AKT2;LSM3;MAPK8;SMPD1;BAG3;MORF4L1;IDUA;ZMIZ2;USP2;GAA;EIF4B;THRAP3;ELAVL1;SRSF3;HDAC7;SYK;PRKCD;MAPK14;DNAJC15;CTNND1;CNBP;MAPK1;KDR;LUC7L;RPL10A;ATXN2;USP4;HSPA4;GAPDH;OGN;AKT1;RPL3;COL3A1;MEPCE;ASXL1;COL1A1;SREBF1;RPS12;NCOR1;MATR3;GSK3A;RBM38;RPL27A;U2AF2;DDX17;CBX5;NPM1;RHOB;SNRPB;FTO;CRYAB;CHD1;SMARCA4;PDPK1;TNPO3;ETF1;ANXA6;HDGF;CEBPD;ACTB;A…
cell cycle regulation	1.42937e-20	JUND;EMD;LGALS1;PURA;LRP1;BECN1;AKT2;CACUL1;MAPK8;MORF4L1;APOE;EIF4B;ELAVL1;G3BP1;CCNG2;CNPY2;PRKCD;MAPK14;TIMP3;UBA2;MAPK1;RCAN1;MTDH;CTGF;PMPCB;ALDH2;CXCL12;USP4;MAX;ANKRD17;GAPDH;AKT1;MAPRE1;CCT5;HINT1;NFKB1;ASXL1;PDCD7;SREBF1;NCOR1;NCOR2;MEOX2;SKP1;SOX4;ANXA1;GSK3A;RBM38;FOXO3;RPL27A;FERMT2;AKAP1;GATA4;NPEPPS;BAG6;CCNG1;JUP;NPM1;PIM1;RHOB;BTF3;GTF2I;RHOA;SMARCA4;PRMT1;PDPK1;ETF1;CEBPD;GPC1;CU…
heart development	1.79062e-20	F2R;GAB1;LGALS1;FBLN2;GATA6;BECN1;FTH1;AKT2;VCL;MAPK8;HDAC5;SLC25A5;G3BP1;CDH13;PRKCD;MAPK14;CNBP;MAPK1;KDR;RCAN1;SLC4A3;CTGF;MFN1;RPL10A;CXCL12;HSPA4;AKT1;COL3A1;PNPLA2;ADRB1;IGF2R;SREBF1;NOMO1;NCOR2;SCN1B;FGF1;CTSS;SOX4;GSK3A;SP3;FOXO3;FERMT2;AKAP1;GATA4;HLA-A;JUP;PIM1;MYL4;RHOA;CRYAB;SMARCA4;PDPK1;ENAH;HDGF;CEBPD;MYH7;NOTCH3;CUL4A;GHR;SGK1;CEBPB;PKD1;MBNL1;IL6ST;SUMO1;KCNH2;ENG;THRA;TP53;IDH2;…
DNA replication	1.95511e-20	F2R;GAB1;EMD;MAEA;LGALS1;HGS;PURA;LRP1;MAPK8;PSAP;SMPD1;SUMO3;BAG3;ZBTB16;ZMIZ2;APOE;HDAC5;LDHA;CCNG2;SYK;TXN2;INPPL1;PRKCD;TIMP3;MAPK14;UBA2;MAPK1;KDR;TROVE2;MTDH;CTGF;KLF9;UBE2O;CXCL12;USP4;MAX;ANKRD17;GAPDH;AKT1;ADRB1;NFKB1;CSF1;CTSD;RNF4;ASXL1;CLCN3;IGF2R;MEOX2;FGF1;SKP1;ANXA1;CTSS;FOXO3;SP3;CLU;AKAP1;GATA4;NPEPPS;CCNG1;CBX5;PIM1;NPM1;RHOB;THBD;GTF2I;MCM3AP;CRYAB;RHOA;SMARCA4;CAT;ROMO1;HDGF;G…
transcription activation	3.29705e-20	USE1;F2R;LPIN1;RPL6;JUND;DCTN1;LGALS1;LRP1;PURA;VCL;SUMO3;MORF4L1;ZBTB16;HDAC5;TRIM11;HDAC7;PRKCD;MAPK14;TIMP3;UBE2D3;MTDH;MAX;GAPDH;HINT1;NFKB1;RNF4;SREBF1;NCOR1;GSK3A;PSMC3;GPX3;GATA4;BAG6;PTTG1IP;EZR;CCNG1;CBX5;JUP;RHOB;RHOA;PRMT1;CHD1;CAT;PDPK1;ID3;GHR;PSMB1;IFI16;SGK1;APLP2;APP;SETD8;SOD1;SUMO1;HDAC6;THRA;TP53;SVIL;JARID2;TOP1;CAPZB;FKBP4;PEX14;PPIA;SOCS2;NUDT3;CISH;RGCC;CEACAM1;MAP3K1;GPI;I…
cell cycle arrest	8.72745e-20	F2R;PDCD6IP;LGALS1;PURA;NR1D1;LRP1;GATA6;BECN1;AKT2;CACUL1;CGGBP1;FH;NDE1;MAPK8;TUBB2A;BAG3;ZBTB16;APOE;USP2;SUDS3;PDK4;HDAC5;ELAVL1;SLC25A5;SRSF3;EBF3;CCNG2;INPPL1;PRKCD;MAPK14;UBE2D3;TIMP3;UBA2;MAPK1;CNBP;KDR;TBCA;RCAN1;MTDH;CTGF;KLF9;CXCL12;ALDH2;MAX;GAPDH;PDCD5;AKT1;RPL3;NFKB1;KCNA5;CSF1;CLCN3;LUM;ALDH1A1;SREBF1;CSNK1D;MEOX2;FGF1;SKP1;TAGLN;ANXA1;SOX4;GSK3A;RBM38;FOXO3;SP3;CLU;LAMTOR5;GATA4;M…
muscle cell differentiation	1.18977e-19	F2R;LPIN1;DAG1;GAB1;EMD;LGALS1;NR1D1;LRP1;GATA6;AKT2;VCL;MAPK8;PSAP;KIF5B;HDAC5;ELAVL1;PTRF;HDAC7;CAPN2;TIMP3;MAPK14;CTNND1;MAPK1;KDR;USP19;APOBEC2;RCAN1;LUC7L;CTGF;CXCL12;NEO1;AKT1;ART1;NFKB1;NCOR1;FGF1;TAGLN;ANXA1;SP3;RBM38;FOXO3;FERMT2;GATA4;CBX5;SGCB;RHOA;CRYAB;SMARCA4;CAT;ID3;ACTB;GPC1;NOTCH3;SLK;CSRP1;IFI16;ZMYND11;MTM1;CD164;APP;CEBPB;MBNL1;IL6ST;SOD1;HDAC6;HSP90AA1;HNRNPH1;ENG;TP53;THRA;D…
mitochondrial membrane potential	1.37789e-19	F2R;ADORA2A;LGALS1;DCTN1;GPX4;PPP2R4;APP;AKT2;SOD1;MAPK8;HDAC6;SMPD1;TP53;HTRA2;LDHA;SLC25A5;DNAJA3;DNM1L;TXN2;COL4A2;MAP3K5;PRKCD;MAPK14;TIMP3;ITPKB;MAPK1;SOCS2;KDR;RCAN1;HSPA8;NPPA;MAP3K1;NPC1;FAHD1;LGALS4;ALDH2;MFN1;ING4;SAMM50;GAPDH;AKT1;KCNA5;CTSD;CLCN3;ECHS1;HIF1A;NCOR1;XDH;ATPIF1;CTSS;GSK3A;FOXO3;CLU;HSPE1;COX4I1;PARK7;AKAP1;CLIC4;STAT3;TPGS2;HLA-A;KDM6A;UCP3;BCL2L13;FTO;KMT2A;ULK1;BNIP3L;…
mitosis	8.16171e-19	VTI1B;ARHGEF7;DAG1;EMD;MAEA;DCTN1;NR1D1;BECN1;AKT2;NDE1;CGGBP1;MAPK8;DLAT;SMPD1;RIC8A;TUBB2A;PSMA6;BAG3;SUMO3;ZBTB16;STK38;APOE;KIF5B;SUDS3;KLHL21;CCNG2;SYK;TXN2;INPPL1;CAPN2;PRKCD;MAPK14;CTNND1;UBA2;MAPK1;KDR;SELK;H3F3A;CTGF;CXCL12;MAX;GAPDH;AKT1;MAPRE1;RNF4;CLCN3;CSF1;CTSD;ARPC2;SREBF1;VBP1;CSNK1D;FGF1;SKP1;CTSS;FOXO3;LAMTOR5;CLU;AKAP1;NPEPPS;BAG6;EZR;CCNG1;JUP;CBX5;PIM1;NPM1;CDC37;RHOB;GTF2I;R…
cell spreading	8.18973e-19	USE1;F2R;PDCD6IP;ARHGEF7;AP1AR;EMD;LGALS1;LRP1;PPP2R4;VCL;PKD1;MARK2;MAPK8;B4GALT1;HDAC6;PSAP;DPT;TP53;SVIL;GNA13;MAPK8IP3;PAK2;ACTA1;SYK;CDH13;DNM1L;EPN1;INPPL1;CAPN2;PRKCD;MAPK14;CTNND1;ACTN4;MAPK1;KDR;SORBS1;RTN4;TSPAN7;DOCK5;NPPA;PMP22;ID1;FZD4;KLF9;CTGF;CXCL12;MFN1;ING4;POSTN;NEO1;MYL12A;GAPDH;AKT1;FSCN1;CCT5;COL3A1;CSF1;ARPC2;LUM;DLG1;MYADM;ITGB1BP1;MSN;FGF1;EFNB3;PTPN1;NCL;FERMT2;VAMP3;FBL…
neurite outgrowth	8.50223e-19	PPP3CA;F2R;VTI1B;ARHGEF7;GAB1;LGALS1;NR1D1;LRP1;BECN1;NDE1;MAPK8;B4GALT1;PSAP;TUBB2A;KIF5B;APOE;NAV2;DNAJA3;SYK;CDH13;INPPL1;PRKCD;CNPY2;TIMP3;MAPK14;CTNND1;MAPK1;KDR;SORBS1;RCAN1;KLF9;MFN1;ALDH2;CXCL12;NEO1;GAPDH;AKT1;MAPRE1;ADRB1;NFKB1;CTSD;CSF1;LUM;CSNK1D;NCOR2;SCN1B;FGF1;GSK3A;FOXO3;CLU;HLA-A;EZR;JUP;SAR1A;RHOA;GNAO1;PRMT1;CAT;SQSTM1;CEBPD;ATF5;GPC1;ACTB;RNF13;CSRP1;BAG1;DYNC1H1;ADORA2A;SGK1;…
colony formation	1.50674e-18	USE1;F2R;GAB1;RPL6;LGALS1;FBLN2;PURA;VCL;BAG3;HDLBP;ZBTB16;USP2;CD93;LDHA;DNAJA3;PRKCD;CNPY2;MAPK14;MTDH;USP4;MAX;HSPA4;PDCD5;MAPRE1;AK4;GABARAP;NFKB1;CTSD;SREBF1;STARD3;FGF1;TAGLN;ANGPTL2;GSK3A;GPX3;FERMT2;ZDHHC5;GATA4;EZR;CCNG1;JUP;RHOB;CHD1;PRMT1;CAT;PDPK1;ANXA6;ATF5;HIST1H1C;IFI16;PFN2;SUGT1;APP;SOD1;MIF4GD;IL6ST;VPRBP;SUMO1;HDAC6;ENG;THRA;TP53;BCL6B;PPIA;ICT1;RPS7;RPS15A;SOCS2;SELENBP1;RTN4;…
ROS generation	1.56443e-18	PPP3CA;F2R;ARHGEF7;JUND;MAEA;LGALS1;LRP1;BECN1;SLC11A2;FTH1;MAPK8;FH;NDE1;SDHC;SMPD1;GHITM;APOE;PTGDS;PDK4;LDHA;SYK;TXN2;INPPL1;PRKCD;MAPK14;MAPK1;KDR;RCAN1;ERO1L;MTDH;CTGF;ALDH2;CXCL12;GAPDH;OGN;AKT1;MAPRE1;DDOST;ADRB1;CLCN3;CSF1;CTSD;KCNA5;SREBF1;FGF1;TAGLN;ANXA1;CTSS;GSK3A;FOXO3;LAMTOR5;GPX3;CLU;HSPE1;AKAP1;GSTK1;NPM1;PIM1;CRYAB;RHOA;CAT;PDPK1;MAP1LC3B;SQSTM1;ROMO1;OGDH;ACTB;ACADM;RFK;BAG1;ADO…
cell motility	8.87778e-18	F2R;ARHGEF7;GAB1;JUND;LGALS1;LRP1;FBLN2;AKT2;VCL;MAPK8;PSAP;SMPD1;BAG3;HDLBP;APOE;LDHA;PTRF;G3BP1;HDAC7;SYK;CDH13;INPPL1;CAPN2;CNPY2;PRKCD;MAPK14;TIMP3;CTNND1;CNBP;MAPK1;TAX1BP3;KDR;RCAN1;MTDH;ALDOA;CTGF;CXCL12;RPL10A;USP4;GAPDH;AKT1;MAPRE1;ADRB1;GDI2;CLCN3;CSF1;IGF2R;PLXND1;FGF1;APBA3;TAGLN;ANXA1;CTSS;ANGPTL2;GSK3A;FOXO3;RBM38;LAMTOR5;CLU;CAPZA1;FAM3C;FERMT2;MKRN1;CAPZA2;EZR;JUP;CBX5;NPM1;PIM1;C…
epithelial to mesenchymal transition	1.35824e-17	MGP;F2R;GAB1;LGALS1;LRP1;GATA6;BECN1;FTH1;AKT2;VCL;CACUL1;MAPK8;BAG3;KIF5B;PDK4;HDAC5;LDHA;ELAVL1;G3BP1;PTRF;CCNG2;SYK;CDH13;PRKCD;TIMP3;MAPK14;CTNND1;MAPK1;KDR;ARHGAP21;MTDH;ALDOA;CTGF;LRG1;CXCL12;USP4;MAX;GAPDH;AKT1;COL3A1;HINT1;LUM;COL1A1;IGF2R;ALDH1A1;PLXND1;MEOX2;FGF1;TAGLN;SKP1;SOX4;ANXA1;CTSS;ANGPTL2;RBM38;FOXO3;SP3;CLU;FAM3C;FERMT2;RGS5;GATA4;TNXB;EZR;CCNG1;DDX17;JUP;RHOB;THBD;RHOA;CRYAB;…
aging	1.39196e-17	PPP3CA;JUND;NR1D1;LRP1;BECN1;GATA6;SLC27A1;MAPK8;SDHC;GHITM;APOE;PDK4;LDHA;ELAVL1;HDAC7;TXN2;TIMP3;MAPK14;MAPK1;KDR;RCAN1;MTDH;PTGES2;CTGF;CXCL12;ALDH2;GAPDH;AKT1;FXYD1;COL3A1;ART3;ADRB1;NFKB1;CTSD;CSF1;COL1A1;LUM;SREBF1;NCOR2;CES1;CTSS;GSK3A;FOXO3;RBM38;GPX3;CLU;CAPZA1;GATA4;HLA-A;CBX5;PIM1;CRYAB;PRMT1;CAT;PDPK1;MAP1LC3B;SQSTM1;CEBPD;MYH7;ACTB;ACADM;GHR;HIST1H1C;BAG1;SGK1;ADORA2A;GPX4;APP;CEBPB;…
lumen formation	1.67965e-17	MGP;F2R;ARHGEF7;DAG1;GAB1;DCTN1;LGALS1;GATA6;BECN1;MAPK8;ZBTB16;HDAC5;CD93;LDHA;ELAVL1;PTRF;HDAC7;CAPN2;PRKCD;MAPK14;TIMP3;MAPK1;KDR;RCAN1;MTDH;CTGF;LRG1;CXCL12;MFN1;NEO1;AKT1;MAPRE1;COL3A1;CTSD;CSF1;COL1A1;IGF2R;LUM;MEOX2;FGF1;TAGLN;CTSS;ANXA1;ANGPTL2;FOXO3;CLU;GATA4;EZR;JUP;PIM1;RHOB;THBD;RHOA;CAT;CEBPD;HDGF;ID3;TAB2;ACTB;NOTCH3;IFI16;CBFB;ADORA2A;APP;CEBPB;SOD1;MARK2;SUMO1;HDAC6;HSP90AA1;PKM;E…
anchorage independent growth	2.12806e-17	F2R;PDCD6IP;DAG1;DDX6;RPL6;GAB1;PURA;LRP1;HGS;GATA6;BECN1;VCL;MAPK8;KIF5B;LDHA;ELAVL1;SRSF3;PTRF;G3BP1;DNAJA3;SYK;CDH13;PRKCD;MAPK14;TIMP3;CTNND1;MAPK1;TAX1BP3;KDR;MTDH;KLF9;CTGF;AKT1;CTSD;CSF1;IGF2R;FGF1;SOX4;FOXO3;GPX3;FERMT2;GATA4;EZR;JUP;NPM1;PIM1;RHOB;RHOA;GNAO1;CRYAB;PRMT1;SMARCA4;CAT;PDPK1;FRMD6;ANXA6;ROMO1;HDGF;CEBPD;GPC1;CUL4A;GHR;CBFB;PFN2;STRN3;CD164;PSMA7;APP;CEBPB;SOD1;VPRBP;HDAC6;HS…
mitochondrial membrane permeability	4.20934e-17	F2R;GPX4;BECN1;APP;AKT2;SOD1;MAPK8;TP53;TUBB2A;HTRA2;IDH2;SLC25A5;PRDX1;SYK;DNM1L;TXN2;RYR2;CAPN2;MAP3K5;PRKCD;MAPK14;MAPK1;KDR;RTN4;ERO1L;MAP3K1;NPC1;ALDH2;MFN1;GAPDH;PDCD5;AKT1;AK4;PDIA3;PPIF;CTSD;HIF1A;XDH;CTSS;GSK3A;FOXO3;HSPE1;PARK7;MLF1;STAT3;GATA4;PIM1;BCL2L13;BNIP3L;CRYAB;HK2;HK1;CAT;ROMO1;LAMP2;FAM162A;ANKRD1;CPT2;HIST1H1C
Angiogenesis	7.40014e-17	MGP;F2R;JUND;GAB1;LGALS1;MAEA;LRP1;FBLN2;VCL;BAG3;ZBTB16;HDAC5;LDHA;CD93;HDAC7;DNAJA3;CDH13;TXN2;CNPY2;PRKCD;TIMP3;MAPK14;ERO1L;MTDH;LRG1;MFN1;NEO1;MAX;GAPDH;PNPLA2;NFKB1;ADRB1;CTSD;IGF2R;COL1A1;PLXND1;CHP1;FGF1;DEK;TAGLN;ATPIF1;ANGPTL2;GSK3A;LAMTOR5;GPX3;FERMT2;AKAP1;GATA4;EZR;CCNG1;JUP;CBX5;DSTN;RHOB;RHOA;CAT;PDPK1;ID3;GHR;IFI16;SGK1;PFN2;APP;P4HA2;IL6ST;SOD1;SUMO1;HDAC6;ENG;TP53;MID1IP1;KLHDC2…
glucose import	8.3197e-17	VTI1B;LPIN1;ADIPOR2;JUND;GAB1;LGALS1;LRP1;SLC27A1;AKT2;MAPK8;SMPD1;PTGDS;PDK4;HDAC5;LDHA;ELAVL1;PTRF;INPPL1;PRKCD;TIMP3;MAPK14;MAPK1;KDR;SORBS1;MLYCD;GAPDH;AKT1;FXYD1;PGM1;GYS1;PNPLA2;ADRB1;CSF1;SREBF1;FGF1;ANGPTL2;GSK3A;FOXO3;GPX3;STOM;EZR;JUP;PIM1;PHLDB1;FTO;RHOA;PRMT1;PDPK1;CAT;ACSS1;CEBPD;ACADM;GHR;ADORA2A;SGK1;MTM1;APLP2;APP;CEBPB;MARK2;IL6ST;SUMO1;PKM;HNRNPH1;TP53;AKT1S1;PRDX1;PAK2;DNM1L;RA…
developmental process	1.4154e-16	USE1;F2R;LPIN1;PDCD6IP;ARHGEF7;DAG1;EMD;FBLN2;LRP1;GATA6;BECN1;AKT2;VCL;MAPK8;PSAP;ZBTB16;APOE;ELAVL1;SBNO1;SLC25A5;SMS;SYK;TXN2;CAPN2;MAPK14;CTNND1;CNBP;MAPK1;KDR;SELK;RCAN1;RAD23B;CTGF;KLF9;ALDH2;CXCL12;RPL10A;NEO1;MAX;AKT1;PGM1;MAPRE1;KCNK3;ASXL1;CTSD;CSF1;SLC9A8;SREBF1;UGP2;ALDH1A1;CHP1;NCOR1;NCOR2;CSNK1D;FGF1;SOX4;ANXA1;USP34;SP3;FERMT2;ZDHHC5;GATA4;BAG6;ALPL;HLA-A;EZR;NPM1;FTO;SPNS1;GTF2I;F…
mitochondrial respiration	1.52404e-16	LPIN1;NR1D1;SLC27A1;APP;SOD1;MAPK8;FH;PKM;HDAC6;TUBB2A;TP53;HTRA2;APOE;PDK4;LDHA;SLC25A5;ARL2;PRDX1;COQ7;SYK;KLHDC2;DNM1L;MRPS34;RYR2;PRKCD;MAPK14;TIMP3;DNAJC15;S100A1;MAPK1;SCD;NPPA;NPC1;FAHD1;ALDH2;MFN1;CXCL12;UQCRC1;UNG;AKT1;LCLAT1;PNPLA2;NFKB1;ECHS1;HIF1A;SREBF1;COX7A1;NCOR1;STARD3;FOXO3;FBP2;COX4I1;PARK7;AKAP1;STAT3;CRAT;UCP3;ULK1;HK2;CRYAB;MRPL35;PDPK1;CAT;LDHB;OGDH;LPL;NOTCH3;ACADM;CPT2;CS…
cell stress	1.59209e-16	SGK1;LRP1;APP;SOD1;MAPK8;HSP90AA1;HDAC6;SMPD1;TP53;BAG3;HTRA2;AQP1;APOE;IDH2;ELAVL1;SLC25A5;G3BP1;MAP3K5;PRKCD;DDX3X;MAPK14;GNB1;MAPK1;SCD;RTN4;PMP22;CTGF;ATXN2;STAT1;PABPN1;GAPDH;CPE;AKT1;AK4;PDIA3;HINT1;NFKB1;CTSD;RAD23A;HIF1A;GADD45A;RBM3;FOXO3;GPX3;CLU;NFIC;NCL;PARK7;STAT3;BAG6;CCNG1;NPM1;CRYAB;LYZ;CAT;PSMB8;SQSTM1;TSC2;ADK;LAMP2;ACLY;GHR;RRAD;BAG1
senescence	2.79335e-16	MGP;F2R;JUND;LGALS1;BECN1;SLC11A2;B4GALT1;FH;CGGBP1;MAPK8;SMPD1;SUMO3;BAG3;MORF4L1;HDLBP;APOE;ELAVL1;SLC25A5;SRSF3;PTRF;DNAJA3;SYK;ATP6V0A2;PRKCD;CNPY2;TIMP3;MAPK14;MAPK1;KDR;RAD23B;CTGF;CXCL12;USP4;MAX;GAPDH;AKT1;NFKB1;CTSD;SREBF1;MEOX2;DEK;TAGLN;FOXO3;RBM38;CLU;RPL27A;GATA4;ALPL;CBX5;PIM1;NPM1;SPNS1;RHOA;GNAO1;SMARCA4;PDPK1;CAT;MAP1LC3B;ROMO1;SQSTM1;NOTCH3;BAG1;IFI16;SGK1;ADORA2A;ZMYND11;APP;CE…
cellular stress response	2.84857e-16	DDX6;SGK1;APP;CEBPB;VCL;MAPK8;HDAC6;SMPD1;TP53;BAG3;HTRA2;MAPK8IP3;ELAVL1;SRSF3;G3BP1;DNM1L;MAP3K5;PRKCD;S100A6;MAPK14;DDX3X;MAPK1;RTN4;MTDH;EIF2B5;ATXN2;STAT1;USP10;PHLDA1;GAPDH;AKT1;FSCN1;AK4;PDIA3;CLPP;KAT7;SGPL1;HIF1A;PSMD9;HNRNPA2B1;GADD45A;FOXO3;CLU;NCL;HSPE1;PARK7;STAT3;CLIC4;CCNG1;NPM1;CDC37;CRYAB;HK2;PRMT1;MAP1LC3B;BAG1
morphogenesis	2.89051e-16	TMEM11;F2R;ARHGEF7;DAG1;GAB1;JUND;LGALS1;HGS;BECN1;GATA6;AKT2;VCL;B4GALT1;MAPK8;MGAT1;APOE;KIF5B;NAV2;HDAC5;SBNO1;ELAVL1;PTRF;SYK;TXN2;CAPN2;PRKCD;MAPK14;CTNND1;MAPK1;KDR;ENTPD4;RCAN1;CTGF;KLF9;CXCL12;NEO1;HSPA4;AKT1;MAPRE1;ARPC3;HINT1;MEPCE;CSF1;CTSD;LUM;ALDH1A1;TOMM70A;VBP1;PLXND1;FGF1;CLU;CAPZA1;AKAP1;GATA4;EZR;DSTN;JUP;CDC37;SEC24C;THBD;RHOA;SMARCA4;CAT;PDPK1;ANXA6;SQSTM1;ADK;HDGF;GPC1;ACTB;N…
cytoskeleton organization and biogenesis	4.59207e-16	F2R;ARHGEF7;DAG1;GAB1;EMD;LRP1;HGS;AKT2;VCL;MAPK8;SMPD1;TUBB2A;BAG3;ZBTB16;APOE;NAV2;SYK;INPPL1;CAPN2;PRKCD;MAPK14;CTNND1;MAPK1;KDR;ARHGAP21;MTDH;CTGF;EIF2B5;CXCL12;CCT4;GAPDH;AKT1;CALU;MAPRE1;NFKB1;CSF1;CLCN3;PLXND1;RAPSN;CHP1;FGF1;TAGLN;ANXA1;FOXO3;FERMT2;GATA4;PLEKHA1;STOM;EZR;DSTN;NPM1;PIM1;RHOB;SAR1A;FLII;CRYAB;RHOA;CORO1C;PDPK1;ANXA6;ENAH;HDGF;ACTB;SLK;CSRP1;GHR;ADORA2A;SGK1;PFN2;APP;TYROBP…
microtubule cytoskeleton organization	5.76653e-16	F2R;ARHGEF7;SGK1;ADORA2A;DCTN1;TUBB6;CEBPB;SOD1;MARK2;NDE1;MAPK8;HDAC6;TP53;MID1IP1;KIF5B;APOE;GNA13;HDAC5;ARL2;MAGOH;SYK;FKBP4;MECP2;MAP3K5;S100A6;MAPK14;CEP350;CTNND1;REEP1;MAPK1;FGF13;KDR;RTN4;HSPA8;RANBP1;TUBA4A;DOCK5;MAP3K1;ID1;CXCL12;NEO1;GAPDH;COMT;AKT1;FSCN1;MAPRE1;VAPB;DLG1;CHP1;CSNK1D;EEF1A1;MSN;PARK7;STAT3;CLIC4;KIF1B;CDC37;ARL3;EPB41;RHOA;CRYAB;GNAO1;MAP1LC3B;TSC2;ATF5;SLK;DYNC1H1
cell adhesion	5.9469e-16	F2R;PDCD6IP;ARHGEF7;DAG1;LGALS1;MAEA;FBLN2;NR1D1;LRP1;AKT2;VCL;B4GALT1;MAPK8;FH;PSAP;RIC8A;DPT;BAG3;APOE;CD93;ELAVL1;SYK;CDH13;TXN2;INPPL1;CAPN2;PRKCD;TIMP3;MAPK14;CTNND1;MAPK1;TAX1BP3;SORBS1;KDR;RCAN1;MTDH;CTGF;LRG1;KLF9;CXCL12;NEO1;GAPDH;OGN;AKT1;MAPRE1;COL3A1;NFKB1;CTSD;CSF1;IGF2R;LUM;ARFRP1;CSNK1D;SCN1B;FGF1;ANXA1;CTSS;CLU;FERMT2;TNXB;ALPL;HP1BP3;HLA-A;EZR;JUP;PIM1;SGCB;RHOB;THBD;FLII;RHOA;CR…
ER unfolded protein response	6.01737e-16	PPP3CA;SGK1;LGALS1;LRP1;BECN1;APP;NUCB1;CEBPB;PKD1;SOD1;NDFIP1;MAPK8;KCNH2;PKM;HSP90AA1;TP53;FKBP2;DCN;APOE;YIPF5;DNM1L;CDH13;COL4A2;RYR2;MAP3K5;PRKCD;NACA;MAPK14;REEP1;MAPK1;USP19;SCD;TIE1;HSPA8;RTN4;RCAN1;ERO1L;PMP22;MTDH;NPC1;MAP3K1;GPI;PHLDA1;PABPN1;HSPA4;GAPDH;CALU;AKT1;COL3A1;PDIA3;CLPP;VAPB;SREBF1;HIF1A;NCOR1;FGF1;PTPN1;RBM3;FOXO3;VAPA;CLU;COX4I1;DNAJB9;STAT3;IGF2;COL4A1;HLA-A;WFS1;PIM1;CD…
mitochondrial depolarization	9.0224e-16	PPP3CA;F2R;SGK1;LGALS1;BECN1;APP;FTH1;MARK2;SOD1;MAPK8;FH;SMPD1;TP53;HTRA2;APOE;DCN;IDH2;PDK4;HDAC5;SLC25A5;ELAVL1;ITSN1;DNM1L;MRPS34;MECP2;TXN2;RYR2;MAP3K5;PRKCD;MAPK14;MAPK1;KDR;RCAN1;MAP3K1;FAHD1;PMPCB;MFN1;ALDH2;CXCL12;ING4;SAMM50;GAPDH;UNG;AKT1;LCLAT1;MAPRE1;PDIA3;PNPLA2;CTSD;SREBF1;HIF1A;CES1;STARD3;FGF1;XDH;CTSS;PTPN1;FOXO3;CLU;HSPE1;COX4I1;AKAP1;PARK7;MKRN1;CLIC4;STAT3;IGF2;IRGM;KLF10;WFS…
regulation of cell size	1.30173e-15	F2R;AP1AR;SGK1;GATA6;APP;CEBPB;AKT2;PKD1;MARK2;MAPK8;TP53;AQP1;KIF5B;APOE;IDH2;GNA13;AKT1S1;SLC25A5;HDAC7;PRKCD;XIRP1;MAPK14;RPS27A;MAPK1;TBCA;RTN4;HSPA8;PPP1CB;NPPA;SLC4A3;MAP3K1;CTGF;EIF2B5;CXCL12;RAB11FIP5;GAPDH;UNG;COMT;AKT1;FKBP8;RPS6KA2;RRAGA;COL3A1;ADRB1;CSF1;ARPC2;HIF1A;SREBF1;WWTR1;EEF1A1;FGF1;SKP1;PTPN1;FOXO3;MAP2K5;PARK7;AKAP1;STAT3;GATA4;IGF2;UBA1;CCNG1;EZR;HLA-A;CDC37;ULK1;KMT2A;RHOA…
cell division	1.44799e-15	F2R;PDCD6IP;ADIPOR2;EMD;JUND;DCTN1;LGALS1;TUBB6;CACUL1;MAPK8;NDFIP1;RIC8A;BAG3;MORF4L1;ZBTB16;KIF5B;IFT81;KLHL21;ELAVL1;CCNG2;SYK;CAPN2;PRKCD;MAPK14;CTNND1;MAPK1;TBCA;KDR;RCAN1;LRG1;CTGF;RPL10A;CXCL12;USP4;GAPDH;AKT1;RPL3;MAPRE1;NFKB1;CSF1;CLCN3;FGF1;SKP1;FOXO3;CLU;HSPE1;FERMT2;NPEPPS;BAG6;EZR;NPM1;CDC37;RHOB;THBD;GTF2I;CRYAB;GNAO1;RHOA;PRMT1;PDPK1;ANXA6;PTDSS1;ETF1;ADK;GPC1;ACTB;NOTCH3;SLK;GHR;B…
vesicular trafficking	1.62203e-15	PDCD6IP;VTI1B;STRN3;HGS;MTM1;BECN1;PPP2R4;APP;SLC11A2;MAPK8;HDAC6;SMPD1;RAB9A;TP53;FKBP2;KIF5B;ITSN1;CLTA;DNM1L;MECP2;CAPN2;ATP6V0A2;SBF2;PRKCD;RAB10;ARL1;REEP1;MAPK1;RTN4;ARHGAP21;NPC1;ARF4;USP10;SNX4;GAPDH;AKT1;VAMP2;MAPRE1;SNX2;GDI2;SREBF1;DLG1;CHP1;CSNK1D;APBA3;ANXA1;VAMP3;CLIC4;KIF1B;ARL3;ANXA2;ULK1;SAR1A;RHOA;TSC2;LAMP2;NRP1
endothelial cell apoptosis	1.75972e-15	F2R;SGK1;LGALS1;BECN1;APP;CEBPB;FTH1;MAPK8;SMPD1;ENG;TP53;BAG3;DCN;ITSN1;COL4A2;TXN2;MAP3K5;CAPN2;PRKCD;PPIA;MAPK14;TIMP3;MAPK1;TIE1;KDR;RCAN1;RGCC;NPPA;CEACAM1;LAMA4;ID1;CTGF;SCARB1;CXCL12;STAT1;PLEKHO1;AKT1;KCNA5;CSF1;CTSD;LUM;HIF1A;FGF1;XDH;CTSS;ANGPTL2;GSK3A;FOXO3;CLU;MAP2K5;NCL;GATA4;STAT3;COL4A1;IGF2;JUP;CD9;THBD;RHOA;CRYAB;CAT;SERPING1;NRP1;MFGE8;IFI16
neuronal death	2.05394e-15	PPP3CA;F2R;PDCD6IP;DCTN1;LGALS1;LRP1;BECN1;SLC11A2;MAPK8;PSAP;SMPD1;SUMO3;APOE;KIF5B;PTGDS;G3BP1;HDAC7;TXN2;CAPN2;PRKCD;MAPK14;TIMP3;MAPK1;KDR;RCAN1;MTDH;PTGES2;ALDH2;MFN1;CXCL12;NEO1;CCT4;GAPDH;AKT1;PPIF;NFKB1;CTSD;CSF1;SREBF1;ALDH1A1;FGF1;MATR3;SKP1;CTSS;GSK3A;SP3;FOXO3;LAMTOR5;CLU;CCNG1;PIM1;THBD;GNAO1;RHOA;CRYAB;CAT;PDPK1;SQSTM1;ADK;OGDH;GHR;BAG1;ADORA2A;GPX4;APLP2;PPP2R4;APP;CEBPB;TYROBP;SOD…
growth rate	2.20801e-15	F2R;DAG1;LGALS1;LRP1;FBLN2;VCL;B4GALT1;FH;MAPK8;SDHC;SMPD1;ZBTB16;KIF5B;APOE;LDHA;SLC25A5;ELAVL1;CDH13;PRKCD;MAPK14;UBE2D3;MAPK1;KDR;MTDH;KLF9;CXCL12;SLC6A6;HSPA4;GAPDH;AKT1;PGM1;MAPRE1;COL3A1;GABARAP;CSF1;CTSD;IGF2R;NCOR1;FGF1;PSMC3;FOXO3;RBM38;CLU;IARS;MKRN1;CCNG1;JUP;NPM1;PIM1;CDC37;THBD;ATP6V0C;RHOA;SMARCA4;PRMT1;CAT;PDPK1;ETF1;ANXA6;PTDSS1;CEBPD;GHR;BAG1;PRPS1;SGK1;GPX4;APP;CEBPB;PKD1;SOD1;K…
drug resistance	2.43646e-15	F2R;RPL6;LGALS1;BECN1;AKT2;FTH1;VCL;FH;MAPK8;SMPD1;TUBB2A;BAG3;USP2;LDHA;ELAVL1;PTRF;CCNG2;SYK;PRKCD;DNAJC15;MAPK14;MAPK1;KDR;ERO1L;MTDH;ALDOA;CTGF;ALDH2;CXCL12;SLC6A6;GAPDH;PDCD5;AKT1;RPL3;AK4;NFKB1;CSF1;CLCN3;IGF2R;ALDH1A1;NCOR1;MEOX2;FGF1;DEK;TAGLN;CTSS;ANXA1;FOXO3;GPX3;CLU;UBA1;EZR;CCNG1;DSTN;NPM1;PIM1;RHOB;CRYAB;RHOA;SMARCA4;CAT;PDPK1;ADK;ROMO1;SQSTM1;NOTCH3;GHR;BAG1;IFI16;PRPS1;SGK1;CEBPB;E…
cell invasion	3.12255e-15	F2R;SLC12A7;GAB1;SH3BGRL;LGALS1;LRP1;FBLN2;GATA6;AKT2;VCL;CACUL1;MAPK8;PSAP;SMPD1;BAG3;HDLBP;KIF5B;APOE;PTGDS;HDAC5;LDHA;ELAVL1;G3BP1;SYK;CDH13;PPP3R1;CAPN2;PRKCD;TIMP3;MAPK14;CTNND1;MAPK1;CNBP;KDR;RCAN1;MTDH;ALDOA;CTGF;MFN1;CXCL12;AKT1;MAPRE1;GABARAP;NFKB1;CSF1;CTSD;LUM;IGF2R;ALDH1A1;PLXND1;NCOR1;FGF1;TAGLN;APBA3;CTSS;SOX4;ANXA1;GSK3A;FOXO3;CLU;FERMT2;ZDHHC5;NPEPPS;TNXB;PTTG1IP;CCNG1;DDX17;EZR;D…
cytokinesis	4.16051e-15	PDCD6IP;VTI1B;DAG1;PFN2;ADORA2A;DCTN1;BECN1;GATA6;IVNS1ABP;SETD8;SUMO1;MAPK8;HDAC6;PKM;DYNLL2;RIC8A;TP53;PKP4;PPP2R1A;KIF5B;SVIL;GNA13;MAPK8IP3;KLHL21;PAK2;CCNG2;SYK;ITSN1;DNM1L;DYNLL1;PPP3R1;PRKCD;PPIA;RAB10;MAPK14;CTNND1;ACTN4;SNAPIN;MAPK1;HSPA8;ALDOA;ID1;POSTN;CCT4;PDCL3;AKT1;RPS6KA2;MAPRE1;VAMP2;H2AFZ;DLG1;CSNK1D;NCOR2;EEF1A1;MSN;FGF1;GADD45A;SKP1;FOXO3;LAMTOR5;NCL;FERMT2;NEDD8;EZR;CCNG1;CBX5…
glycolysis	6.63471e-15	APP;AKT2;SOD1;SUMO1;FH;MAPK8;PKM;TP53;PYGM;PDK4;IDH2;LDHA;ELAVL1;SYK;INPPL1;PEX14;MAPK14;RPS7;MAPK1;KDR;SCD;RCAN1;ENTPD4;NPPA;NPC1;MTDH;ALDOA;ID1;CTGF;GPI;ALDH2;MLYCD;STAT1;MAX;GAPDH;AKT1;PGM1;AGL;ADRB1;CSF1;ECHS1;HIF1A;SREBF1;WWTR1;HNRNPA2B1;APBA3;ATPIF1;SLU7;GSK3A;FOXO3;LAMTOR5;HSPE1;FBP2;COX4I1;PARK7;GATA4;STAT3;KLF10;NPM1;RHOA;HK2;SPTLC1;SMARCA4;HK1;PDPK1;NDUFV1;DLD;CAT;ACSS1;TSC2;LDHB;MYH7;M…
endothelial cell migration	7.4964e-15	F2R;DAG1;GAB1;LGALS1;LRP1;NR1D1;BECN1;AKT2;MAPK8;ZBTB16;APOE;HDAC5;CD93;HDAC7;SYK;CDH13;TXN2;CAPN2;PRKCD;TIMP3;MAPK14;MAPK1;KDR;RCAN1;CTGF;LRG1;MFN1;CXCL12;NEO1;AKT1;MAPRE1;COL3A1;NFKB1;CSF1;LUM;PLXND1;MEOX2;FGF1;ANXA1;ANGPTL2;FOXO3;CLU;LAMTOR5;EZR;JUP;RHOB;THBD;RHOA;CAT;PDPK1;NOTCH3;ADORA2A;PKD1;SUMO1;HDAC6;PKM;ENG;TP53;AQP1;DCN;GNA13;PRDX1;TOP1;COL4A2;STAB1;PPIA;TIE1;IRX3;HSPA8;RTN4;RGCC;NPPA;C…
regulation of cell shape	1.65281e-14	F2R;ARHGEF7;DAG1;ADORA2A;GAB1;MTM1;LRP1;GATA6;APP;DNAJC7;VCL;PKD1;IL6ST;MARK2;MAPK8;HDAC6;TP53;PKP4;KIF5B;DCN;AQP1;GNA13;CCNG2;SPARCL1;SYK;DNM1L;CAPN2;PRKCD;XIRP1;MAPK14;CTNND1;ACTN4;MAPK1;KDR;PPP1CB;PMP22;MAP3K1;GPI;CXCL12;SHROOM3;STAT1;PTP4A1;PHLDA1;AKT1;FSCN1;MAPRE1;RPS6KA2;PGM1;PDIA3;CLCN3;IGF2R;HIF1A;EEF1A1;WWTR1;MSN;FGF1;EFNB3;ANXA1;PTPN1;FOXO3;FERMT2;STAT3;GATA4;TNXB;IGF2;STOM;EZR;DSTN;NPM…
myogenesis	1.66727e-14	LPIN1;DAG1;GAB1;EMD;RPL6;LGALS1;NR1D1;GATA6;AKT2;MAPK8;HDAC5;ELAVL1;HDAC7;PPP3R1;INPPL1;CAPN2;MAPK14;TIMP3;CTNND1;MAPK1;KDR;USP19;APOBEC2;LUC7L;ALDOA;CTGF;CXCL12;SLC6A6;NEO1;AKT1;PGM1;KCNA5;SREBF1;UGP2;NCOR1;MEOX2;FGF1;CTSS;SP3;FOXO3;RBM38;FERMT2;GATA4;DDX17;JUP;NPM1;CRYAB;RHOA;SMARCA4;CAT;PDPK1;CEBPD;ID3;GPC1;NOTCH3;GHR;IFI16;CD164;CEBPB;MBNL1;HDAC6;HSP90AA1;HNRNPH1;TP53;PYGM;DCN;SVIL;DNM1L;MAP3…
nuclear import	3.5782e-14	LPIN1;EMD;SGK1;APP;CEBPB;AKT2;SUMO1;MAPK8;NDFIP1;VPRBP;PKM;HSP90AA1;HNRNPH1;THRA;TP53;KIF5B;APOE;HDAC5;HDAC7;IGBP1;DNM1L;FKBP4;PPIA;PRKCD;MAPK14;CIC;S100A6;SNAPIN;UBA2;MAPK1;HSPA8;RANBP1;DNAJB6;NPPA;MAP3K1;STAT1;GAPDH;UNG;AKT1;PDIA3;TNPO2;STAT5A;NFKB1;VAPB;HIF1A;DCAF8;NCOR2;WWTR1;GADD45A;MATR3;SKP1;RPL5;LAMTOR5;VAPA;U2AF2;GATA4;STAT3;PSME4;IGF2;EZR;PIM1;NPM1;PABPC1;SNRPB;RHOA;CRYAB;PRMT1;TNPO3;EI…
microtubule cytoskeleton assembly	4.32597e-14	F2R;ARHGEF7;SGK1;ADORA2A;DCTN1;APP;TUBB6;VCL;SOD1;MARK2;MAPK8;HDAC6;TP53;MID1IP1;APOE;KIF5B;PPP2R1A;ARL2;CCNG2;SYK;FKBP4;MECP2;INPPL1;PRKCD;CEP350;MAPK14;S100A1;CTNND1;SNAPIN;FGF13;MAPK1;TBCA;KDR;HSPA8;RANBP1;TUBA4A;NPPA;PDCL3;GAPDH;PDCD5;AKT1;FSCN1;MAPRE1;GABARAP;HIF1A;CSNK1D;MSN;EEF1A1;CTSS;ANGPTL2;LAMTOR5;NCL;AKAP1;PARK7;STAT3;KIF1B;EZR;JUP;NPM1;RHOB;CRYAB;RHOA;GNAO1;PRMT1;LYZ;ACTB;GHR;TUBA8;D…
wound healing	5.2076e-14	F2R;DAG1;MAEA;LGALS1;LRP1;FBLN2;AKT2;VCL;B4GALT1;MAPK8;DPT;ELAVL1;SRSF3;CCNG2;SYK;CAPN2;PRKCD;MAPK14;CTNND1;MAPK1;KDR;MTDH;CTGF;CXCL12;AKT1;CALU;COL3A1;NFKB1;ADRB1;CSF1;CTSD;CLCN3;COL1A1;LUM;FGF1;ANXA1;CTSS;GSK3A;LAMTOR5;CLU;FERMT2;RGS5;TNXB;EZR;JUP;RHOB;THBD;FLII;RHOA;CORO1C;SMARCA4;CAT;FRMD6;ACTB;TAB2;BAG1;SGK1;ADORA2A;APLP2;APP;PKD1;MBNL1;SOD1;IL6ST;KCNH2;PKM;HSP90AA1;HDAC6;ENG;TP53;PKP4;DCN;A…
G1/S transition	5.79616e-14	PPP3CA;RPL6;PURA;NR1D1;AKT2;CACUL1;NDE1;MAPK8;PSAP;BAG3;STK38;ZBTB16;USP2;SUDS3;LDHA;SRSF3;HDAC7;CCNG2;CAPN2;PRKCD;UBE2D3;MAPK14;CTNND1;MAPK1;KLF9;CTGF;ANKRD17;HSPA4;PDCD5;AKT1;CSF1;KCNA5;LUM;SKP1;SP3;FOXO3;GATA4;BAG6;HP1BP3;CCNG1;PIM1;DDX21;NPM1;CDC37;RHOB;RHOA;SMARCA4;PRMT1;PDPK1;CEBPD;GPC1;CUL4A;SUGT1;CTDSP2;APP;BZW1;CEBPB;PKD1;IL6ST;SETD8;KCNH2;SUMO1;HDAC6;PKM;HSP90AA1;TP53;JARID2;NSA2;IGBP1;…
pregnancy	5.94527e-14	F2R;ADIPOR2;DAG1;LGALS1;LRP1;GATA6;BECN1;FTH1;VCL;FH;MAPK8;SMPD1;APOE;LDHA;ELAVL1;IL13RA1;ATP6V0A2;PRKCD;TIMP3;MAPK14;MAPK1;KDR;RCAN1;ALDOA;PTGES2;CTGF;KLF9;CXCL12;SLC6A6;NEO1;GAPDH;AKT1;GYS1;COL3A1;NFKB1;GDI2;CTSD;CSF1;COL1A1;IGF2R;SREBF1;UGP2;FGF1;CTSS;FOXO3;GPX3;CLU;HSPE1;GATA4;NPEPPS;EZR;HLA-A;RHOB;MAGED2;GTF2I;THBD;FLII;RHOA;CAT;MAP1LC3B;ANXA6;CEBPD;MYH7;ACTB;GHR;PRPS1;SGK1;ADORA2A;CEBPB;IL6…
smooth muscle cell migration	6.63663e-14	F2R;ARHGEF7;GAB1;FBLN2;LRP1;AKT2;VCL;IL6ST;MAPK8;ENG;TP53;AQP1;PTGDS;APOE;DCN;GNA13;SYK;MAP3K5;PRKCD;PPIA;CNPY2;S100A6;TIMP3;MAPK14;MAPK1;RTN4;HSPA8;RCAN1;RGCC;NPPA;DOCK5;CTGF;CXCL12;POSTN;STAT1;AKT1;CSF1;CLCN3;ARPC2;IGF2R;SREBF1;HIF1A;MEOX2;TAGLN;CTSS;FOXO3;CLU;MAP2K5;FERMT2;RGS5;STAT3;IGF2;HLA-A;SLC4A7;AAMP;CD9;RHOB;ANXA2;THBD;RHOA;PSENEN;PDPK1;CAT;HSPG2;HDGF;ACTA2;NRP1;NOTCH3;RRAD
cell damage	1.18498e-13	F2R;GAB1;JUND;MAEA;LGALS1;HGS;BECN1;SLC11A2;AKT2;VCL;MAPK8;SMPD1;APOE;TXN2;SERPINB6;CAPN2;PRKCD;MAPK14;MAPK1;KDR;PTGES2;CTGF;CXCL12;ALDH2;SLC6A6;MAX;GAPDH;AKT1;DDOST;PPIF;ADRB1;CTSD;KCNA5;TMEM123;SREBF1;SKP1;TAGLN;ANXA1;CTSS;ATPIF1;FOXO3;CLU;GPX3;STOM;RHOB;THBD;RHOA;CRYAB;PRMT1;CAT;ANXA6;SQSTM1;SLK;GHR;SGK1;ADORA2A;PPP2R4;GPX4;APP;SOD1;TP53;AKT1S1;PRDX1;TOP1;DNM1L;MAP3K5;PPIA;S100A6;SCD;RTN4;HSPA…
DNA Damage	2.50681e-13	LGALS1;HGS;BECN1;FTH1;CGGBP1;FH;MAPK8;SDHC;SUMO3;APOE;HDAC5;ELAVL1;SRSF3;CCNG2;SYK;TXN2;PRKCD;MAPK14;UBA2;MAPK1;TEF;RAD23B;CTGF;ALDH2;ATXN2;USP4;GAPDH;PDCD5;AKT1;NFKB1;CSF1;RNF4;COL1A1;SREBF1;CSNK1D;FGF1;ANXA1;CTSS;SOX4;RBM38;FOXO3;CLU;GPX3;MKRN1;BAG6;CCNG1;CBX5;PIM1;NPM1;CDC37;RHOB;SNRPB;GTF2I;MCM3AP;RHOA;SMARCA4;PRMT1;PDPK1;CAT;MAP1LC3B;ROMO1;SQSTM1;CEBPD;ACTB;GPC1;NOTCH3;CUL4A;GHR;HIST1H1C;IFI…
translation initiation	2.57006e-13	DDX6;APP;CEBPB;TP53;AKT1S1;RPS5;EIF4B;MTIF2;ELAVL1;SRSF3;PAK2;G3BP1;IGBP1;DAZAP2;EIF3K;PRKCD;DDX3X;EIF3G;SNAPIN;RPS19;MAPK1;CNBP;RPS7;HSPA8;EIF3J;EIF3B;EIF2B5;ATXN2;PHLDA1;PABPN1;GAPDH;COMT;AKT1;RPL3;RPS6KA2;NFKB1;RPS12;EEF1A1;RBM3;CLU;DNAJB9;YTHDF1;MKRN1;IGF2;SRSF2;EIF4A2;BTF3;PABPC1;PAIP2;EPB41;RPL13A;CRYAB;TSC2;BAG1
response to hypoxia	2.76609e-13	LPIN1;ADORA2A;LGALS1;APP;P4HA2;SOD1;FH;MAPK8;KCNH2;SUMO1;HSP90AA1;PKM;TP53;IDH2;CCNG2;SYK;MECP2;TXN2;RYR2;PPP3R1;PRKCD;MAPK14;MAPK1;KDR;TIE1;USP19;NPPA;MAP3K1;MTDH;AGTRAP;CTGF;CXCL12;GPI;ING4;GAPDH;AKT1;FKBP8;KCNK3;SREBF1;HIF1A;CSNK1D;WWTR1;TAGLN;FOXO3;CLU;NCL;COX4I1;PARK7;AKAP1;STAT3;GATA4;KMT2A;HK2;GNAO1;RHOA;SMARCA4;PRMT1;CAT;PDPK1;TSC2;OGDH;LDHB;NRP1;NOTCH3
regeneration	2.77051e-13	F2R;LPIN1;DAG1;LGALS1;LRP1;GATA6;VCL;MAPK8;B4GALT1;PSAP;BAG3;PTGDS;KIF5B;APOE;HDAC5;LDHA;ELAVL1;TXN2;PRKCD;TIMP3;MAPK14;MAPK1;APOBEC2;KDR;CTGF;KLF9;ALDH2;CXCL12;NEO1;GAPDH;OGN;AKT1;PGM1;COL3A1;NFKB1;CSF1;COL1A1;LUM;ALDH1A1;FGF1;CTSS;ANXA1;ANGPTL2;FOXO3;CLU;GPX3;GATA4;TNXB;HLA-A;PIM1;THBD;FLII;RHOA;SMARCA4;CAT;PDPK1;FRMD6;SQSTM1;ADK;CEBPD;HDGF;OGDH;ACTB;GPC1;NOTCH3;RNF13;CUL4A;BAG1;SGK1;CNOT1;APP;…
internalization	3.06825e-13	F2R;PDCD6IP;ARHGEF7;DAG1;LGALS1;LRP1;HGS;BECN1;SLC27A1;SLC11A2;FTH1;AKT2;VCL;MAPK8;NDFIP1;SMPD1;APOE;KIF5B;PTGDS;PTRF;SYK;INPPL1;PRKCD;MAPK14;CTNND1;MAPK1;KDR;CXCL12;ATXN2;NEO1;MAX;GAPDH;AKT1;PGM1;ADRB1;CLCN3;CSF1;KCNA5;LEPROT;IGF2R;RAPSN;FGF1;ANXA1;GSK3A;CLU;UBA1;HLA-A;EZR;NPM1;RHOB;THBD;RHOA;CORO1C;PRMT1;AAK1;PDPK1;CAT;ANXA6;SQSTM1;HDGF;ACTB;GPC1;TAB2;GHR;DYNC1H1;SGK1;ADORA2A;MTM1;APLP2;CD164;A…
ubiquitin-dependent protein degradation	3.07303e-13	PDCD6IP;MTM1;HGS;SUGT1;APP;KCNH2;NDFIP1;SUMO1;MAPK8;HDAC6;TP53;TOP1;PRKCD;UBE2D3;MAPK14;ST13;MAPK1;RAD23B;USP10;ARL6IP5;USP4;PABPN1;GAPDH;AKT1;VAPB;RNF4;H2AFZ;RAD23A;SREBF1;HIF1A;EEF1A1;WWTR1;SKP1;PSMA1;FOXO3;AP2A2;HUWE1;NEDD8;UBA1;HLA-A;KLF10;WFS1;JUP;PIM1;CRYAB;RHOA;SQSTM1;PSMD11;CUL4A;BTBD1;FBXO3
intracellular transport	3.43058e-13	F2R;VTI1B;DCTN1;PURA;SLC27A1;APP;SLC11A2;SOD1;NDE1;HDAC6;PKM;TP53;TUBB2A;APOE;KIF5B;MAPK8IP3;ELAVL1;TAPBP;DYNLL1;ATP6V0A2;PRKCD;PPIA;RAB10;MAPK1;SELENBP1;HSPA8;NPC1;SCARB1;GAPDH;CPE;AKT1;GABARAP;CLPP;IGF2R;STARD3;KIF1B;IGF2;HLA-A;SEC24C;RHOB;ARL3;ULK1;SAR1A;LMAN2;RHOA;GNAO1;B2M;SERPING1;LPL
Respiratory chain	3.65014e-13	ARHGEF7;ADORA2A;NR1D1;GPX4;APLP2;APP;SOD1;MAPK8;FH;NDE1;SDHC;PKM;SMPD1;TP53;APOE;IDH2;LDHA;SLC25A5;COQ7;DNM1L;CAPN2;PRKCD;DNAJC15;MAPK1;RCAN1;ERO1L;NPPA;ALDH2;MFN1;UQCRC1;DGAT1;GAPDH;UNG;CIDEA;AKT1;NDUFA10;NDUFB8;HIF1A;SREBF1;COX7A1;NDUFA9;XDH;ATPIF1;PGRMC1;SLCO3A1;FOXO3;COX4I1;AKAP1;PARK7;STAT3;CRAT;UCP3;ATP5D;NDUFB2;KMT2A;HK2;ETFB;LYZ;HK1;CAT;NDUFV1;DLD;ROMO1;OGDH;LDHB;ACADM;CS;DYNC1H1
adipogenesis	3.78864e-13	LPIN1;ADIPOR2;EMD;NR1D1;LRP1;AKT2;MAPK8;ZBTB16;APOE;PTGDS;EIF4B;EBF3;PTRF;CCNG2;SYK;PRKCD;TIMP3;MAPK14;CTNND1;MAPK1;KDR;USP19;ERO1L;CTGF;KLF9;AKT1;ARPC3;PNPLA2;CTSD;ASXL1;CSF1;ALDH1A1;SREBF1;NCOR1;NCOR2;FGF1;ANXA1;CTSS;ANGPTL2;FOXO3;MKRN1;ALPL;JUP;FTO;TAF9;RETSAT;RHOA;SMARCA4;PDPK1;CEBPD;ID3;ATF5;GHR;IFI16;SGK1;APP;CEBPB;PKD1;MARK2;IL6ST;SETD8;SUMO1;HDAC6;ENG;THRA;TP53;DCN;LMO4;ST13;SCD;PPP1CB;NP…
gluconeogenesis	4.16279e-13	ADIPOR2;LPIN1;ADORA2A;LRP1;NR1D1;APP;SLC27A1;CEBPB;AKT2;SOD1;MARK2;MAPK8;FH;HDAC6;PKM;TP53;ZBTB16;USP2;PDK4;HDAC5;LDHA;COQ7;DNM1L;CDH13;IL13RA1;INPPL1;PRKCD;MAPK14;MAPK1;SCD;NPPA;ALDH2;CXCL12;GPI;MLYCD;GAPDH;AKT1;PGM1;GYS1;PNPLA2;CARM1;SREBF1;ALDH1A1;HIF1A;CSNK1D;FGF1;XDH;CTSS;PTPN1;SLU7;FOXO3;FBP2;STAT3;GATA4;IGF2;KLF10;FTO;TMED2;SLC38A2;HK2;PRMT1;HK1;CAT;DLD;ADK;OGDH;LPL;CS;GHR;ACLY
G2/M transition	5.23678e-13	DCTN1;MAEA;PURA;NR1D1;GATA6;BECN1;MAPK8;RIC8A;SRSF3;CCNG2;SYK;CDH13;CAPN2;PRKCD;TIMP3;MAPK14;MAPK1;MTDH;CTGF;KLF9;EIF2B5;NEO1;GAPDH;PDCD5;AKT1;ART3;NFKB1;CSF1;CLCN3;FGF1;SKP1;ANXA1;FOXO3;CLU;HSPE1;FERMT2;BAG6;CCNG1;PIM1;NPM1;CDC37;RHOB;ATP6V0C;MCM3AP;RPL13A;RHOA;PDPK1;CAT;FBXW5;ROMO1;ID3;ATF5;GPC1;SLK;CUL4A;HIST1H1C;BAG1;SUGT1;PPP2R4;CEBPB;SETD8;SUMO1;VPRBP;HDAC6;TP53;IDH2;MAPK8IP3;YWHAG;SMC6;PAK…
response to stress	5.78809e-13	DCTN1;LRP1;BECN1;APP;FTH1;SOD1;SUMO1;MAPK8;TP53;THRA;BAG3;APOE;ELAVL1;GLRX3;G3BP1;DNAJA3;RYR2;MAP3K5;S100A6;MAPK14;NACA;ST13;MAPK1;HSPA8;RCAN1;NPPA;MAP3K1;CTGF;SCARB1;ATXN2;STAT1;COMT;AKT1;CLPP;KAT7;ADRB1;HIF1A;SREBF1;SGPL1;EEF1A1;TAGLN;ANXA1;FOXO3;CLU;NCL;PNKD;AKAP1;PARK7;CLIC4;GATA4;STAT3;BAG6;NPM1;KMT2A;SLC38A2;CRYAB;SMARCA4;CAT;LDHB;LAMP2;BAG1;IFI16
contractile activity	5.98929e-13	F2R;ADORA2A;LRP1;MTM1;GPX4;AKT2;PKD1;VCL;SUMO1;MAPK8;KCNH2;HDAC6;TP53;THRA;BAG3;DCN;IDH2;PDK4;RYR2;MAP3K5;PRKCD;TIMP3;MAPK14;S100A1;ACTN4;MAPK1;KDR;PPP1CB;NPPA;MAP3K1;CTGF;ALDH2;POSTN;SHROOM3;CACNA1C;AKT1;FXYD1;RPS6KA2;ADRB1;CSF1;HIF1A;TAGLN;XDH;ANXA1;GSK3A;ADCY6;STAT3;IGF2;UCP3;RHOB;THBD;CRYAB;MYL4;GNAO1;RHOA;MYL1;CAT;SQSTM1;SERPING1;MYH7;MYBPC3;LPL;ACTB;ACTA2
protein processing	6.90444e-13	USE1;F2R;PDCD6IP;DAG1;LGALS1;CIAO1;SUGT1;HGS;APP;CEBPB;TYROBP;SEC61A1;PKD1;SOD1;NDFIP1;SUMO1;MAPK8;KCNH2;HDAC6;HSP90AA1;HNRNPH1;ENG;TP53;IDUA;ZBTB16;KIF5B;BCL6B;PAK2;G3BP1;FKBP10;DNM1L;MECP2;PRKCD;PPIA;MAPK14;REEP1;UBA2;MAPK1;USP19;SELK;HSPA8;ERO1L;H3F3A;MFN1;ALDH2;MAX;PLEKHO1;CPE;AKT1;VAMP2;COL3A1;PDIA3;HINT1;CSF1;CTSD;KCNA5;COL1A1;SREBF1;HIF1A;NCOR1;CSNK1D;APBA3;ANXA1;CTSS;PTPN1;GSK3A;CLU;NFIC;…
endothelial cell proliferation	8.97037e-13	MGP;PPP3CA;F2R;ADIPOR2;ADORA2A;SGK1;LGALS1;LRP1;APP;SOD1;MAPK8;SUMO1;ENG;TP53;ZBTB16;APOE;AQP1;DCN;YWHAG;PRDX1;HDAC7;SYK;ITSN1;COL4A2;PPIA;PRKCD;TIMP3;MAPK14;MAPK1;KDR;TIE1;RCAN1;RGCC;NPPA;CEACAM1;ID1;RAB28;CTGF;FZD4;SCARB1;CXCL12;POSTN;STAT1;PDCL3;AKT1;COL3A1;STAT5A;CSF1;HIF1A;MEOX2;MSN;FGF1;XDH;ANXA1;ANGPTL2;PTPN1;FOXO3;STAT3;CLIC4;TNXB;COL4A1;EZR;HLA-A;PIM1;CD9;RHOB;THBD;KMT2A;CRYAB;RHOA;CAT;T…
muscle development	1.04901e-12	F2R;DAG1;EMD;GAB1;MTM1;NR1D1;APP;CEBPB;AKT2;MBNL1;VCL;SOD1;MAPK8;KCNH2;HSP90AA1;THRA;TP53;HDAC5;ELAVL1;ACTA1;DNM1L;XIRP1;NACA;MAPK14;APOBEC2;RTN4;HSPA8;DOCK5;MAP3K1;CXCL12;NFIX;FSCN1;AKT1;CARM1;IGF2R;MEOX2;FGF1;FOXO3;FERMT2;PARK7;GATA4;IGF2;UCP3;RHOA;CAT;HSPG2;CEBPD;MYH7;GPC1;ACTA2;SLK;CSRP1;TUBA8;RRAD
autophagic vacuole formation	1.21643e-12	ARL8B;VTI1B;ADORA2A;MTM1;LRP1;BECN1;APP;MAPK8;RAB9A;TP53;BAG3;STK38;DCN;SYK;DNM1L;EPN1;PEX14;MAPK14;SNAPIN;MAPK1;SCD;HSPA8;STAT1;HSPA4;GAPDH;AKT1;VAMP2;GABARAP;HIF1A;GADD45A;CTSS;FOXO3;CLU;COX4I1;VAMP3;BAG6;IRGM;ANXA2;ULK1;SAR1A;BNIP3L;RHOA;CAT;MAP1LC3B;EI24;TSC2;SQSTM1;LAMP2;TAB2;LAMP1;PSMC1
lipid storage	1.26304e-12	LPIN1;ADIPOR2;JUND;NR1D1;LRP1;BECN1;SLC27A1;AKT2;MAPK8;PSAP;SMPD1;RAB9A;PTGDS;APOE;PDK4;PTRF;SYK;MAPK14;TIMP3;CTNND1;MAPK1;CTGF;CXCL12;ALDH2;MLYCD;CIDEA;AKT1;ARPC3;PNPLA2;ADRB1;CSF1;ASXL1;SREBF1;ALDH1A1;PLXND1;NCOR1;NCOR2;CES1;STARD3;CTSS;ANGPTL2;GSK3A;FOXO3;CLU;RGS5;ALPL;JUP;FTO;RHOA;PRMT1;CAT;CEBPD;ACADM;GHR;BAG1;ADORA2A;SGK1;GPX4;APP;CEBPB;SOD1;SUMO1;THRA;TP53;DCN;AKT1S1;YWHAG;PRDX1;MECP2;PPIA…
muscle function	1.71304e-12	F2R;DAG1;ADORA2A;NR1D1;AKT2;IVNS1ABP;VCL;SOD1;MAPK8;KCNH2;HDAC6;PYGM;GAA;ACTA1;CDH13;RYR2;MAPK14;S100A1;MAPK1;USP19;SCD;HSPA8;SELK;NPPA;COL6A1;POSTN;SLC6A6;MLYCD;CACNA1C;CALU;AKT1;PNPLA2;ADRB1;VAPB;COX7A1;RAPSN;NCOR1;SLC25A20;XDH;SP3;RBM38;RGS5;TNXB;SGCB;CRYAB;RHOA;TNNT1;CAT;DNAJB2;CASQ1;HSPG2;MYH7;MYBPC3;ACTB;ACADM;NRP1;RNF13;NOTCH3;CS;GHR
phagocytosis	1.76279e-12	F2R;VTI1B;DAG1;MAEA;LGALS1;LRP1;BECN1;AKT2;FTH1;VCL;MAPK8;B4GALT1;PSAP;RIC8A;RAB9A;SMPD1;MGAT1;APOE;CD93;ELAVL1;HDAC7;SYK;INPPL1;CAPN2;PRKCD;MAPK14;MAPK1;TROVE2;CXCL12;GAPDH;AKT1;PNPLA2;NFKB1;CLCN3;CSF1;COL1A1;LUM;SREBF1;FGF1;ANXA1;CTSS;PSMA1;CLU;CAPZA1;FERMT2;HLA-A;EZR;RHOB;LMAN2;RHOA;CAT;ANXA6;CEBPD;ACTB;PSMB1;ADORA2A;PFN2;APLP2;PPP2R4;APP;CEBPB;TYROBP;IL6ST;SOD1;TP53;AQP1;ITSN1;MECP2;EPN1;STAB…
nucleocytoplasmic transport	2.74372e-12	AKT1;SGK1;EMD;NFKB1;MBNL1;WWTR1;WBP11;SUMO1;MAPK8;GADD45A;TP53;THRA;RPL5;BAG3;SLU7;XPO6;FOXO3;USP2;NCL;U2AF2;ELAVL1;GATA4;HDAC7;SRSF2;NPM1;DNM1L;PIM1;PRKCD;MAPK14;CIC;MAPK1;HK2;HSPA8;RANBP1;NPC1;ID1;ACTB;STAT1;USP4
necrotic cell death	2.9484e-12	AKT1;NFKB1;SGK1;LRP1;CTSD;BECN1;GPX4;APP;HIF1A;CEBPB;FTH1;SOD1;MAPK8;FGF1;GADD45A;ENG;CTSS;TP53;XPO6;RBM3;FOXO3;CLU;STAT3;PRDX1;PIM1;DNM1L;MAP3K5;PRKCD;SPNS1;MAPK14;ULK1;MAPK1;HK2;CRYAB;MRPL36;LYZ;NPPA;CAT;CXCL12;TAB2;GAPDH
protein aggregation	3.0634e-12	DCTN1;BECN1;APP;SOD1;SUMO1;HDAC6;HSP90AA1;TP53;BAG3;APOE;CLU;PARK7;UBA1;DNAJA3;EZR;NPM1;FKBP4;S100A1;ST13;CRYAB;RCAN1;SELK;HSPA8;COMMD1;LYZ;DNAJB6;B2M;DNAJB2;PMP22;MAP3K1;SQSTM1;SERPING1;ATXN2;PSMD11;PSMC1;MAX;CS;PABPN1;GAPDH;HSPA4
secretory pathway	3.70984e-12	F2R;VTI1B;AP1AR;APP;SEC61A1;SOD1;MAPK8;HSP90AA1;TP53;HTRA2;APOE;KIF5B;YIPF5;PRDX1;PTRF;TAPBP;CDH13;CAPN2;PRKCD;RAB10;MAPK14;NACA;MAPK1;ERO1L;NPPA;ARF4;DGAT1;GAPDH;CPE;AKT1;CALU;VAMP2;PDIA3;VAPB;CTSD;SREBF1;DLG1;MSN;APBA3;XDH;CLU;VAPA;PARK7;VAMP3;STAT3;IGF2;EZR;HLA-A;WFS1;SEC24C;ANXA2;TMED2;SAR1A;LMAN2;RTN3;RHOA;CRYAB;COMMD1;CAT;PDPK1;ANXA6;ENAH;HDGF;LPL;ATP1A1
neuroprotection	3.76972e-12	F2R;ADORA2A;LGALS1;GPX4;BECN1;APP;AKT2;TYROBP;SOD1;IL6ST;MAPK8;NDFIP1;SUMO1;KCNH2;PSAP;HDAC6;TP53;ZBTB16;PTGDS;APOE;AKT1S1;LDHA;HDAC7;DNM1L;FKBP4;INPPL1;CAPN2;MAP3K5;PPIA;PRKCD;TIMP3;MAPK14;MAPK1;KDR;RCAN1;NPPA;CXCL12;ALDH2;POSTN;EEF1A2;GAPDH;CPE;COMT;AKT1;FKBP8;RPS6KA2;ADRB1;CTSD;CSF1;KCNK3;HIF1A;ALDH1A1;MEF2D;PLXND1;FGF1;XDH;PTPN1;RBM3;GSK3A;PGRMC1;FOXO3;CLU;MAP2K5;PARK7;AKAP1;STAT3;IGF2;CSF1R;…
virulence	4.75682e-12	PPP3CA;RPL6;LGALS1;SUGT1;PURA;PPP2R4;BECN1;IL6ST;SOD1;SUMO1;DLAT;RIC8A;SMPD1;TP53;CMIP;HTRA2;DCN;KIF5B;IDH2;LDHA;UGDH;PRDX1;TOP1;FKBP4;PPP3R1;PPIA;MAPK14;MAPK1;SCD;RPS10;NPC1;STAT1;UNG;GAPDH;PGM1;FXYD1;FKBP8;ART3;HINT1;EDF1;MSN;EEF1A1;PRKACA;XDH;CTSS;PSMA1;PTPN1;VAPA;CLU;HEXA;NEDD8;CRAT;COL4A1;HLA-A;EZR;SRSF2;PIM1;ATP6V0C;RHOA;SMARCA4;LYZ;B2M;CAT;DLD;ADK;OGDH;CS;ACLY
lactation	6.13977e-12	PRPS1;DAG1;GPX4;SLC27A1;CEBPB;SLC11A2;AKT2;APOE;AQP1;YWHAG;SYK;MAPK14;TIMP3;LMO4;MAPK1;SOCS2;KDR;SCD;HSPA8;SELENBP1;NPPA;ID1;SCARB1;DGAT1;GAPDH;CIDEA;AKT1;PGM1;PNPLA2;STAT5A;CTSD;CSF1;UGP2;HIF1A;SREBF1;NCOR1;FGF1;XDH;CTSS;CLU;STAT3;IGF2;UCP3;CSF1R;SLC38A2;NKX2-5;LYZ;HK1;ACSS1;CEBPD;ACTB;LPL;ACTA2;MFGE8;CS;GHR;ACLY
inflammatory response	7.45599e-12	F2R;LPIN1;LGALS1;LRP1;NR1D1;BECN1;GATA6;SLC11A2;AKT2;MAPK8;B4GALT1;DLAT;SMPD1;ABHD16A;SUMO3;BAG3;MGAT1;STK38;ZBTB16;PTGDS;APOE;HDAC5;CD93;ELAVL1;SRSF3;HDAC7;SYK;TXN2;IL13RA1;CAPN2;PRKCD;MAPK14;TIMP3;CTNND1;MAPK1;KDR;RCAN1;SELK;MTDH;PTGES2;CTGF;RPL10A;CXCL12;MLYCD;NEO1;ANKRD17;CIDEA;AKT1;CMC2;DDOST;GABARAP;PNPLA2;NFKB1;ADRB1;CLCN3;CSF1;LUM;SREBF1;MYADM;NCOR1;NCOR2;FGF1;TAGLN;CTSS;ANXA1;PSMA1;ANGPT…
response to DNA damage	7.55291e-12	BECN1;MAPK8;FH;CGGBP1;MORF4L1;STK38;HDAC5;ELAVL1;THRAP3;SLC25A5;CCNG2;TIPRL;PRKCD;MAPK14;MAPK1;USP4;GAPDH;PDCD5;AKT1;NFKB1;RNF4;ALDH1A1;VBP1;CSNK1D;NCOR2;DEK;MATR3;ANXA1;SOX4;GSK3A;SP3;FOXO3;MKRN1;BAG6;CCNG1;CBX5;PIM1;NPM1;RHOB;SMARCA4;CHD1;PRMT1;CAT;PDPK1;SQSTM1;CEBPD;CUL4A;IFI16;RPS26;APP;CEBPB;SOD1;SETD8;VPRBP;HSP90AA1;HDAC6;TP53;THRA;YWHAG;SMC6;TOP1;HELB;DNM1L;MAP3K5;RPS27A;RPS7;HSPA8;ID1;ING…
adipocyte differentiation	7.7634e-12	LPIN1;EMD;SGK1;ADORA2A;FBLN2;LRP1;NR1D1;SLC27A1;CEBPB;AKT2;FTH1;SETD8;MAPK8;HDAC6;PKM;TP53;THRA;PTGDS;APOE;HDAC5;THRAP3;EBF3;PTRF;CCNG2;IP6K1;PRKCD;TIMP3;LMO4;MAPK14;CTNND1;MAPK1;KDR;SCD;PPP1CB;ID1;CTGF;KLF9;UBE2O;STAT1;DGAT1;GAPDH;AKT1;PNPLA2;STAT5A;YIPF3;VAPB;CSF1;CTSD;KCNK3;H2AFZ;CARM1;HIF1A;SREBF1;NCOR1;PLXND1;NCOR2;CES1;WWTR1;FGF1;XDH;CTSS;PTPN1;ANGPTL2;EID1;NFIC;RGS5;NEDD8;MKRN1;STAT3;IGF2;…
cellular senescence	1.00277e-11	F2R;ZMYND11;NR1D1;APP;CEBPB;SOD1;MAPK8;SUMO1;ENG;TP53;SUMO3;MORF4L1;APOE;JARID2;AKT1S1;ELAVL1;SRSF3;PTRF;MAGOH;TOP1;HDAC7;DNM1L;MAP3K5;ATP6V0A2;PRKCD;MAPK14;MAPK1;KDR;SELENBP1;CEACAM1;ID1;MFN1;GPI;POSTN;STAT1;MAX;GAPDH;AKT1;COL3A1;GABARAP;UCK2;STAT5A;H2AFZ;CARM1;HIF1A;MEOX2;MSN;DEK;GADD45A;TAGLN;EFNB3;RPL5;FOXO3;RBM38;STAT3;SRSF2;CBX5;PIM1;NPM1;CD9;SPIN1;SPNS1;EPB41;MCM3AP;PRMT1;SMARCA4;CAT;MAP1L…
Lipid degradation	1.07939e-11	LPIN1;ADIPOR2;SGK1;LRP1;SLC27A1;APP;CEBPB;AKT2;IL6ST;MAPK8;PSAP;SMPD1;THRA;TP53;APOE;PDK4;PTRF;MAPK14;ITPKB;MAPK1;SCD;SOCS2;NPPA;ID1;SCARB1;MLYCD;DGAT1;GAPDH;CIDEA;AKT1;GYS1;PNPLA2;STAT5A;NFKB1;ADRB1;IGF2R;SREBF1;HIF1A;ARFRP1;NCOR1;NCOR2;CES1;SLC25A20;FGF1;XDH;ANXA1;FOXO3;STAT3;ALPL;KDM6A;UCP3;FTO;CSF1R;ULK1;CAT;HSPG2;LAMP2;LPL;ACTB;ACADM;LAMP1;CPT2;CS;GHR
endothelial cell function	1.11893e-11	MGP;F2R;LGALS1;MAEA;LRP1;GATA6;GPX4;APP;SOD1;SUMO1;MAPK8;ENG;SMPD1;TP53;DCN;APOE;HDAC5;PRDX1;PAK2;HDAC7;SYK;TXN2;CAPN2;XIRP1;PRKCD;PPIA;TIMP3;MAPK14;S100A1;MAPK1;TIE1;KDR;HSPA8;RTN4;RCAN1;NPPA;ID1;RAB28;CTGF;SCARB1;CXCL12;MFN1;OGN;AKT1;PNPLA2;NFKB1;ADRB1;KCNA5;EDF1;HIF1A;PLXND1;ITGB1BP1;MSN;FGF1;XDH;ANGPTL2;PTPN1;FOXO3;CLU;STAT3;KLF10;AAMP;RHOB;THBD;HK2;RHOA;CAT;HSPG2;ACTB;NRP1;MFGE8;IFI16
protein folding	1.56082e-11	HYPK;LRP1;APP;FTH1;AKT2;B4GALT1;KCNH2;HSP90AA1;HDAC6;TP53;BAG3;FKBP2;GAA;DNAJB4;FKBP10;FKBP4;PPIA;NACA;ST13;ACTN4;RTN4;HSPA8;RCAN1;ERO1L;SAMM50;GAPDH;CPE;CALU;RPL3;FKBP8;RPS6KA2;PDIA3;VAPB;TOMM70A;EEF1A1;FGF1;CLU;HSPE1;PSMB10;DNAJB9;BAG6;WFS1;UCP3;CDC37;DNAJC2;CRYAB;LYZ;CAT;B2M;ETF1;MYBPC3;NOTCH3;BAG1
non-selective vesicle exocytosis	1.5883e-11	USE1;F2R;PDCD6IP;VTI1B;ARHGEF7;LGALS1;NR1D1;HGS;BECN1;AKT2;MAPK8;B4GALT1;SMPD1;APOE;KIF5B;SYK;CDH13;IP6K1;CAPN2;PRKCD;MAPK14;CTNND1;MAPK1;KDR;RCAN1;ENTPD4;CXCL12;MLYCD;GAPDH;AKT1;ART1;ADRB1;CLCN3;CTSD;CSF1;IGF2R;CHP1;FGF1;APBA3;ANXA1;FOXO3;EZR;HLA-A;PIM1;RHOB;ARL3;GNAO1;RHOA;PDPK1;CAT;PTDSS1;ANXA6;ENAH;ACTB;ARL8B;AP1AR;ADORA2A;SGK1;PFN2;MTM1;APP;MARK2;SUMO1;TP53;AQP1;GNA13;PAK2;ITSN1;DNM1L;PPIA;S…
heart muscle contractility	1.65369e-11	AKT1;FXYD1;F2R;ADORA2A;ADRB1;CBFB;HIF1A;AKT2;MEF2D;VCL;SOD1;SUMO1;MAPK8;XDH;THRA;TP53;BAG3;GLRX3;ADCY6;GATA4;STAT3;RYR2;MAP3K5;PRKCD;MAPK14;KMT2A;S100A1;MAPK1;MYL4;RHOA;PPP1CB;HSPA8;MYL1;NPPA;CAT;SLC4A3;CASQ1;ANXA6;SERPING1;MYH7;CXCL12;MYBPC3;ALDH2;LPL;POSTN;ACTA2;CACNA1C
S phase	1.88159e-11	DDX6;RPL6;JUND;GAB1;LGALS1;BECN1;AKT2;FTH1;MAPK8;CGGBP1;PSAP;SUMO3;ZBTB16;USP2;TRIM11;CCNG2;TXN2;PRKCD;MAPK14;UBA2;MAPK1;KDR;RCAN1;POLR1E;CTGF;KLF9;CXCL12;ANKRD17;GAPDH;PDCD5;AKT1;RPL3;ART3;GABARAP;NFKB1;CSF1;RNF4;CLCN3;ALDH1A1;NCOR1;NCOR2;MEOX2;FGF1;SKP1;SOX4;FOXO3;LAMTOR5;HSPE1;CCNG1;CBX5;PIM1;NPM1;RHOB;GTF2I;TAF9;MCM3AP;RHOA;MYL1;SMARCA4;CAT;ROMO1;CEBPD;ID3;ATF5;GPC1;NOTCH3;CUL4A;BAG1;IFI16;AD…
DNA repair	1.95057e-11	USE1;JUND;EMD;LGALS1;BECN1;FH;MAPK8;SUMO3;MORF4L1;SRSF3;G3BP1;CCNG2;TXN2;IP6K1;PRKCD;MAPK14;TIMP3;UBA2;MAPK1;RAD23B;MTDH;CXCL12;USP4;HSPA4;GAPDH;PDCD5;AKT1;ART3;KCNA5;RNF4;SREBF1;ALDH1A1;NCOR2;CSNK1D;TAGLN;ANXA1;SOX4;FOXO3;CLU;BAG6;UBA1;CCNG1;CBX5;NPM1;PIM1;RHOB;GTF2I;FTO;MCM3AP;MYL4;PRMT1;SMARCA4;CAT;HDGF;CEBPD;PSMD11;CUL4A;GHR;IFI16;APLP2;APP;SOD1;SETD8;VPRBP;SUMO1;HDAC6;PKM;HSP90AA1;TP53;HTRA2…
blood vessel development	2.52803e-11	MGP;F2R;ARHGEF7;DAG1;LGALS1;LRP1;GATA6;APP;AKT2;PKD1;ENG;DPT;TP53;AQP1;DCN;APOE;GNA13;CD93;ELAVL1;PAK2;HDAC7;SYK;PPP3R1;PPIA;MAPK14;CTNND1;MAPK1;TIE1;KDR;LAMA4;ID1;CTGF;FZD4;CXCL12;LCLAT1;AKT1;COL3A1;CSF1;COL1A1;SGPL1;HIF1A;PLXND1;ITGB1BP1;FGF1;XDH;CTSS;ANGPTL2;PGRMC1;FOXO3;CLU;RGS5;CLIC4;STAT3;GATA4;COL4A1;UBA1;IGF2;FBLN1;HLA-A;RHOB;RHOA;CST3;SMARCA4;C14orf166;HSPG2;HDGF;ID3;ACTA2;NRP1;NOTCH3
transcription initiation	3.09454e-11	PURA;GPX4;CEBPB;FH;MRPL12;THRA;TP53;MORF4L1;ZBTB16;GTF2A1;TOP1;MECP2;MAPK14;MAPK1;TROVE2;STAT1;MAX;GAPDH;AKT1;NFKB1;CTSD;COL1A1;H2AFZ;CARM1;HIF1A;NCOR2;WWTR1;SP3;FOXO3;NFIC;NCL;GATA4;STAT3;BAZ1B;ALPL;IGF2;SRSF2;DDX17;CBX5;NPM1;KDM6A;BTF3;GTF2I;TAF9;KMT2A;SSU72;TNNT1;PRMT1;SMARCA4;CHD1;LYZ;DR1;NONO;ACTB
cell homeostasis	4.43091e-11	DAG1;LGALS1;BECN1;APP;CEBPB;AKT2;IL6ST;SUMO1;MAPK8;HDAC6;THRA;TP53;BAG3;ZBTB16;HTRA2;KIF5B;APOE;PTGDS;ELAVL1;IL13RA1;TXN2;RYR2;MAP3K5;PRKCD;MAPK14;ST13;ITPKB;MAPK1;KDR;RTN4;HSPA8;RAB28;ID1;CXCL12;MFN1;NFIX;STAT1;GAPDH;AKT1;SLC9A8;IGF2R;ALDH1A1;HIF1A;NCOR1;EEF1A1;HNRNPA2B1;FGF1;SKP1;AP2A1;PGRMC1;FOXO3;CLU;GPX3;DFFA;NCL;HUWE1;NEDD8;STAT3;BAG6;ALPL;IRGM;WFS1;NPM1;ULK1;CRYAB;SMARCA4;PDPK1;CAT;MAP1LC3…
DNA fragmentation	4.75099e-11	PDCD6IP;LGALS1;MTM1;GATA6;GPX4;APP;SOD1;KCNH2;MAPK8;HSP90AA1;SMPD1;TP53;HTRA2;APOE;DCN;IDH2;HDAC5;TOP1;DNM1L;CAPN2;MAP3K5;PRKCD;PPIA;MAPK14;MAPK1;KDR;SCD;HSPA8;RTN4;NPPA;MAP3K1;CTGF;DAD1;CXCL12;MFN1;STAT1;PHLDA1;UNG;CIDEA;AKT1;ADRB1;NFKB1;CSF1;CTSD;IGF2R;SREBF1;HIF1A;GADD45A;XDH;CTSS;FOXO3;SP3;CLU;GPX3;DFFA;HSPE1;PARK7;STAT3;IGF2;KLF10;UCP3;ULK1;CRYAB;RHOA;PSENEN;CST3;LYZ;CAT;SERPING1;NOTCH3;MFGE8
alternative mRNA splicing	5.90945e-11	DDX6;ZMYND11;NR1D1;APP;SLC11A2;AKT2;IVNS1ABP;MBNL1;WBP11;MAPK8;PSAP;HDAC6;PKM;HNRNPH1;SMPD1;THRA;TP53;MORF4L1;APOE;ELAVL1;SRSF3;TOP1;SYK;DNM1L;MECP2;NACA;CTNND1;RPS19;CNBP;MAPK1;PPP1CB;LUC7L;GPI;MAX;AKT1;MEPCE;CSF1;CARM1;COL1A1;HIF1A;MEF2D;NCOR2;FGF1;HNRNPA2B1;GADD45A;MATR3;SLU7;RPL5;RBM3;RBM38;CLU;DFFA;NCL;U2AF2;AKAP1;TNXB;HLA-A;DDX17;SRSF2;CBX5;FASTK;NPM1;SNRPB;EPB41;EIF4A3;KMT2A;BNIP3L;GNAO1;C…
vesicle-mediated transport	6.07574e-11	AKT1;VAMP2;MAPRE1;VTI1B;GABARAP;VAPB;YIPF3;DCTN1;APP;CSNK1D;SOD1;MAPK8;KIF1C;HDAC6;RAB9A;VAPA;KIF5B;PTGDS;MAPK8IP3;VAMP3;YIPF5;ITSN1;TAPBP;SAR1B;DNM1L;RHOB;SBF2;SMAP2;RAB10;TMED2;ULK1;ARL1;SAR1A;MAPK1;RHOA;NPC1;ARF4;RAB11FIP5;PLEKHO1;GAPDH;DYNC1H1;CPE
mitotic entry	6.92421e-11	F2R;SGK1;GAB1;MAEA;DCTN1;LGALS1;HGS;LRP1;GATA6;APP;CEBPB;AKT2;SETD8;IL6ST;MAPK8;VPRBP;ENG;TP53;KIF5B;DCN;PPP2R1A;APOE;GNA13;PAK2;CCNG2;SYK;ITSN1;MECP2;MAP3K5;PRKCD;LMO4;MAPK14;RAB10;CTNND1;MAPK1;CNBP;SCD;KDR;RANBP1;RGCC;NPPA;CEACAM1;AGTRAP;ID1;KLF9;CTGF;CXCL12;GPI;STAT1;PHLDA1;MAX;AKT1;COMT;RPS6KA2;CSF1;CTSD;IGF2R;HIF1A;WWTR1;EEF1A1;MEOX2;FGF1;GADD45A;ANXA1;PTPN1;FOXO3;CLU;HEXA;NCL;NEDD8;GATA4;ST…
neuron apoptosis	7.1245e-11	AKT1;F2R;FKBP8;ADORA2A;LGALS1;DCTN1;NR1D1;TSC22D4;LRP1;CLCN3;BECN1;APP;HIF1A;FTH1;SOD1;MAPK8;FGF1;PSAP;TP53;CTSS;RBM3;FOXO3;CLU;APOE;HDAC5;MAPK8IP3;PARK7;EIF3K;INPPL1;MAP3K5;PPIA;TIMP3;MAPK14;MAPK1;KDR;RHOA;HSPA8;RTN4;RCAN1;CST3;MAP3K1;CEBPD;CXCL12;STAT1;EEF1A2;PHLDA1;GAPDH
mitochondrion fission	9.5169e-11	AKT1;LPIN1;COA3;LGALS1;RAD23A;HIF1A;APP;MARK2;SOD1;SUMO1;MAPK8;HDAC6;TP53;HTRA2;FOXO3;HSPE1;PARK7;AKAP1;ARL2;KIF1B;DNAJA3;IRGM;DNM1L;PIM1;BCL2L13;PRKCD;MAPK14;MAPK1;RHOA;RCAN1;CAT;ANXA6;ROMO1;MFN1;GPI;CS
heat-shock response	9.90595e-11	HYPK;SGK1;RNF4;H2AFZ;APP;SREBF1;CGGBP1;SUMO1;EEF1A1;MAPK8;HDAC6;HSP90AA1;TP53;ANXA1;RPL5;BAG3;NFIC;CLU;HSPE1;HDAC7;MAPK14;S100A6;KMT2A;MAPK1;CRYAB;RHOA;HSPA8;NPPA;STAT1;HSPA4;BAG1
aerobic metabolism	1.34142e-10	COMT;AKT1;PPP3CA;LPIN1;PNPLA2;CSF1;KCNA5;NR1D1;APP;ALDH1A1;HIF1A;NCOR1;NCOR2;SOD1;PKM;XDH;THRA;ANXA1;TP53;CLU;PDK4;LDHA;CD93;PARK7;AKAP1;STAT3;UCP3;RYR2;FTO;ITPKB;MAPK1;HK2;SCD;CRYAB;HK1;LYZ;CAT;HADH;OGDH;ALDH2;LPL;ACADM;CS
lipid metabolism	1.41951e-10	MGP;LPIN1;ADIPOR2;DDX6;LRP1;NR1D1;GATA6;SLC27A1;AKT2;MAPK8;PSAP;SMPD1;ZBTB16;APOE;PTGDS;PDK4;PTRF;INPPL1;PRKCD;CNPY2;ISYNA1;MAPK14;TIMP3;MAPK1;ALDH2;MLYCD;CIDEA;AKT1;PNPLA2;ADRB1;LEPROT;LMF1;CSF1;SREBF1;ALDH1A1;NCOR1;NCOR2;CES1;CTSS;ANXA1;ANGPTL2;GSK3A;FOXO3;CLU;LAMTOR5;GATA4;GSTK1;ALPL;ARL3;FTO;RETSAT;RHOA;CAT;PDPK1;PTDSS1;SQSTM1;CEBPD;ACADM;GHR;SGK1;APP;CEBPB;SOD1;PKM;TP53;THRA;PPP2R1A;AKT1S1;Y…
G2/M arrest	1.42698e-10	PURA;APP;SETD8;NDE1;VPRBP;CGGBP1;MAPK8;HSP90AA1;SMPD1;TP53;STK38;LDHA;YWHAG;SMC6;TOP1;CCNG2;SYK;DNM1L;CDH13;INPPL1;MAP3K5;PRKCD;PPIA;LMO4;MAPK14;MAPK1;TBCA;SCD;RGCC;MAP3K1;MTDH;ING4;SLC6A6;STAT1;PPM1A;UNG;PDCD5;AKT1;RPS6KA2;RAD23A;SGPL1;MEF2D;FGF1;GADD45A;SKP1;EFNB3;FOXO3;LAMTOR5;FERMT2;HUWE1;STAT3;IGF2;CCNG1;SRSF2;CBX5;NPM1;CDC37;RHOB;SNRPB;ERH;ANXA2;KMT2A;PSMB5;SMARCA4;CAT;RPL13;ROMO1;LDHB;ATF5…
hemato-encephalic barrier	1.47107e-10	F2R;DAG1;ADORA2A;MAEA;LGALS1;LRP1;CNOT1;APP;SLC11A2;SOD1;IL6ST;MAPK8;RAB9A;TP53;APOE;AQP1;KIF5B;GNA13;SYK;PRKCD;PPIA;MAPK14;CTNND1;MAPK1;KDR;NPPA;NPC1;CEACAM1;FZD4;SCARB1;CXCL12;SLC6A6;STAT1;GAPDH;PDCD5;COMT;AKT1;PNPLA2;CLCN3;IGF2R;HIF1A;MSN;XDH;ANXA1;FOXO3;CLU;CLIC4;ALPL;EZR;CSF1R;SLC38A2;RHOA;CRYAB;B2M;CAT;PNP;SERPING1;LPL;NOTCH3
transmembrane potential	1.67397e-10	F2R;ADORA2A;LGALS1;GPX4;APP;SOD1;IL6ST;MAPK8;KCNH2;PKM;TP53;GHITM;HTRA2;SLC25A5;DNM1L;MECP2;COL4A2;TXN2;RYR2;PRKCD;MAPK14;S100A1;MAPK1;KDR;NPPA;CXCL12;ALDH2;STAT1;GAPDH;CACNA1C;PDCD5;AKT1;FXYD1;KCNA5;KCNK3;CLCN3;NDUFB8;HIF1A;PRKACA;XDH;TAGLN;ATPIF1;RBM3;GSK3A;HSPE1;COX4I1;PARK7;AKAP1;CLIC4;ADCY6;STAT3;IGF2;PIM1;SLC4A7;UCP3;KMT2A;CSF1R;BNIP3L;HK2;RHOA;GNAO1;CRYAB;LYZ;CAT;FAM162A;LPL;CS;ACLY;ATP1A1
membrane damage	2.09716e-10	AKT1;DAG1;LGALS1;CTSD;GPX4;TMEM123;HIF1A;APP;RAPSN;SOD1;MAPK8;PSAP;XDH;MATR3;SMPD1;ANXA1;TP53;APOE;CLU;SLC25A5;PTRF;IGF2;NPM1;PRKCD;MAPK14;MAPK1;HK2;HSPA8;HK1;LYZ;B2M;CAT;ACTA2;MFGE8;GAPDH
oxidative phosphorylation	2.21236e-10	LPIN1;COA3;NR1D1;APP;SOD1;MAPK8;FH;PKM;TP53;IDH2;LDHA;SLC25A5;DNM1L;NDUFS6;MAPK14;MAPK1;RCAN1;SLIRP;NPPA;CXCL12;UQCRC1;STAT1;SAMM50;GAPDH;LCLAT1;AKT1;PNPLA2;NDUFB8;HIF1A;COX7A1;NCOR1;NCOR2;PTPN1;FOXO3;COX4I1;PARK7;AKAP1;STAT3;PIM1;UCP3;NPM1;NDUFB2;KMT2A;HK2;RHOA;ETFB;MRPL35;HK1;CAT;DLD;PDPK1;ADK;OGDH;CS
regulation of cell volume	2.84718e-10	AKT1;FXYD1;SLC12A7;ADORA2A;SGK1;MAEA;CSF1;KCNK3;KCNA5;CLCN3;GPX4;SLC9A8;HIF1A;ZNF706;KCNH2;MAPK8;ATPIF1;TP53;AQP1;RYR2;EPB41;MAPK14;SLC38A2;MAPK1;RTN4;MRPL35;SMARCA4;LYZ;PDPK1;CAT;NPPA;SLC4A3;TSC2;LPL;SLC6A6;ACLY;ATP1A1
lipogenesis	3.56502e-10	LPIN1;ADIPOR2;NR1D1;SLC27A1;APP;CEBPB;AKT2;MAPK8;PKM;PSAP;SMPD1;TP53;MID1IP1;APOE;JARID2;PDK4;LDHA;YIPF5;YWHAG;PTRF;INPPL1;PRKCD;MAPK14;LPGAT1;MAPK1;SCD;SORBS1;RGCC;CEACAM1;SCARB1;MLYCD;STAT1;DGAT1;PHLDA1;MAX;GAPDH;CIDEA;AKT1;PNPLA2;ASXL1;SREBF1;ALDH1A1;HIF1A;NCOR1;NCOR2;CES1;FGF1;XDH;SLU7;PTPN1;GSK3A;FOXO3;SP3;LAMTOR5;CLU;GATA4;STAT3;IGF2;KLF10;UCP3;FTO;HK2;PRMT1;PDPK1;TSC2;CEBPD;LPL;NR1D2;CS;NR…
SMC proliferation	4.31257e-10	MGP;F2R;ADORA2A;EMD;SGK1;LGALS1;LRP1;GATA6;AKT2;IL6ST;SOD1;MAPK8;THRA;TP53;APOE;DCN;AQP1;HDAC7;DNM1L;MAP3K5;PRKCD;PPIA;MAPK14;ST13;MAPK1;KDR;HSPA8;RTN4;RGCC;NPPA;ID1;AGTRAP;CTGF;CXCL12;POSTN;STAT1;ART1;AKT1;COL3A1;CSF1;KCNA5;CLCN3;COL1A1;HIF1A;SREBF1;MEOX2;WWTR1;FGF1;XDH;TAGLN;PTPN1;FOXO3;CLU;MAP2K5;FERMT2;RGS5;STAT3;IGF2;CCNG1;PIM1;ANXA2;THBD;RHOA;PSENEN;HK2;CST3;SMARCA4;CAT;SQSTM1;HDGF;HSPG2;ID…
phagosome maturation	4.39432e-10	VTI1B;ADRB1;NR1D1;MTM1;HGS;CTSD;BECN1;PPP2R4;MAPK8;MSN;SMPD1;ANXA1;VAMP3;STAT3;EZR;SYK;IRGM;RAB10;MAPK14;SNAPIN;RHOA;DLD;LAMP2;NRP1;LAMP1
Tricarboxylic acid cycle	5.19743e-10	AKT1;PGM1;DLST;APP;ECHS1;HIF1A;MAPK8;FH;PKM;MUT;SDHC;DLAT;TP53;PDK4;IDH2;LDHA;PSMB3;UCP3;FTO;PRKCD;KMT2A;MAPK1;HK2;DLD;PDPK1;CAT;ACSS1;OGDH;GPI;MLYCD;ACADM;CS;ACLY;GAPDH
macroautophagy	6.71513e-10	AKT1;HYPK;GABARAP;MTM1;CTSD;GPX4;BECN1;HIF1A;APP;SOD1;MAPK8;HDAC6;RAB9A;TP53;BAG3;FOXO3;STAT3;NPEPPS;DNAJA3;IRGM;DNM1L;PEX14;ULK1;MAPK1;HSPA8;MAP1LC3B;SQSTM1;LAMP2;GAPDH
cell fate	6.96779e-10	F2R;DAG1;LGALS1;GATA6;BECN1;VCL;NDE1;MAPK8;PSAP;SMPD1;ZBTB16;HDAC5;ELAVL1;SRSF3;SYK;CDH13;CAPN2;PRKCD;TIMP3;MAPK14;MAPK1;APOBEC2;KDR;CTGF;KLF9;CXCL12;NEO1;TIMM8B;MAX;PDCD5;AKT1;CSF1;ALDH1A1;NCOR1;NCOR2;FGF1;SOX4;ANGPTL2;GSK3A;FOXO3;GATA4;CCNG1;CBX5;JUP;PIM1;NPM1;RHOB;RHOA;SMARCA4;CAT;CEBPD;ID3;ATF5;NOTCH3;SGK1;APP;CEBPB;IL6ST;THRA;TP53;HTRA2;JARID2;IDH2;PRDX1;MECP2;MAP3K5;DDX3X;CIC;LMO4;ST13;IRX3…
T-cell activation	7.35782e-10	PPP3CA;F2R;ARHGEF7;JUND;LGALS1;MAEA;BECN1;AKT2;FTH1;MAPK8;NDFIP1;SMPD1;APOE;CD93;ELAVL1;G3BP1;HDAC7;SYK;PPP3R1;CAPN2;MAPK14;TIMP3;MAPK1;KDR;CXCL12;GAPDH;AKT1;MAPRE1;GDI2;KCNK3;CSF1;KCNA5;IGF2R;CSNK1D;ANXA1;CTSS;FOXO3;LAMTOR5;HSPE1;U2AF2;PLEKHA1;STOM;EZR;HLA-A;PIM1;GTF2I;RHOA;CRYAB;SMARCA4;PDPK1;CAT;SQSTM1;MYH7;ATF5;NOTCH3;IFI16;ADORA2A;APP;CEBPB;TYROBP;HDAC6;TP53;CMIP;GNA13;PAK2;KLHDC2;TAPBP;DNM1…
pinocytosis	7.69065e-10	AKT1;RPS6KA2;ARHGEF7;ARPC3;CSF1;HGS;ARPC2;LRP1;BECN1;IGF2R;APP;TPP1;IL6ST;SOD1;MAPK8;HDAC6;NCL;YWHAG;PLS3;HERC1;SYK;EZR;DYNLL1;RHOB;INPPL1;ANXA2;MAPK14;CSF1R;ACTN4;CRYAB;RHOA;ARHGAP21;PDPK1;TSC2;CXCL12;ACTB
vascular smooth muscle cell differentiation	8.57818e-10	MGP;AKT1;CALU;LGALS1;GATA6;HIF1A;AKT2;MEOX2;TAGLN;ENG;TP53;FOXO3;PTGDS;DCN;CLU;PDK4;HDAC7;MAPK14;MAPK1;SCD;RHOA;RGCC;HSPG2;CTGF;ACTA2;NOTCH3;ANKRD17;CSRP1
G1 phase	9.47366e-10	PDCD6IP;LPIN1;EMD;JUND;LGALS1;PURA;PPP2R4;CNOT1;CEBPB;AKT2;CGGBP1;MAPK8;KCNH2;VPRBP;EMP3;SMPD1;TP53;BAG3;DCN;AQP1;APOE;USP2;HDAC5;TRIM11;YWHAG;CCNG2;SPARCL1;MECP2;INPPL1;PRKCD;PPIA;MAPK14;TIMP3;UBE2D3;RPS27A;MAPK1;RPS19;KDR;HSPA8;RCAN1;ID1;KLF9;EIF3B;GPI;GAPDH;UNG;PDCD5;AKT1;COMT;MAPRE1;RPS6KA2;CDK2AP1;KAT7;KCNA5;CSF1;IGF2R;SREBF1;HIF1A;ECHS1;WWTR1;MEOX2;FGF1;SKP1;ANXA1;SOX4;FOXO3;NCL;HUWE1;MLF1;…
proteasome pathway	1.03624e-09	AKT1;FKBP8;GYS1;SGK1;ST13;HIF1A;APP;SREBF1;CRYAB;HSPA8;SOD1;SUMO1;COMMD1;VPRBP;MAPK8;TP53;FOXO3;LAMP2;CLU;CUL4A;BAG1;UBA1
lipid transport	1.0829e-09	AKT1;VTI1B;PNPLA2;SGK1;NFKB1;VAPB;LRP1;APP;SREBF1;SLC27A1;TOMM70A;CES1;SLC25A20;SUMO1;MAPK8;PSAP;STARD3;RAB9A;SDPR;ANXA1;HDLBP;PTGDS;CLU;APOE;VAPA;PDK4;AKAP1;SYK;SAR1B;PPIA;MAPK1;NPC1;PTDSS1;HSPG2;SCARB1;LPL;APOA1BP;STAT1;DGAT1;MFGE8;CS;CRIP1;SAMM50;CIDEA
lipid peroxidation	1.13268e-09	ADORA2A;DLST;MAEA;GPX4;APLP2;APP;FTH1;IL6ST;SOD1;MAPK8;TP53;APOE;IDH2;ADSS;PRDX1;DNM1L;TXN2;CAPN2;PRKCD;NACA;MAPK1;KDR;NPPA;NPC1;ALDH2;STAT1;GAPDH;LCLAT1;AKT1;ADRB1;COL1A1;ALDH1A1;FGF1;XDH;ANXA1;FOXO3;CLU;GPX3;PARK7;STAT3;UCP3;THBD;CRYAB;MRPL35;LYZ;DLD;CAT;ANXA6;LPL;MFGE8
RNA replication	1.31786e-09	FKBP8;CCT5;DAG1;DDX6;VAPB;BECN1;SREBF1;EEF1A1;HSP90AA1;HNRNPA2B1;ANXA1;VAPA;MAP2K5;NCL;GATA4;STAT3;G3BP1;DDX17;NPM1;PI4KA;CAPN2;ANXA2;PRKCD;PPIA;DDX3X;MAPK14;MAPK1;CNBP;SCD;HSPA8;ALDOA;C14orf166;USP10;GAPDH
nerve cell differentiation	1.48614e-09	F2R;ARHGEF7;DDX6;DAG1;GAB1;BECN1;AKT2;CACUL1;NDE1;MAPK8;PSAP;ZBTB16;APOE;NAV2;SBNO1;ELAVL1;TRIM11;EBF3;CDH13;PRKCD;MAPK14;CTNND1;MAPK1;KDR;RCAN1;KLF9;CXCL12;NEO1;MAX;GAPDH;AKT1;MAPRE1;CSF1;CTSD;NCOR1;NCOR2;FGF1;SOX4;GSK3A;SP3;FOXO3;CLU;HLA-A;CBX5;RHOB;RHOA;GNAO1;CORO1C;PRMT1;SMARCA4;CHD1;PDPK1;ID3;ATF5;GPC1;NOTCH3;BAG1;ADORA2A;SGK1;ZMYND11;APLP2;CTDSP2;APP;CEBPB;IVNS1ABP;SOD1;MARK2;IL6ST;EMP1;KCN…
cell transdifferentiation	1.53924e-09	MGP;F2R;SGK1;LGALS1;LRP1;APP;CEBPB;IL6ST;MAPK8;TP53;PTRF;HDAC7;MECP2;TIMP3;MAPK14;MAPK1;KDR;SOCS2;TIE1;RCAN1;RGCC;ID1;CTGF;CXCL12;POSTN;CALU;FSCN1;AKT1;CSF1;CTSD;CARM1;COL1A1;SREBF1;HIF1A;WWTR1;FGF1;CTSS;CLU;FAM3C;GATA4;CLIC4;STAT3;IGF2;ALPL;MBD6;JUP;KMT2A;CSF1R;RHOA;CST3;NKX2-5;CAT;MED28;CEBPD;HDGF;LPL;ACTA2;NOTCH3
immune response	1.60024e-09	PPP3CA;F2R;LGALS1;RPL7;LRP1;BECN1;FTH1;NDFIP1;MAPK8;DLAT;SMPD1;DPT;BAG3;GHITM;IDUA;ZBTB16;STK38;APOE;PTGDS;HDAC5;CD93;ELAVL1;HDAC7;SYK;IL13RA1;INPPL1;ATP6V0A2;UBXN1;PRKCD;TIMP3;MAPK14;CTNND1;CNBP;MAPK1;USP19;KDR;SELK;RCAN1;CTGF;CTAGE5;PMPCB;ALDH2;CXCL12;USP4;GAPDH;HSPA4;PDCD5;ART1;AKT1;PNPLA2;HINT1;NFKB1;ADRB1;CSF1;KCNK3;CTSD;KCNA5;LUM;TMEM123;NCOR1;CTSS;ANXA1;ANGPTL2;GSK3A;FOXO3;CLU;HSPE1;GATA4;…
stress fiber assembly	1.64663e-09	PPP3CA;F2R;PDCD6IP;PFN2;VCL;MARK2;MAPK8;HDAC6;ENG;TP53;DCN;GNA13;PAK2;SYK;ITSN1;CDH13;CAPN2;PRKCD;PPIA;MAPK14;CTNND1;ACTN4;MAPK1;KDR;SORBS1;PPP1CB;RGCC;ARHGAP21;NPPA;PMP22;MAP3K1;CTGF;GPI;CXCL12;POSTN;ING4;AKT1;NFKB1;SREBF1;EEF1A1;MSN;WWTR1;TAGLN;SOX4;PNKD;STAT3;RHOJ;EZR;RHOB;ANXA2;CRYAB;RHOA;SMARCA4;CAT;TSC2;ACTB;ACTA2;NRP1
acidification	1.69506e-09	VTI1B;HGS;BECN1;PPP2R4;APP;SOD1;FH;MAPK8;KCNH2;SMPD1;TP53;DCN;AQP1;LDHA;SYK;TAPBP;PRKCD;MAPK14;ATP6V0B;MAPK1;RCAN1;NPPA;SLC4A3;GPI;CXCL12;STAT1;GAPDH;AKT1;CLCN3;CSF1;GDI2;CTSD;KCNK3;SLC9A8;IGF2R;HIF1A;CLIC4;IRGM;WFS1;SLC4A7;PIM1;SPNS1;ATP6V0C;LYZ;CAT;NDUFV1;ANXA6;LDHB;LAMP2;LPL;LAMP1;CS
energy homeostasis	1.72004e-09	LPIN1;ADIPOR2;DAG1;LRP1;NR1D1;APP;SLC27A1;CEBPB;MAPK8;ENG;TP53;THRA;APOE;KIF5B;PDK4;HDAC5;ELAVL1;SLC25A5;TXN2;INPPL1;MAPK14;LMO4;S100A1;MAPK1;SCD;IRX3;KDR;PPP1CB;CISH;ALDOA;CEACAM1;ID1;SCARB1;CXCL12;DGAT1;PHLDA1;MAX;CPE;CIDEA;AKT1;COMT;RPS6KA2;STAT5A;PNPLA2;HIF1A;SREBF1;ALDH1A1;NCOR1;FGF1;GADD45A;XDH;CTSS;PTPN1;FOXO3;GPX3;STAT3;IGF2;ALPL;ATP5D;UCP3;FTO;HK2;PDPK1;ADK;TSC2;CEBPD;LPL;GHR
response to oxidative stress	1.77013e-09	SGK1;APP;FTH1;SOD1;MAPK8;HSP90AA1;TP53;SUMO3;BAG3;STK38;APOE;MAPK8IP3;PRDX1;DNM1L;TXN2;MAP3K5;PRKCD;MAPK14;ST13;MAPK1;KDR;RCAN1;MAP3K1;KLF9;MFN1;ALDH2;GPI;STAT1;PTP4A1;GAPDH;COMT;AKT1;PSME1;RNF4;CTSD;EDF1;HIF1A;ALDH1A1;EEF1A1;XDH;CTSS;FOXO3;PARK7;CLIC4;STAT3;SMARCA4;NKX2-5;CAT;SQSTM1
osteoblast differentiation	2.14264e-09	PPP3CA;JUND;ADORA2A;GAB1;CBFB;APP;CEBPB;AKT2;FTH1;VCL;PKD1;IL6ST;MAPK8;HDAC6;TP53;ZBTB16;APOE;HDAC5;HDAC7;PPP3R1;PRKCD;S100A6;MAPK14;TIMP3;ST13;MAPK1;SOCS2;KDR;CEACAM1;ID1;CTGF;CXCL12;GPI;POSTN;STAT1;USP4;ARL6IP5;PLEKHO1;AKT1;MAPRE1;RPS6KA2;PDIA3;CLCN3;CSF1;COL1A1;HIF1A;COL5A1;ITGB1BP1;WWTR1;FGF1;XDH;SOX4;CTSS;ANXA1;GSK3A;SP3;FOXO3;NFIC;STAT3;GATA4;IGF2;ALPL;KLF10;FBLN1;DSTN;GTF2I;RHOA;CST3;NKX2-…
stem cell differentiation	2.44056e-09	GATA6;APLP2;APP;CEBPB;VCL;MBNL1;IL6ST;FH;MAPK8;PKM;HDAC6;ENG;THRA;TP53;ZBTB16;DCN;AQP1;IDH2;JARID2;LDHA;ELAVL1;MAGOH;HDAC7;MECP2;MAPK14;CTNND1;MAPK1;SOCS2;KDR;RTN4;NPPA;ID1;CTGF;KLF9;FZD4;CXCL12;NFIX;LCLAT1;AKT1;CDK2AP1;KAT7;GSTM3;CSF1;H2AFZ;CARM1;SGPL1;CXXC1;ALDH1A1;HIF1A;NCOR1;WWTR1;HNRNPA2B1;ANXA1;NCL;GATA4;STAT3;IGF2;JUP;KDM6A;DPF2;KMT2A;SLC38A2;CST3;CHD1;SMARCA4;TSC2;HSPG2;HIST1H1C
muscle regeneration	2.62701e-09	AKT1;VAMP2;LPIN1;DAG1;EMD;LGALS1;SGPL1;HIF1A;CEBPB;MBNL1;WWTR1;FGF1;TP53;THRA;ANXA1;FOXO3;APOE;AQP1;DCN;FBP2;ELAVL1;STAT3;IGF2;SGCB;KDM6A;CD9;CAPN2;XIRP1;TIMP3;MAPK14;CSF1R;CRYAB;USP19;RHOA;RTN4;ID1;CXCL12;POSTN;STAT1;RNF13;GAPDH;BAG1;RRAD
vasculogenesis	2.83615e-09	F2R;JUND;GAB1;ADORA2A;PFN2;SGK1;GATA6;APP;KCNH2;MAPK8;ENG;TP53;GNA13;HDAC7;CAPN2;PRKCD;TIMP3;MAPK14;MAPK1;TIE1;KDR;RTN4;CEACAM1;ID1;FZD4;CXCL12;POSTN;AKT1;COL3A1;HIF1A;ITGB1BP1;FGF1;CTSS;ANGPTL2;FOXO3;CLIC4;GATA4;TNXB;IGF2;THBD;KMT2A;CSF1R;RHOA;CRYAB;NKX2-5;HSPG2;ACTA2;VPS52;NRP1;NOTCH3
focal adhesion assembly	3.30743e-09	FSCN1;AKT1;F2R;ARHGEF7;LUM;AKT2;VCL;PKD1;ITGB1BP1;MSN;MAPK8;ENG;TP53;ANXA1;PTPN1;BAG3;DCN;GNA13;FERMT2;STAT3;CLIC4;RHOJ;PAK2;EZR;ITSN1;SPARCL1;RHOB;CAPN2;PRKCD;EPB41;MAPK14;CTNND1;ACTN4;MAPK1;FLII;KDR;RHOA;SORBS1;TAX1BP3;RTN4;PDPK1;TSC2;CXCL12;POSTN
protein deubiquitination	3.79796e-09	PDCD6IP;LGALS1;HGS;ASXL1;RAD23A;PSMA7;APP;MAPK8;TP53;FOXO3;USP2;HUWE1;BAG6;G3BP1;UBA1;NPM1;EPN1;PRKCD;UBXN1;DNAJC15;RPS27A;DNAJC2;MAPK1;USP19;SELENBP1;CXCL12;USP10;USP4;CUL4A
endothelial cell adhesion	4.24176e-09	AKT1;F2R;ADORA2A;LGALS1;CLCN3;APP;SREBF1;PLXND1;ENG;TP53;ANXA1;PTPN1;ANGPTL2;CLU;DCN;CD93;ELAVL1;HDAC7;SPARCL1;EZR;JUP;PIM1;CDH13;CD9;CAPN2;PRKCD;ANXA2;THBD;MAPK14;KMT2A;MAPK1;TIE1;RHOA;KDR;CAT;ID1;CTGF;HSPG2;SERPING1;ID3;GPI;LPL;NRP1;MFGE8
anoikis	5.51748e-09	PDCD6IP;ARHGEF7;LGALS1;GATA6;CEBPB;AKT2;PKD1;MAPK8;TP53;HTRA2;PDK4;PAK2;UBR4;MAP3K5;PRKCD;MAPK14;MAPK1;KDR;SCD;HSPA8;NPPA;CEACAM1;MAP3K1;MTDH;CTGF;CXCL12;EEF1A2;PHLDA1;FSCN1;AKT1;HIF1A;DLG1;WWTR1;EEF1A1;MSN;CTSS;ANGPTL2;FOXO3;CLU;STAT3;IGF2;EZR;RHOB;ANXA2;RHOA;HK2;PDPK1;NRP1;BAG1
relaxation	6.00124e-09	F2R;ADORA2A;APP;SLC27A1;FTH1;AKT2;PKD1;SETD8;SOD1;KCNH2;MAPK8;THRA;TP53;AQP1;DCN;PTGDS;APOE;HDAC5;EBF3;SMC6;PRDX1;TOP1;PAK2;TXN2;RYR2;MAPK14;S100A1;ST13;ACTN4;MAPK1;KDR;RTN4;NPPA;AGTRAP;SCARB1;ALDH2;SLMAP;CACNA1C;PDCD5;AKT1;FXYD1;COL3A1;ADRB1;ARPC2;CSF1;KCNK3;KCNA5;IGF2R;HIF1A;EEF1A1;MSN;XDH;TAGLN;PTPN1;GSK3A;PGRMC1;COPA;ADCY6;IGF2;CCNG1;THBD;CSF1R;GNAO1;RHOA;CRYAB;SMARCA4;LYZ;CAT;PSMB8;CASQ1;ANX…
ER to Golgi transport	6.23389e-09	AKT1;MAPRE1;SAR1B;VTI1B;SEC24C;GABARAP;SNX2;DCTN1;VAPB;TMED2;SAR1A;SREBF1;LMAN2;HSPA8;SOD1;ARF4;VAPA;KIF5B;YIPF5;PRDX1;SEC31A;GAPDH;HLA-A
membrane organization and biogenesis	6.26521e-09	CD9;LPIN1;EPN1;DAG1;EPB41;ANXA2;S100A6;ULK1;CTDSP2;APP;MAPK1;MYADM;RHOA;MSN;MAP1LC3B;SMPD1;TP53;ANXA1;NPC1;SCARB1;YIPF5;EZR
vacuolization	6.81644e-09	AKT1;PDCD6IP;DAG1;LGALS1;CLCN3;LRP1;BECN1;SGPL1;APP;FTH1;SOD1;MAPK8;RAB9A;CTSS;GHITM;APOE;NCL;GATA4;PRKCD;MAPK14;ULK1;BNIP3L;MAPK1;NPPA;MAP1LC3B;NPC1;EI24;SQSTM1;LAMP2;CXCL12;LAMP1
myelination	8.91545e-09	F2R;LPIN1;DAG1;SGK1;GAB1;ADORA2A;LRP1;APP;TYROBP;IL6ST;MAPK8;PSAP;THRA;PTGDS;APOE;ELAVL1;MAGOH;MECP2;PRKCD;MAPK14;CTNND1;MAPK1;RTN4;PMP22;CEACAM1;COL6A1;NPC1;LAMA4;CTGF;KLF9;LGALS4;STAT1;MAX;CACNA1C;CPE;AKT1;NFKB1;DLG1;HIF1A;HNRNPA2B1;FGF1;SOX4;CLU;STAT3;KIF1B;UBA1;IGF2;CD9;ANXA2;RHOA;SMARCA4;PRMT1;TSC2;ADK;GPC1;LPL;NOTCH3;NRD1;DYNC1H1
fatty acid oxidation	9.4908e-09	ADIPOR2;LPIN1;APLP2;SLC27A1;AKT2;PKD1;SOD1;MAPK8;THRA;TP53;APOE;PDK4;CAPZB;CDH13;RYR2;MAPK14;MAPK1;SOCS2;SCD;RGCC;NPPA;CEACAM1;ID1;EIF2B5;MLYCD;DGAT1;GAPDH;CIDEA;LCLAT1;AKT1;PNPLA2;ECHS1;HIF1A;ALDH1A1;SREBF1;NCOR1;CES1;SLC25A20;PTPN1;RGS5;STAT3;CRAT;ECH1;PIM1;UCP3;ISOC1;ULK1;ETFB;HK2;SPTLC1;CAT;HADH;ACSS1;MYH7;LPL;ACADM;CPT2;CS;GHR;ACLY
mRNA stabilization	1.00111e-08	AKT1;CARM1;HIF1A;CEBPB;ZFAND5;SOD1;MAPK8;TP53;NCL;PARK7;ELAVL1;MKRN1;SRSF3;G3BP1;ALPL;PABPC1;PRKCD;MAPK14;MAPK1;RHOA;SLIRP;MAP3K1;LPL;ATXN2;PABPN1;GAPDH
smooth muscle cell differentiation	1.12352e-08	AKT1;MGP;LGALS1;IGF2R;GATA6;HNRNPA2B1;TAGLN;ENG;HDAC5;STAT3;HDAC7;MECP2;PRKCD;MAPK14;ST13;MAPK1;RHOA;RCAN1;RGCC;ID1;MED28;CXCL12;ACTA2;STAT1;NOTCH3;CSRP1;OGN
gene silencing	1.13018e-08	DAG1;CBFB;SUGT1;GATA6;CEBPB;P4HA2;LSM3;SEC61A1;VPRBP;HDAC6;THRA;TP53;SUMO3;HDLBP;ZBTB16;APOE;AQP1;USP2;TOP1;HDAC7;MECP2;PPIA;CIC;MAPK14;MAPK1;MTDH;MAP3K1;ID1;PMPCB;STAT1;GAPDH;AKT1;ASXL1;IGF2R;H2AFZ;HIF1A;CXXC1;NCOR1;NCOR2;EEF1A1;HNRNPA2B1;GADD45A;SLU7;SP3;USP34;PARK7;GATA4;STAT3;CRAT;CBX5;KDM6A;LSM7;PABPC1;KMT2A;DNAJC2;RHOA;SMARCA4;CHD1;VPS52;HIST1H1C;IFI16
membrane fusion	1.23404e-08	USE1;VTI1B;PPP2R4;APP;PKD1;HDAC6;SMPD1;USP2;DNM1L;EPN1;CNPY2;PPIA;RAB10;SNAPIN;ACTN4;TIE1;HSPA8;RCAN1;NPC1;CEACAM1;MFN1;RAB11FIP5;GAPDH;TSPAN9;AKT1;VAMP2;GABARAP;MSN;EEF1A1;CTSS;ANXA1;VAPA;VAMP3;ADCY6;ALPL;EZR;PIM1;CD9;ANXA2;ARL3;ULK1;GNAO1;RHOA;LYZ;MAP1LC3B;ENAH;MFGE8;LAMP1
G1/S transition checkpoint	1.50349e-08	PPP3CA;PDCD6IP;LPIN1;DDX6;SGK1;GATA6;CEBPB;AKT2;PKD1;CACUL1;VPRBP;SUMO1;MAPK8;HDAC6;PKM;TP53;ZBTB16;IDH2;BCL6B;SLC25A5;YWHAG;SRSF3;NSA2;TOP1;HDAC7;CCNG2;IGBP1;COL4A2;MAP3K5;PRKCD;MAPK14;DDX3X;RPS27A;MAPK1;RPS7;TBCA;HSPA8;PMP22;MTDH;MAP3K1;COL6A1;ID1;CTGF;EIF3B;POSTN;ING4;STAT1;PPM1A;USP4;AKT1;FSCN1;RPL3;RPS6KA2;PDIA3;CDK2AP1;KAT7;MEPCE;KCNA5;CSF1;ALDH1A1;HIF1A;SREBF1;WWTR1;HNRNPA2B1;GADD45A;SKP1;…
biomineral formation	1.61303e-08	MGP;JUND;GAB1;ADORA2A;LGALS1;BECN1;CEBPB;FTH1;MAPK8;ENG;TP53;THRA;ZBTB16;DCN;APOE;HDAC5;CCNG2;SYK;CAPN2;MAPK14;S100A1;MAPK1;SCD;KDR;CTGF;CXCL12;POSTN;NFIX;USP4;OGN;CALU;AKT1;MAPRE1;PDIA3;CSF1;CLCN3;CTSD;COL1A1;SREBF1;ALDH1A1;HIF1A;ITGB1BP1;FGF1;GADD45A;ANXA1;FOXO3;NFIC;FERMT2;GATA4;STAT3;IGF2;ALPL;KLF10;ANXA2;RHOA;CST3;ANKH;LYZ;ANXA6;CEBPD;HSPG2;LAMP2;ACTA2;LAMP1
chemotaxis	1.61966e-08	F2R;PLP2;DAG1;LGALS1;DCTN1;LRP1;AKT2;FTH1;MAPK8;RIC8A;SMPD1;APOE;ADSS;CD93;SYK;CAPN2;PRKCD;TIMP3;MAPK14;MAPK1;KDR;MTDH;CTGF;CXCL12;NEO1;GAPDH;AKT1;COL3A1;ARPC3;PNPLA2;CLCN3;CTSD;CSF1;IGF2R;LUM;NCOR1;NCOR2;FGF1;ANXA1;CTSS;ANGPTL2;CLU;GATA4;EZR;JUP;NPM1;RHOB;THBD;RHOA;GNAO1;PDPK1;CAT;HDGF;ACTB;ADORA2A;STRN3;APLP2;CD164;APP;SOD1;IL6ST;HDAC6;HSP90AA1;ENG;TP53;DCN;GNA13;PAK2;MAP3K5;PPIA;ST13;RPS19;HSP…
axon cargo transport	1.73488e-08	AKT1;RPS6KA2;MAPRE1;DCTN1;VAPB;APP;SOD1;MAPK8;KIF1C;NDE1;HDAC6;CTSS;APOE;KIF5B;PPP2R1A;MAPK8IP3;KIF1B;FKBP4;DYNLL1;PPIA;PRKCD;MAPK14;ULK1;RTN3;MAPK1;HSPA8;RCAN1;RANBP1;ANXA6;LGALS4;NRP1;GAPDH;DYNC1H1
ECM degradation	1.78231e-08	AKT1;FSCN1;F2R;COL3A1;CSF1;CTSD;LRP1;BECN1;IGF2R;APP;AKT2;MAPK8;HSP90AA1;TAGLN;TP53;ANXA1;CTSS;ANGPTL2;FOXO3;DCN;SVIL;CLU;KIF5B;STAT3;COL4A1;SPARCL1;EZR;COL4A2;CAPN2;ANXA2;TIMP3;MAPK14;S100A6;MAPK1;RHOA;KDR;CST3;PRMT1;PSMB8;ID1;CTGF;HSPG2;CXCL12;POSTN;ACTB;ACTA2;LAMP1
cell interaction	1.82073e-08	USE1;DAG1;LGALS1;LRP1;APLP2;APP;CD164;AKT2;PKD1;VCL;IL6ST;B4GALT1;SUMO1;HDAC6;EMP3;SMPD1;ENG;TP53;THRA;DCN;PTGDS;AQP1;APOE;PPP2R1A;JARID2;MAPK8IP3;CD93;PAK2;SYK;CDH13;COL4A2;STAB1;MAP3K5;PRKCD;MAPK14;TIMP3;CTNND1;MAPK1;KDR;RTN4;ARHGAP21;PMP22;CEACAM1;ID1;CTGF;CXCL12;POSTN;STAT1;AKT1;FSCN1;CSF1;MSN;EFNB3;ANXA1;PTPN1;SP3;CLU;STAT3;COL4A1;HLA-A;JUP;PIM1;CD9;RHOB;ANXA2;THBD;EPB41;CSF1R;FLII;RHOA;B2M;…
intrinsic pathway of apoptosis	1.91381e-08	AKT1;F2R;RPL3;PDIA3;CTSD;GPX4;BECN1;APP;SOD1;MAPK8;MUT;TP53;CTSS;RBM3;FOXO3;HTRA2;USP2;CLU;SRSF3;DNM1L;PIM1;TXN2;MAP3K5;PRKCD;MAPK14;MAPK1;HK2;CRYAB;RTN4;CST3;CAT;CTGF;CXCL12;ING4;STAT1;PDCD5
macrophage migration	1.91381e-08	FSCN1;AKT1;F2R;PNPLA2;ADORA2A;SGK1;NFKB1;LRP1;CSF1;APP;HIF1A;CEBPB;TYROBP;AKT2;MAPK8;ANXA1;CTSS;ANGPTL2;AQP1;CLU;STAT3;SYK;RHOB;MAPK14;CSF1R;MAPK1;RHOA;LYZ;PDPK1;CAT;CTGF;SCARB1;CXCL12;STAT1;NRP1;PLEKHO1
liver function	1.92647e-08	AKT1;PNPLA2;ADORA2A;CSF1;NR1D1;CTSD;GATA6;CEBPB;SOD1;CES1;MAPK8;TP53;PTPN1;DCN;USP2;APOE;PDK4;ELAVL1;STAT3;GATA4;SRSF3;IGF2;KLHDC2;CDH13;FTO;PRKCD;MAPK14;FAH;SLC38A2;MAPK1;SOCS2;SCD;NPPA;CAT;ADK;CEBPD;SCARB1;LAMP2;ALDH2;ATF5;LPL;STAT1;ACADM;DGAT1;GAPDH;BAG1
transendothelial migration	1.92647e-08	FSCN1;AKT1;F2R;SGK1;LGALS1;CSF1;IGF2R;APP;PLXND1;MBNL1;VCL;MAPK8;KCNH2;HDAC6;FGF1;XDH;ENG;ANXA1;PTPN1;KIF5B;GNA13;PRDX1;SPARCL1;EZR;SYK;CDH13;CD9;STAB1;THBD;PRKCD;ANXA2;TIMP3;MAPK14;CTNND1;ACTN4;MAPK1;RHOA;KDR;CRYAB;RTN4;TSPAN7;LAMA4;SCARB1;CXCL12;NOTCH3;STAT1
fibroblast migration	1.98238e-08	AKT1;MAPRE1;F2R;COL3A1;LRP1;HIF1A;AKT2;MEOX2;MAPK8;FGF1;HSP90AA1;HDAC6;ENG;DPT;ANXA1;DCN;APOE;GNA13;STAT3;IGF2;SPARCL1;EZR;FBLN1;PPIA;PRKCD;MAPK14;FLII;MAPK1;KDR;RHOA;RTN4;CORO1C;NPPA;PMP22;FRMD6;MAP3K1;CTGF;CXCL12;POSTN;ACTB
cell-matrix adhesion	2.04335e-08	FSCN1;PDCD6IP;DAG1;LRP1;FBLN2;APP;CD164;ARFRP1;PKD1;ITGB1BP1;VCL;MSN;PKM;TP53;ANXA1;PTPN1;CLU;FERMT2;STAT3;EZR;PIM1;AAMP;ANXA2;CTNND1;ACTN4;MAPK1;RHOA;CORO1C;CEACAM1;CTGF;NRP1
chromatin remodeling	2.09694e-08	CBFB;EMD;ZMYND11;GPX4;CEBPB;SUMO1;VPRBP;MAPK8;HDAC6;TP53;THRA;MORF4L1;HDLBP;ZBTB16;ZMIZ2;SVIL;JARID2;SUDS3;HDAC5;SBNO1;SMC6;TOP1;MECP2;MAPK14;MAPK1;RGCC;MAP3K1;H3F3A;UBE2O;ING4;STAT1;MAX;ANKRD17;GAPDH;PDCD5;AKT1;MAPRE1;RPS6KA2;HINT1;STAT5A;KAT7;NFKB1;ASXL1;RNF4;CARM1;H2AFZ;HIF1A;CXXC1;NCOR1;MEF2D;NCOR2;WWTR1;PRKACA;DEK;GADD45A;PRKACB;SP3;NFIC;NCL;HUWE1;STAT3;HIST1H2BA;GATA4;BAZ1B;HP1BP3;IGF2;KLF1…
establishment of cell polarity	2.17566e-08	F2R;VTI1B;ARHGEF7;DAG1;GAB1;PFN2;EMD;LRP1;MARK2;MAPK8;HDAC6;TP53;KIF5B;SVIL;CD93;PTRF;PAK2;SYK;ITSN1;DNM1L;CDH13;INPPL1;VPS29;MAPK14;CTNND1;MAPK1;SOCS2;TAX1BP3;DOCK5;CEACAM1;CTGF;FZD4;CXCL12;AKT1;MAPRE1;CSF1;CARM1;DLG1;MSN;FGF1;STAT3;EZR;PIM1;RHOB;RHOA;TSC2;HSPG2;SLK
viral release	2.19475e-08	AKT1;RRAGA;PDCD6IP;NFKB1;KCNK3;IGF2R;BECN1;CEBPB;CES1;EEF1A1;MAPK8;PSAP;HDAC6;RAB9A;TP53;VPS37C;APOE;VAPA;TRIM11;CD9;CHMP2A;RHOA;HSPA8;NPC1;DGAT1;LAMP1
myoblast differentiation	2.20855e-08	AKT1;LPIN1;TNPO2;EMD;LGALS1;H2AFZ;APP;SREBF1;HIF1A;AKT2;NCOR1;MEF2D;MBNL1;SOD1;WWTR1;MAPK8;PSAP;FGF1;SOX4;THRA;TP53;KIF5B;DCN;DFFA;HDAC5;ELAVL1;GATA4;STAT3;IGF2;MAP3K5;CAPN2;TIMP3;MAPK14;ACTN4;MAPK1;RHOA;APOBEC2;SMARCA4;MAP3K1;ID3;NFIX;NEO1;SLK;ANKRD1;GHR;ACLY;PLEKHO1
extracellular matrix polymerization	2.75398e-08	AKT1;MGP;F2R;PDCD6IP;COL3A1;DAG1;ADORA2A;LGALS1;FBLN2;COL1A1;HIF1A;AKT2;PKD1;MAPK8;FGF1;ENG;ANXA1;TP53;CTSS;DPT;APOE;DCN;MAP2K5;STAT3;TNXB;IGF2;FBLN1;SPARCL1;CD9;ANXA2;PRKCD;MAPK14;MAPK1;RHOA;RGCC;B2M;NPPA;CTGF;HSPG2;CXCL12;POSTN;ACTA2;ANKRD1
hemopoiesis	3.03259e-08	JUND;CBFB;MAEA;GATA6;BECN1;CD164;CEBPB;TYROBP;SOD1;IL6ST;SETD8;MAPK8;ENG;TP53;ZBTB16;DCN;JARID2;GNA13;BCL6B;LDHA;PAK2;ACTA1;SYK;MECP2;LMO4;NACA;TIMP3;MAPK14;ITPKB;MAPK1;TIE1;KDR;HSPA8;CISH;ID1;CTGF;ALDH2;CXCL12;POSTN;NFIX;STAT1;AKT1;LCLAT1;STAT5A;ASXL1;CSF1;CARM1;LUM;HIF1A;ALDH1A1;CXXC1;FGF1;SOX4;RPL5;PTPN1;SP3;RBM38;FOXO3;NFIC;NCL;DNAJB9;STAT3;GATA4;IGF2;SRSF2;JUP;PIM1;KDM6A;NPM1;CSF1R;KMT2A;RHO…
innate immune response	3.15551e-08	F2R;LGALS1;LRP1;BECN1;SNRPD2;MAPK8;SMPD1;ZBTB16;STK38;IDUA;APOE;CD93;TRIM11;G3BP1;SYK;IP6K1;PRKCD;UBXN1;TIMP3;MAPK14;CTNND1;MAPK1;KDR;LRG1;MFN1;CXCL12;USP4;ANKRD17;GAPDH;AKT1;ART3;GABARAP;NFKB1;CSF1;CTSD;LUM;SREBF1;TOMM70A;NCOR1;CTSS;ANXA1;FOXO3;CLU;HSPE1;HLA-A;WFS1;PIM1;DDX21;CDC37;THBD;PSMD3;LMAN2;CRYAB;PRMT1;CAT;PDPK1;ADK;CEBPD;ID3;IFI16;SGK1;ADORA2A;SUGT1;PPP2R4;APP;PSMA7;CEBPB;TYROBP;SOD1;SU…
skeletal muscle cell differentiation	3.27922e-08	AKT1;DNM1L;RPS6KA2;MAPK14;SREBF1;MAPK1;HK2;RHOA;MEF2D;MAPK8;HSP90AA1;MAP3K1;TP53;BAG3;EID1;DCN;CXCL12;NEO1;STAT3;GAPDH;IGF2;DDX17;OGN
lipid oxidation	4.93689e-08	LCLAT1;AKT1;ADIPOR2;PNPLA2;GPX4;HIF1A;APP;SREBF1;ARFRP1;SOD1;MAPK8;CLU;APOE;PDK4;STAT3;UCP3;MAPK14;SCD;LYZ;CAT;NPPA;DLD;MLYCD;LPL;ACADM;CPT2;GHR;CIDEA
keratinocyte migration	6.15913e-08	AKT1;F2R;ADRB1;GAB1;LRP1;APP;HIF1A;EMP1;MAPK8;HSP90AA1;FGF1;DPT;GSK3A;STAT3;PLS3;CD9;PRKCD;ANXA2;MAPK14;TIMP3;ACTN4;MAPK1;FLII;RHOA;CAT;CEACAM1;ALDOA;MAP3K1;CTGF;POSTN;NRP1;STAT1;PPM1A;BAG1
myofibroblast differentiation	6.29706e-08	AKT1;F2R;COL3A1;ADRB1;LRP1;CSF1;IGF2R;HIF1A;CEBPB;MBNL1;MAPK8;FGF1;TP53;PTPN1;GSK3A;DCN;LDHA;CLIC4;ADCY6;MECP2;PPP3R1;MAPK1;RHOA;NKX2-5;NPPA;MAP1LC3B;ID1;CTGF;POSTN;ACTA2;PSMD11
viral entry	6.86884e-08	PDCD6IP;DAG1;LGALS1;HGS;APP;MAPK8;HDAC6;SMPD1;MGAT1;APOE;TRIM11;G3BP1;EPN1;SERPINB6;PPIA;MAPK14;MAPK1;HSPA8;NPC1;ALDOA;MTDH;CEACAM1;SCARB1;CXCL12;DGAT1;AKT1;TSPAN9;PDIA3;MSN;CTSS;VAPA;CLU;CAPZA1;NCL;EZR;HLA-A;PI4KA;ANXA2;KMT2A;RHOA;AAK1;B2M;ANXA6;ACTB;LPL;NRP1;ANKRD1;LAMP1
ossification	7.86788e-08	MGP;PPP3CA;CBFB;GAB1;ADORA2A;JUND;LRP1;NR1D1;BECN1;CEBPB;FTH1;PKD1;IL6ST;MAPK8;HDAC6;ENG;TP53;THRA;ZBTB16;APOE;DCN;HDAC5;CCNG2;SYK;MECP2;PPP3R1;MAP3K5;PRKCD;MAPK14;S100A6;TIMP3;MAPK1;KDR;SCD;COL6A1;ID1;CTGF;CXCL12;POSTN;NEO1;STAT1;ARL6IP5;PLEKHO1;OGN;AKT1;COL3A1;PDIA3;NFKB1;ADRB1;CSF1;CLCN3;COL1A1;HIF1A;ITGB1BP1;WWTR1;FGF1;XDH;SOX4;CTSS;SP3;FOXO3;NFIC;FERMT2;RGS5;ADCY6;STAT3;IGF2;ALPL;FBLN1;KLF10…
mesenchymal transition	7.91005e-08	AKT1;F2R;HIF1A;CEBPB;AKT2;SETD8;MAPK8;WWTR1;ENG;TP53;SOX4;BAG3;FERMT2;STAT3;GATA4;IGF2;FBLN1;PPP3R1;PRKCD;MAPK14;MAPK1;RHOA;KDR;TIE1;SMARCA4;DNAJB6;MTDH;ID1;CTGF;ATF5;POSTN;NOTCH3
RNA metabolism	8.53572e-08	GTF3C1;DDX6;CARM1;NCOR2;MBNL1;SOD1;HNRNPA2B1;MATR3;TP53;HDLBP;NCL;ELAVL1;G3BP1;PTRF;CCNG2;SRSF2;DDX17;NPM1;PABPC1;SNRPB;DDX3X;RPS27A;RPS15A;PRMT1;NKX2-5;ATXN2;PABPN1
G0/G1 transition	8.76444e-08	PPP3CA;JUND;SGK1;ADORA2A;APP;BZW1;CEBPB;AKT2;PKD1;SOD1;KCNH2;MAPK8;CGGBP1;HDAC6;TP53;ZBTB16;USP2;APOE;DCN;SUDS3;LDHA;ELAVL1;MECP2;MAP3K5;PRKCD;MAPK14;ST13;MAPK1;RPS19;USP19;RPS15A;KDR;RCAN1;HSPA8;RGCC;MTDH;ID1;CTGF;KLF9;EIF3B;CXCL12;GPI;ING4;STAT1;PPM1A;MAX;AKT1;CDK2AP1;KCNA5;CLCN3;CSF1;IGF2R;EIF3M;DLG1;HIF1A;WWTR1;MEOX2;GADD45A;TAGLN;EFNB3;SOX4;PTPN1;GSK3A;OGFR;FOXO3;NCL;GATA4;STAT3;PIM1;NPM1;RH…
protein targeting	8.77421e-08	VTI1B;CMTM8;PDCD6IP;SNX2;MTM1;HGS;BECN1;IGF2R;CD164;APP;DLG1;MARK2;NDFIP1;SUMO1;PKM;TP53;AP1S1;CLU;U2AF2;PARK7;ALPL;IRGM;IGBP1;DNM1L;CHMP2A;VPS29;PEX14;EPB41;NACA;ULK1;LMAN2;KDR;RHOA;HSPA8;GOLGA4;RAB11FIP5;SAMM50;SSX2IP;CPE
pore formation	1.11594e-07	AKT1;TOMM7;FXYD1;VAMP2;VTI1B;PPIF;ADRB1;KCNK3;KCNA5;TMEM123;APP;KCNH2;SUMO1;MSN;MAPK8;SCN1B;SMPD1;TP53;AQP1;CLU;VAMP3;STAT3;STOM;SYK;DNM1L;RYR2;PEX14;EPB41;MAPK14;S100A1;MAPK1;FGF13;RHOA;HSPA8;LYZ;MAP3K1;SCARB1;LPL;TIMM8B;PSMC1;BAG1;CACNA1C
macrophage activation	1.18553e-07	ACYP2;ADORA2A;JUND;SGK1;LGALS1;APP;CEBPB;AKT2;SOD1;IL6ST;MAPK8;PKM;HDAC6;HSP90AA1;TP53;APOE;SYK;IL13RA1;MAPK14;SNAPIN;MAPK1;KDR;NPPA;SCARB1;STAT1;DGAT1;AKT1;PNPLA2;NFKB1;CSF1;HIF1A;NCOR1;FGF1;CTSS;ANXA1;PTPN1;PARK7;NEDD8;STAT3;BAG6;PIM1;CD9;THBD;ANXA2;CSF1R;FLII;LYZ;CAT;TSC2;CEBPD;LPL;IFI16
Pentose-phosphate shunt	1.23179e-07	AKT1;PIM1;PGM1;RPIA;PRPS1;APP;HIF1A;MAPK1;HK2;SOD1;PKM;HK1;ALDOA;TP53;ADK;ALDH2;GPI;GAPDH
necroptosis	1.28559e-07	AKT1;CTSD;GPX4;BECN1;AKT2;MAPK8;HDAC6;SMPD1;CTSS;TP53;ANXA1;GSK3A;HTRA2;STAT3;MKRN1;SYK;DNM1L;CDC37;ST13;MAPK1;KDR;CAT;C12orf57;STAT1;GAPDH
cell fusion	1.28727e-07	AKT1;VAMP2;VTI1B;JUND;LGALS1;CSF1;CEBPB;AKT2;SOD1;IL6ST;MAPK8;MSN;HDAC6;SMPD1;TP53;CTSS;MAP2K5;IGF2;EZR;SERPINB6;CD9;CAPN2;PRKCD;MAPK14;MAPK1;RHOA;USP19;LYZ;B2M;CAT;CEACAM1;TBRG4;CXCL12;ACTA2;NRP1;NEO1;PLEKHO1;PABPN1;GAPDH
chromatin structure	1.58582e-07	HYPK;NR1D1;CNOT1;APP;CEBPB;SETD8;SUMO1;TP53;SUMO3;MORF4L1;JARID2;HDAC5;SMC6;TOP1;HDAC7;MECP2;FKBP4;PRKCD;MAPK14;MAPK1;ALDOA;MAX;GAPDH;AKT1;KAT7;NFKB1;ASXL1;H2AFZ;CARM1;HIF1A;CXXC1;NCOR1;NCOR2;WWTR1;DEK;GADD45A;FOXO3;SP3;NFIC;DFFA;NCL;PARK7;GATA4;STAT3;HIST1H2BA;BAZ1B;HP1BP3;CBX5;NPM1;GTF2I;KMT2A;FLII;NFIB;PRMT1;CHD1;SMARCA4;HDGF;OGDH;ACTB;HIST1H1C;IFI16
muscle metabolism	1.67753e-07	AKT1;UCP3;ADIPOR2;LPIN1;PNPLA2;MAPK14;MTM1;IGF2R;HIF1A;ACTN4;AKT2;SCD;PPP1CB;MBNL1;TP53;PYGM;PDK4;DGAT1;STAT3;GHR;RRAD;IGF2
smooth muscle cell apoptosis	1.75387e-07	AKT1;MGP;CSF1;KCNA5;GATA6;HIF1A;SOD1;MAPK8;MEOX2;FGF1;SMPD1;ENG;THRA;CTSS;TP53;FOXO3;DCN;PTGDS;STAT3;HLA-A;MAP3K5;PRKCD;TIMP3;MAPK14;ST13;MAPK1;RHOA;RTN4;CST3;CAT;MAP1LC3B;ACTA2;NOTCH3;MFGE8
membrane polarization	1.80416e-07	FXYD1;DAG1;SGK1;ADRB1;KCNA5;KCNK3;APP;TYROBP;KCNH2;XDH;TP53;THRA;AQP1;RGS5;ADCY6;IRGM;EZR;SYK;UCP3;DNM1L;RYR2;VPS29;EPB41;S100A1;KDR;RHOA;CRYAB;TROVE2;CAT;NPPA;CXCL12;CACNA1C
tubulogenesis	2.12861e-07	AKT1;F2R;MAPRE1;ARHGEF7;DAG1;GAB1;DCTN1;HIF1A;APP;PKD1;MARK2;MAPK8;TP53;CTSS;ANXA1;AQP1;RGS5;STAT3;CLIC4;RHOJ;HDAC7;EZR;RHOB;PPIA;ANXA2;MAPK14;CTNND1;MAPK1;KDR;RHOA;MXI1;NKX2-5;ID1;SCARB1;POSTN;STAT1;NRP1
bone resorption	2.13055e-07	PPP3CA;MGP;GAB1;ADORA2A;CEBPB;TYROBP;VCL;IL6ST;MAPK8;TP53;THRA;PDK4;HDAC5;HDAC7;SYK;PPP3R1;TXNDC17;PRKCD;TIMP3;MAPK14;MAPK1;KDR;NPPA;DOCK5;CTGF;CXCL12;GPI;POSTN;STAT1;AKT1;NFKB1;CTSD;CLCN3;CSF1;COL1A1;IGF2R;HIF1A;TPP1;WWTR1;FGF1;XDH;CTSS;FOXO3;HSPE1;IGF2;ALPL;SLC4A7;ANXA2;THBD;CSF1R;RHOA;CST3;LYZ;B2M;CAT;MAP1LC3B;SQSTM1;CEBPD;NOTCH3;MFGE8
cardiovascular system development	2.33318e-07	AKT1;COMT;F2R;COL3A1;LRP1;GATA6;SLC27A1;HIF1A;PKD1;MAPK8;MEOX2;ENG;CTSS;ANGPTL2;APOE;MAP2K5;JARID2;ELAVL1;GATA4;PAK2;IGF2;HDAC7;FBLN1;CAPN2;PPIA;MAPK14;MAPK1;KDR;RHOA;CST3;SMARCA4;NKX2-5;NPPA;PDPK1;HSPG2;CXCL12;POSTN;STAT1;NRP1
tissue maintenance	2.34204e-07	AKT1;COL3A1;STAT5A;DAG1;JUND;CTSD;CSF1;BECN1;LUM;DLG1;HIF1A;APP;SGPL1;VCL;MAPK8;WWTR1;FGF1;TP53;DPT;THRA;ANGPTL2;DCN;CD93;STAT3;IGF2;JUP;MAPK14;TIMP3;CSF1R;CTNND1;MAPK1;CST3;CEACAM1;PTGES2;TSC2;CTGF;CEBPD;CXCL12;POSTN;NRP1;MFGE8;MAX;BAG1
Ca++ export	2.60845e-07	PPP3CA;F2R;ADORA2A;LGALS1;STRN3;BECN1;APP;NUCB1;SEC61A1;AKT2;PKD1;SOD1;KCNH2;MAPK8;HSP90AA1;SMPD1;TP53;APOE;GNA13;SYK;CDH13;RYR2;PPP3R1;CAPN2;PRKCD;LMO4;MAPK14;SIDT2;S100A1;GNB1;SNAPIN;ITPKB;MAPK1;FGF13;KDR;ERO1L;NPPA;FZD4;GPI;CXCL12;ATXN2;CACNA1C;GAPDH;OGN;CALU;AKT1;PGM1;FXYD1;ADRB1;CSF1;SPPL3;XDH;CTSS;ANXA1;PTPN1;RGS5;AKAP1;ADCY6;WFS1;UCP3;PIM1;EPB41;EIF4A3;RTN3;GNAO1;RHOA;CRYAB;CST3;B2M;CAT;CA…
cell polarity	2.86114e-07	F2R;DAG1;GAB1;BECN1;VCL;PKD1;MARK2;NDE1;MAPK8;B4GALT1;HDAC6;RIC8A;TP53;PKP4;KIF5B;APOE;JARID2;ARL2;PAK2;ITSN1;SYK;INPPL1;VPS29;CAPN2;PRKCD;MAPK14;CTNND1;MAPK1;KDR;TAX1BP3;CEACAM1;FZD4;CXCL12;NEO1;AKT1;MAPRE1;SLC9A8;CARM1;RAD23A;HIF1A;DLG1;CSNK1D;MSN;ANXA1;MAP2K5;STAT3;EZR;JUP;ANXA2;CSF1R;LLGL1;RHOA;GNAO1;CORO1C;SMARCA4;TSC2;ACTB;GPC1;MFGE8
nuclear fragmentation	2.87612e-07	AKT1;PPP3CA;DNM1L;ADRB1;PRKCD;MAPK14;CTSD;KMT2A;APP;MAPK1;SOD1;MAPK8;CAT;PDPK1;SMPD1;MAP3K1;TP53;DFFA;PARK7;BAG6;PABPN1
hepatic regeneration	2.89334e-07	SGK1;GAB1;APP;CEBPB;IL6ST;SOD1;MAPK8;SMPD1;TP53;DCN;PRKCD;MAPK14;MAPK1;KDR;RTN4;ID1;CTGF;CXCL12;ALDH2;STAT1;PTP4A1;GAPDH;AKT1;NFKB1;CSF1;IGF2R;HIF1A;FGF1;ANXA1;PTPN1;FOXO3;NFIC;STAT3;IGF2;EZR;ANXA2;THBD;CSF1R;RHOA;PDPK1;CAT;SQSTM1;TSC2;HSPG2;SERPING1;ID3;ACTB;ACTA2;CUL4A;GHR
radiosensitization	3.21992e-07	AKT1;BECN1;HIF1A;ALDH1A1;SGPL1;MAPK8;HDAC6;SMPD1;TP53;FOXO3;STK38;PPP2R1A;LDHA;STAT3;PRDX1;TOP1;NPM1;PIM1;RHOB;MAP3K5;DDX3X;MAPK14;MAPK1;KDR;MAP1LC3B;ID3;ING4;STAT1
thrombocyte aggregation	3.69681e-07	F2R;ADORA2A;SGK1;LGALS1;BECN1;APP;AKT2;SOD1;MAPK8;HDAC6;APOE;SVIL;PTGDS;GNA13;PRDX1;SYK;PPIA;PRKCD;MAPK14;MAPK1;NPPA;SCARB1;CXCL12;AKT1;COL3A1;PDIA3;PNPLA2;COL1A1;CES1;MSN;XDH;CTSS;PTPN1;GPX3;STAT3;IGF2;KLF10;CD9;EPB41;ANXA2;THBD;RHOA;CRYAB;CAT;B2M;ADK;ACLY;BAG1
lipid homeostasis	4.13732e-07	LPIN1;PNPLA2;SGK1;LRP1;NR1D1;LMF1;CTSD;EDF1;SGPL1;SREBF1;SLC27A1;APP;CEBPB;NCOR1;NCOR2;SOD1;CES1;MAPK8;XDH;THRA;PTPN1;HDLBP;APOE;GPX3;VAPA;STAT3;PTRF;ALPL;UCP3;MAPK14;SCD;NPPA;B2M;NPC1;SCARB1;LPL;NR1D2;DGAT1;CIDEA
epithelial cell migration	4.16225e-07	AKT1;ARHGEF7;DAG1;GAB1;LUM;DLG1;AKT2;PKD1;IL6ST;MAPK8;FGF1;HDAC6;GADD45A;TAGLN;ANXA1;PKP4;AQP1;CLU;PARK7;STAT3;SYK;PRKCD;ANXA2;MAPK14;LMO4;CTNND1;MAPK1;RHOA;TAX1BP3;CAT;MAP3K1;CTGF;CXCL12;POSTN;NRP1;MFGE8
quiescence	4.30556e-07	MGP;GAB1;ADORA2A;GATA6;AKT2;SOD1;KCNH2;MAPK8;ENG;TP53;ZBTB16;DCN;PDK4;AKT1S1;MECP2;TIMP3;MAPK14;ITPKB;MAPK1;TIE1;ID1;KLF9;SCARB1;CXCL12;NFIX;STAT1;MAX;CACNA1C;UNG;AKT1;CSF1;CLCN3;KCNK3;SREBF1;HIF1A;ITGB1BP1;WWTR1;FGF1;SLU7;FOXO3;CLU;NCL;DNAJB9;STAT3;IGF2;IRGM;LLGL1;RHOA;PDPK1;HSPG2;CEBPD;NOTCH3;IFI16
cardiomyocyte proliferation	4.5599e-07	AKT1;IGF2R;GATA6;HIF1A;CEBPB;WWTR1;SUMO1;MEOX2;MAPK8;FGF1;TP53;GSK3A;JARID2;STAT3;GATA4;PAK2;IGF2;FBLN1;MAPK14;TIMP3;MAPK1;RHOA;SMARCA4;NKX2-5;NPPA;CXCL12;POSTN
breathing	4.63849e-07	ADORA2A;BECN1;SLC27A1;APP;SOD1;FH;MAPK8;NDE1;TP53;PDK4;IDH2;LDHA;MTIF2;COQ7;KLHDC2;DNM1L;MECP2;PRKCD;MAPK1;SOCS2;NPPA;SLC4A3;ALDH2;MFN1;AKT1;PNPLA2;ADRB1;KCNK3;LUM;HIF1A;STARD3;XDH;PTPN1;GSK3A;FOXO3;COX4I1;PARK7;STAT3;UCP3;CRYAB;ETFB;HK2;MRPL35;LYZ;CAT;ROMO1;OGDH;ACTB;CS
involution	4.65838e-07	AKT1;STAT5A;ADRB1;CTSD;CSF1;CEBPB;AKT2;B4GALT1;MAPK8;PSAP;SOX4;TP53;HTRA2;FOXO3;NFIC;STAT3;IGF2;COL4A2;GTF2I;PRKCD;TIMP3;MAPK1;RHOA;LYZ;PDPK1;ID1;CEBPD;LAMP2;ATXN2;STAT1;MFGE8;CSRP1
mitochondrion organization and biogenesis	4.66224e-07	AKT1;LPIN1;PNPLA2;NR1D1;BECN1;APP;HIF1A;TOMM70A;CEBPB;AKT2;PKD1;MAPK8;HDAC6;XDH;THRA;TP53;PTPN1;HTRA2;FOXO3;COX4I1;AKAP1;PARK7;DNAJA3;PIM1;DNM1L;UCP3;PRKCD;MAPK14;MAPK1;SOCS2;RCAN1;HSPA8;NPPA;PMPCB;ACTB;LPL;NR1D2;STAT1;DGAT1;CS
blood flow	4.92114e-07	F2R;ADORA2A;GAB1;LRP1;APP;AKT2;PKD1;SOD1;MAPK8;ENG;TP53;APOE;AQP1;KLHDC2;PRKCD;MAPK14;MAPK1;SCD;KDR;RTN4;HSPA8;RGCC;NPPA;ALDH2;CXCL12;STAT1;CACNA1C;AKT1;ADRB1;KCNK3;KCNA5;CLCN3;CSF1;HIF1A;MEOX2;FGF1;XDH;PTPN1;CLU;RGS5;GATA4;RHOJ;IGF2;KLF10;ANXA2;THBD;LYZ;CAT;LPL;ACTA2;MFGE8;GHR
physiological stress	5.07921e-07	COMT;AKT1;PNPLA2;ADORA2A;SGK1;ST13;HSPA8;MAPK8;NPPA;GADD45A;TP53;RBM3;OGDH;PTGDS;STAT3
hepatic stellate cell activation	5.21626e-07	AKT1;F2R;COL3A1;DDOST;ADORA2A;JUND;LGALS1;COL1A1;SREBF1;HIF1A;VCL;SOD1;MAPK8;MSN;SMPD1;PTPN1;DCN;RPS5;RGS5;GATA4;STAT3;MECP2;MAPK14;MAPK1;CRYAB;RTN4;NPPA;CAT;MTDH;CTGF;CXCL12;POSTN;ACTA2;NRP1;STAT1;NOTCH3;DGAT1
nucleotide biosynthesis	5.2562e-07	AKT1;PRPS1;UCK2;PURA;HIF1A;SREBF1;MAPK1;HK2;FH;PKM;NPPA;TP53;ADK;ADSS;LDHA;STAT1;GAPDH;KLF10
virus transcription	5.44156e-07	AKT1;DDX6;CSF1;BECN1;SREBF1;PSMA7;CEBPB;EEF1A1;TP53;NFIC;EIF4B;RPS5;ELAVL1;G3BP1;TOP1;DDX17;CCNG1;DDX3X;MAPK1;NFIB;CHD1;PRMT1;NFIX;STAT1;GAPDH
M phase	5.9039e-07	AKT1;PDCD6IP;KAT7;LGALS1;CSF1;DLG1;NCOR1;MEF2D;CSNK1D;NCOR2;SETD8;MAPK8;MEOX2;KCNH2;SUMO1;MATR3;TAGLN;TP53;FOXO3;USP2;ELAVL1;YWHAG;SMC6;MAGOH;CCNG2;PIM1;CAPN2;PRKCD;CEP350;MAPK14;CCNI;KMT2A;RPS27A;MAPK1;RHOA;RGCC;MTDH;GPI;CXCL12;GOLGA4;CUL4A;MAX;HIST1H1C;HSPA4
cell development	6.01402e-07	DDX6;LGALS1;HGS;NR1D1;BECN1;GATA6;AKT2;MAPK8;ZBTB16;KIF5B;PTGDS;HDAC5;CD93;SLC25A5;SRSF3;SYK;MAPK14;MAPK1;KDR;RAD23B;CTGF;CXCL12;OGN;AKT1;TSPAN9;NFKB1;RNF4;CSF1;SREBF1;SPPL3;FGF1;CTSS;SOX4;GSK3A;RBM38;FOXO3;GATA4;HLA-A;GTF2I;CRYAB;RHOA;RNF11;CAT;PDPK1;CEBPD;ID3;MYH7;ACTB;NOTCH3;CBFB;SGK1;ADORA2A;GPX4;APP;CEBPB;TYROBP;SOD1;VPRBP;THRA;TP53;DCN;JARID2;PAK2;MECP2;FKBP4;DYNLL1;PPIA;LMO4;NACA;ITPKB;SCD…
RNA elongation	6.37371e-07	POLR2E;KAT7;ZMYND11;PURA;H2AFZ;NCOR1;WWTR1;EEF1A1;PKM;TSFM;TP53;PSMC3;SP3;NCL;U2AF2;STAT3;G3BP1;TOP1;SRSF2;TCEB1;KDM6A;ERH;GTF2I;KMT2A;CSF1R;MAPK1;SSU72;TCEA1;SMARCA4;PRMT1;CHD1;NONO;CUL4A;MAX
viral transcription	7.42865e-07	AKT1;NFKB1;KCNK3;BECN1;HIF1A;CEBPB;EEF1A1;MAPK8;TP53;STAT3;PRDX1;KDM6A;DDX3X;MAPK14;KMT2A;SSU72;MAPK1;PPP1CB;SMARCA4;ATF5;CXCL12;NOTCH3;STAT1;GAPDH;IFI16
locomotion	7.79827e-07	ADIPOR2;DAG1;PFN2;ADORA2A;LGALS1;HGS;APP;CEBPB;VCL;IL6ST;SOD1;MAPK8;HDAC6;MGAT1;HTRA2;KIF5B;PPP2R1A;APOE;CD93;ITSN1;MECP2;TXN2;RYR2;CAPN2;PRKCD;RAB10;MAPK14;GNB1;CTNND1;MAPK1;RTN4;NPPA;CTGF;FAHD1;MFN1;GPI;CXCL12;ATP1A2;WDR81;COMT;CALU;AKT1;ARPC3;PNPLA2;ADRB1;CSNK1D;MSN;EEF1A1;PRKACA;FGF1;ANXA1;PTPN1;STAT3;FBLN1;EZR;FTO;THBD;GNAO1;RHOA;LYZ;CAT;B2M;ADK;HSPG2;LPL;CS
invasive growth	8.25221e-07	AKT1;FSCN1;RPS26;CBFB;CTSD;HIF1A;TPP1;MAPK8;TP53;NCL;FERMT2;STAT3;IGF2;SPARCL1;EZR;SYK;PIM1;CDH13;CD9;RHOB;MAPK14;CTNND1;ACTN4;MAPK1;TAX1BP3;CEACAM1;ID1;GPI
brain development	8.27402e-07	ARHGEF7;DAG1;PURA;LRP1;APLP2;GPX4;APP;CEBPB;MBNL1;MARK2;IL6ST;NDE1;MAPK8;PSAP;THRA;TP53;APOE;MAPK8IP3;MAGOH;SPARCL1;DNM1L;MECP2;PRKCD;MAPK14;CTNND1;ITPKB;MAPK1;TAX1BP3;KDR;SCD;RTN4;RCAN1;NPPA;CEACAM1;ID1;KLF9;EIF2B5;CXCL12;POSTN;SLC6A6;NFIX;PRUNE;AKT1;COMT;FSCN1;ADRB1;KCNA5;CSF1;DLG1;HIF1A;NCOR1;PLXND1;CSNK1D;NCOR2;MSN;SCN1B;EFNB3;NFIC;MAP2K5;NEDD8;STAT3;BAG6;IGF2;ALPL;HLA-A;NPM1;PI4KA;EPB41;CSF1…
heart contraction	8.38409e-07	AKT1;DNM1L;GYS1;RYR2;ADORA2A;ADRB1;MAPK14;S100A1;MAPK1;MBNL1;NKX2-5;MYL1;FGF1;CAT;NPPA;XDH;MYH7;MYBPC3;ALDH2;ADCY6;ATP1A1;CACNA1C
synaptic plasticity	8.80211e-07	F2R;VTI1B;DAG1;SGK1;PFN2;ADORA2A;LGALS1;PURA;LRP1;APLP2;APP;CEBPB;TYROBP;SOD1;MAPK8;PSAP;SMPD1;PPP2R1A;APOE;KIF5B;HDAC5;YWHAG;PAK2;G3BP1;SPARCL1;DNM1L;MECP2;PPP3R1;RYR2;INPPL1;CAPN2;MAP3K5;PRKCD;LMO4;MAPK14;CTNND1;MAPK1;RCAN1;RTN4;TSPAN7;NPC1;ATAD1;CXCL12;ATXN2;STAT1;PPM1A;CACNA1C;AKT1;VAMP2;GABARAP;ADRB1;KCNK3;DLG1;MEF2D;EEF1A1;FGF1;EFNB3;EID1;RBM3;CLU;PARK7;STAT3;HLA-A;RHOB;PAIP2;EIF4A3;KMT2A;R…
heart muscle metabolism	8.83252e-07	AKT1;DNM1L;LPIN1;RYR2;PNPLA2;PRKCD;KCNA5;HIF1A;AKT2;CRYAB;SCD;CES1;NPPA;THRA;LPL;ACADM;STAT3
clathrin-mediated endocytosis	1.00794e-06	FSCN1;VAMP2;PFN2;LGALS1;MTM1;CSF1;LRP1;APP;CSNK1D;MAPK8;TP53;AP2A1;AP2A2;CLU;NCL;HERC1;CLTA;ITSN1;EZR;SYK;HLA-A;DNM1L;CDH13;EPN1;ANXA2;MAPK14;CTNND1;MAPK1;RHOA;HSPA8;AAK1;ANXA6;CLTB;LAMP1;ATP1A1
dedifferentiation	1.01744e-06	F2R;SGK1;LGALS1;LRP1;GATA6;BECN1;APP;VCL;PKD1;MAPK8;ENG;TP53;ELAVL1;PAK2;CDH13;PRKCD;MAPK14;TIMP3;LMO4;MAPK1;NPPA;ID1;CTGF;CXCL12;GPI;POSTN;SHROOM3;STAT1;GAPDH;AKT1;FSCN1;COL3A1;CTSD;CSF1;HIF1A;FGF1;ANXA1;GSK3A;SP3;STAT3;GATA4;IGF2;EZR;KDM6A;RHOA;SMARCA4;PRMT1;HSPG2;ACTA2;NRP1;NOTCH3
autophagic cell death	1.07513e-06	AKT1;GABARAP;CTSD;BECN1;HIF1A;APP;SOD1;MAPK8;HDAC6;TP53;FOXO3;STAT3;IRGM;PRKCD;SPNS1;MAPK14;ATP6V0C;ULK1;ARL1;BNIP3L;MAPK1;CAT;MAP1LC3B;SQSTM1;TSC2;ING4;STAT1
postnatal development	1.07629e-06	ADORA2A;PURA;APLP2;GPX4;APP;MBNL1;IL6ST;SOD1;KCNH2;TP53;THRA;APOE;MAPK8IP3;MECP2;PRKCD;SIDT2;KDR;NPPA;CTGF;CXCL12;POSTN;STAT1;NEO1;EEF1A2;GAPDH;COMT;AKT1;FXYD1;COL3A1;UCK2;VAPB;KCNK3;CSF1;CARM1;CES1;EEF1A1;EFNB3;ANXA1;GSK3A;STAT3;GATA4;IGF2;EZR;PIM1;KDM6A;FTO;TNNT1;NKX2-5;SMARCA4;HK1;CAT;MYH7;LPL;ACTB;NOTCH3
cell redox homeostasis	1.11196e-06	AKT1;PDIA3;CTSD;GPX4;APP;HIF1A;SOD1;MAPK8;PKM;HDAC6;TP53;GPX3;IDH2;LDHA;GLRX3;STAT3;PRDX1;TXN2;MECP2;KMT2A;CRYAB;ERO1L;CAT;MAP3K1;GSTM5
myeloid cell apoptosis	1.18081e-06	AKT1;PIM1;NPM1;TP53;DPF2;FOXO3;CBFB;PRKCD;ZBTB16;STAT3;PRKACA
histogenesis	1.21258e-06	AKT1;LPIN1;STAT5A;ADRB1;CSF1;NR1D1;SREBF1;HIF1A;CEBPB;AKT2;PKD1;MARK2;WWTR1;SUMO1;STARD3;FGF1;TP53;DCN;PTGDS;JARID2;GATA4;STAT3;BAZ1B;IGF2;SPARCL1;IGBP1;DNM1L;CDH13;MECP2;PRKCD;ANXA2;MAPK14;TIMP3;CTNND1;MAPK1;KDR;SCD;TEF;CEACAM1;CTGF;HSPG2;CXCL12;POSTN;SHROOM3;CSRP1
cardiomyocyte death	1.32109e-06	AKT1;DNM1L;MAP3K5;ADRB1;PRKCD;MAPK14;IGF2R;BECN1;HIF1A;MAPK1;RHOA;CRYAB;MAPK8;TP53;GSK3A;HTRA2;FOXO3;NCL;STAT1;AKAP1;GATA4;STAT3
synaptic transmission	1.35416e-06	F2R;VTI1B;ARHGEF7;DAG1;SGK1;ADORA2A;LRP1;APLP2;APP;SOD1;MAPK8;HDAC6;RIC8A;TP53;MGAT1;APOE;AQP1;KIF5B;MAPK8IP3;TOP1;DNAJA3;ITSN1;CLTA;MECP2;RYR2;MAPK14;CTNND1;SNAPIN;FGF13;MAPK1;RCAN1;RTN4;HSPA8;TSPAN7;NPPA;SLC4A3;NPC1;CXCL12;NEO1;ATP1A2;PPM1A;CACNA1C;CPE;COMT;AKT1;RPS6KA2;VAMP2;ADRB1;VAPB;CLCN3;GDI2;HIF1A;DLG1;MEF2D;FGF1;SCN1B;XDH;EFNB3;RPL5;FOXO3;VAPA;STAT3;IGF2;ALPL;HLA-A;SEC24C;RHOB;ULK1;RTN3;…
placenta development	1.39753e-06	AKT1;F2R;DAG1;GAB1;LGALS1;CSF1;IGF2R;SREBF1;HIF1A;CEBPB;FTH1;IL6ST;GADD45A;ENG;TP53;CTSS;FOXO3;AQP1;APOE;DCN;HUWE1;ELAVL1;GATA4;STAT3;IGF2;STAB1;THBD;TIMP3;MAPK14;TMED2;CSF1R;MAPK1;KDR;CST3;DNAJB6;CAT;ID1;LAMA4;HSPG2;CTGF;CXCL12;MFN1;POSTN;NOTCH3;SLK;PPM1A;GHR
DNA degradation	1.40747e-06	AKT1;PPP3CA;STAT5A;ADRB1;LGALS1;GPX4;BECN1;SOD1;MAPK8;XDH;TP53;PTPN1;HTRA2;FOXO3;DFFA;HSPE1;GATA4;IGF2;RHOB;PPIA;ANXA2;PRKCD;ST13;MAPK1;LYZ;CAT;CXCL12;UNG
sugar metabolism	1.42472e-06	AKT1;UCP3;PGM1;RPIA;PRPS1;NR1D1;AKT2;CAT;TP53;UGDH;ACLY;GAPDH
virus assemblies	1.4355e-06	CD9;PDIA3;VPS29;PPIA;ANXA2;DDX3X;MAPK1;HSPA8;MSN;AAK1;MATR3;RAB9A;TP53;CLU;APOE;DGAT1;G3BP1;IGF2;EZR
systolic function	1.46358e-06	AKT1;F2R;COL3A1;RYR2;PNPLA2;MAP3K5;ADRB1;GATA6;HIF1A;CRYAB;PPP1CB;TNNT1;HDAC6;NPPA;XDH;TP53;MYH7;MYBPC3;CXCL12;POSTN;LPL;GATA4;FBLN1
mRNA processing	1.67882e-06	ZMYND11;MBNL1;EEF1A1;HNRNPA2B1;HDAC6;DEK;HNRNPH1;TP53;RBM3;SRRT;HEXA;NCL;THRAP3;ELAVL1;AKAP1;TOP1;SRSF2;NPM1;INPPL1;PABPC1;PRKCD;PPIA;FTO;PAIP2;DDX3X;ACTN4;SSU72;PRMT1;CHD1;CEBPD;NONO;ATXN2;PABPN1;GAPDH
cell-cell adhesion	1.71237e-06	ARHGEF7;DAG1;GAB1;DCTN1;LGALS1;HGS;APLP2;APP;VCL;PKD1;MARK2;MAPK8;TP53;PKP4;PPP2R1A;KIF5B;GNA13;MAPK8IP3;CD93;PAK2;HDAC7;SYK;CDH13;STAB1;PRKCD;DDX3X;CEP350;MAPK14;TIMP3;CTNND1;ACTN4;MAPK1;KDR;SORBS1;ARHGAP21;PMP22;CEACAM1;CTGF;LGALS4;CXCL12;NEO1;FSCN1;AKT1;HINT1;CTSD;CSF1;DLG1;ARFRP1;WWTR1;MSN;FGF1;GADD45A;PTPN1;DSG2;CLU;HUWE1;FERMT2;STAT3;EZR;HLA-A;JUP;CD9;RHOB;EPB41;THBD;ANXA2;CSF1R;RHOA;PRMT1;…
structural organization	1.73638e-06	POLR2E;GPX4;APP;PKD1;VCL;SKP1;ANXA1;APOE;SMC6;EZR;CD9;ANXA2;EPB41;ULK1;SMARCA4;ARPC1A;NKX2-5;LYZ;HSPG2;CTGF;SCARB1;ACTB;GOLGA4;ANKRD1
non-selective vesicle budding	1.74782e-06	VAMP2;PDCD6IP;VTI1B;ARHGEF7;VAPB;LRP1;HGS;GDI2;BECN1;IGF2R;MSN;RAB9A;ANXA1;TP53;PTPN1;VAPA;SEC31A;ITSN1;CLTA;SEC16A;SAR1B;DNM1L;EPN1;ANXA2;PPIA;SMAP2;ULK1;SAR1A;MAPK1;HSPA8;SCAMP1;ARF5;NPC1;ANXA6;SQSTM1;ARF4
axonogenesis	1.79227e-06	GAB1;LGALS1;APP;MARK2;IL6ST;MAPK8;HDAC6;TP53;APOE;AQP1;DCN;KIF5B;MAPK8IP3;DNM1L;CDH13;REEP1;MAPK1;KDR;RTN4;HSPA8;MAP3K1;LGALS4;CXCL12;CACNA1C;AKT1;MAPRE1;FGF1;EFNB3;PTPN1;GSK3A;PGRMC1;FERMT2;COX4I1;STAT3;KIF1B;PLS3;IGF2;EZR;ULK1;LLGL1;RHOA;ANAPC11;PTDSS1;TSC2;GPC1;ACTB;NRP1;BAG1
stem cell proliferation	1.8378e-06	LGALS1;LRP1;NR1D1;BECN1;APP;SOD1;IL6ST;MAPK8;TP53;THRA;JARID2;HDAC5;BCL6B;CCNG2;MECP2;CIC;MAPK14;MAPK1;KDR;RTN4;ERO1L;NPPA;ID1;CTGF;CXCL12;POSTN;STAT1;AKT1;CSF1;ALDH1A1;HIF1A;NCOR2;FGF1;HNRNPA2B1;EFNB3;FOXO3;DSG2;NCL;GATA4;STAT3;IGF2;ALPL;PIM1;SNRPB;PABPC1;KMT2A;CST3;CHD1;NKX2-5;SMARCA4;CAT;HSPG2;LPL;NOTCH3;LAMP1;MFGE8
T-cell response	1.9247e-06	ADORA2A;LGALS1;LRP1;APP;TYROBP;SOD1;IL6ST;VPRBP;MAPK8;DLAT;SMPD1;TP53;APOE;TOP1;KLHDC2;SYK;TAPBP;PRKCD;PPIA;MAPK14;MAPK1;KDR;HSPA8;RCAN1;RTN4;ERO1L;CEACAM1;LAMA4;GPI;CXCL12;POSTN;STAT1;SLMAP;GAPDH;UNG;AKT1;NFKB1;CTSD;CSF1;RAD23A;HIF1A;MSN;HNRNPA2B1;DEK;GADD45A;EFNB3;ANXA1;CTSS;FOXO3;HSPE1;STAT3;BAG6;HLA-A;KLF10;KDM6A;NPM1;PIM1;THBD;CSF1R;KMT2A;DNAJC2;RHOA;CRYAB;LYZ;B2M;CAT;PNP;LAMP2;LPL;NOTCH3;LA…
osteoblast proliferation	1.94666e-06	AKT1;F2R;GAB1;JUND;ADRB1;LGALS1;CSF1;COL1A1;HIF1A;CEBPB;WWTR1;MAPK8;FGF1;TP53;USP2;NFIC;MAP2K5;HSPE1;STAT3;PTRF;IGF2;KLF10;DSTN;ANXA2;PRKCD;MAPK14;S100A6;MAPK1;CTGF;CXCL12;POSTN;STAT1;ARL6IP5
immunoreactivity	2.09038e-06	EMD;ADORA2A;LGALS1;LRP1;APLP2;BECN1;APP;SLC11A2;FTH1;MARK2;SOD1;NDE1;KCNH2;MAPK8;TP53;IDUA;APOE;AKT1S1;SYK;PRKCD;TIMP3;MAPK1;KDR;HSPA8;RTN4;NPPA;MAP3K1;ID1;ALDH2;CXCL12;POSTN;GAPDH;SLMAP;AKT1;FSCN1;VAMP2;COL3A1;ADRB1;NFKB1;IGF2R;DLG1;HIF1A;STARD3;FGF1;CTSS;PGRMC1;COPA;PARK7;NEDD8;UBA1;JUP;UCP3;APBB1;THBD;CST3;LYZ;RNF11;CAT;PDPK1;B2M;MAP1LC3B;ADK;ID3;ACTA2;ANKRD1;GHR
embryo implantation	2.13367e-06	AKT1;CDK2AP1;SGK1;LGALS1;LRP1;CSF1;HIF1A;CEBPB;IL6ST;B4GALT1;XDH;ENG;TP53;CTSS;CLU;HSPE1;STAT3;IGF2;SRSF2;FBLN1;NPM1;FKBP4;CD9;PRKCD;KDR;CRYAB;RHOA;CST3;PSMB8;CEACAM1;LAMA4;HSPG2;CTGF;KLF9;GPI;CXCL12;NRP1;LAMP1
mRNA metabolism	2.14366e-06	AKT1;PABPC1;MAPK14;COL1A1;ACTN4;HSPA8;MBNL1;HNRNPA2B1;HDLBP;ATXN2;ELAVL1;MKRN1;MAGOH;PABPN1;G3BP1;RRAD;SRSF2
syncytium formation	2.14366e-06	EPN1;CD9;MAPK14;LGALS1;DLG1;RHOA;HSPA8;MAPK8;HDAC6;CEACAM1;TP53;ANXA1;CXCL12;NRP1;PRDX1;GAPDH;EZR
astrocyte differentiation	2.23246e-06	AKT1;MECP2;LGALS1;HIF1A;MAPK1;NCOR1;SOCS2;RTN4;IL6ST;SMARCA4;THRA;PTPN1;CTGF;ID3;ATF5;NFIC;IDH2;TAB2;NOTCH3;STAT3
non-selective vesicle fusion	2.27129e-06	AKT1;VAMP2;VTI1B;GABARAP;IGF2R;APP;AKT2;ANXA1;KIF5B;VAPA;YIPF5;VAMP3;ALPL;HERC1;ITSN1;DNM1L;ANXA2;ARL1;SNAPIN;MAPK1;GNAO1;RCAN1;HSPA8;LYZ;NPC1;ARF4;LAMP2;LAMP1;GAPDH
ribosome biogenesis and assembly	2.39403e-06	AKT1;RPL3;RPS6KA2;AGL;RPS26;NFKB1;RPS12;SUMO1;MAPK8;RPL7A;MRPL12;TP53;RPL5;NCL;NSA2;DDX17;DDX21;NPM1;EIF4A3;RPS27A;MRPL3;RPS7;RPS19;EIF3J;RPS10;POLR1E;TROVE2;RPL13;TSC2;HDGF;NONO;RPL10A;ATXN2;NSUN4
store-operated calcium entry	2.40058e-06	AKT1;MAPRE1;F2R;VAMP2;PDIA3;SGK1;NFKB1;ADORA2A;HIF1A;APP;PKD1;MAPK8;HDAC6;SMPD1;PTPN1;FKBP4;EPB41;PPIA;PRKCD;MAPK14;ITPKB;MAPK1;RHOA;KDR;RTN4;CAT;ANXA6;CASQ1;TSC2;CXCL12;LPL
cell communication	2.46429e-06	AKT1;MAPRE1;DAG1;HINT1;APP;HIF1A;DLG1;EMP1;MSN;MAPK8;FGF1;TP53;ANXA1;DPT;PTPN1;APOE;DCN;STAT3;ALPL;EZR;CDH13;ANXA2;PRKCD;PPIA;EPB41;MAPK14;SLC38A2;MAPK1;RHOA;ARHGAP21;CAT;ENAH;ID1;HSPG2;CTGF;ID3;CXCL12;POSTN;NOTCH3
mitochondrial translocation	2.46726e-06	AKT1;NPM1;DNM1L;PRKCD;MAPK14;APP;TOMM70A;MAPK1;CRYAB;MAPK8;TP53;BAG3;PARK7;STAT3;KIF1B;DNAJA3;HDAC7
milk production	2.4698e-06	AKT1;PGM1;STAT5A;SLC38A2;CEBPB;EEF1D;MUT;ID1;PTPN1;CTGF;AQP1;LPL;DGAT1;MFGE8;STAT3;GHR;IGF2;HLA-A
osteoclast development	2.5281e-06	ADORA2A;BECN1;APP;CEBPB;TYROBP;VCL;IL6ST;MAPK8;SMPD1;TP53;BAG3;APOE;PDK4;PTRF;HDAC7;SYK;PPP3R1;CAPN2;PPIA;PRKCD;TIMP3;MAPK14;MAPK1;KDR;RTN4;CEACAM1;ID1;CTGF;CXCL12;STAT1;DGAT1;ARL6IP5;OGN;AKT1;NFKB1;VAPB;CSF1;ALDH1A1;HIF1A;CTSS;FOXO3;CLU;NFIC;MAP2K5;STAT3;ALPL;IGF2;KLF10;PIM1;NPM1;CD9;ANXA2;CSF1R;RHOA;CST3;ANKH;B2M;CAT;SQSTM1;NOTCH3;NRP1;MFGE8
neurogenesis	2.74403e-06	F2R;DAG1;LGALS1;NR1D1;BECN1;MAPK8;NDE1;SMPD1;ZBTB16;KIF5B;APOE;SBNO1;ELAVL1;TRIM11;MAPK14;CTNND1;MAPK1;KDR;RCAN1;KLF9;CXCL12;NEO1;AKT1;KCNK3;NCOR2;CSNK1D;FGF1;SOX4;FOXO3;CLU;ALPL;HLA-A;RHOA;SMARCA4;PRMT1;CAT;PLA2G12A;OGDH;ATF5;GPC1;NOTCH3;GHR;CBFB;SGK1;APP;CEBPB;SOD1;IL6ST;EMP1;HDAC6;PKM;HNRNPH1;THRA;TP53;DCN;JARID2;MAPK8IP3;PRDX1;PAK2;IGBP1;DNM1L;MECP2;RYR2;PPIA;LMO4;GNB1;SOCS2;ID1;POSTN;NFIX;SH…
mRNA degradation	2.78868e-06	AKT1;F2R;DDX6;CSF1;COL1A1;CNOT1;HIF1A;LSM3;SOD1;MAPK8;TP53;RBM38;SP3;NCL;YTHDF1;ELAVL1;THRAP3;SRSF3;G3BP1;TOP1;SYK;DDX17;NPM1;LSM7;PABPC1;SIDT2;MAPK14;EEF1D;TROVE2;ETF1;TSC2;CEBPD;CTGF;LAMP2;CXCL12;ACTB;PABPN1;NRD1;GAPDH
superoxide anion generation	2.84001e-06	F2R;JUND;ADORA2A;LGALS1;APP;TYROBP;FTH1;SOD1;MAPK8;SUMO1;SDHC;ENG;TP53;HTRA2;APOE;SYK;IP6K1;TXN2;MAP3K5;PPIA;PRKCD;MAPK14;MAPK1;NPPA;DOCK5;AGTRAP;ALDH2;CXCL12;STAT1;CIDEA;AKT1;VAMP2;DHRS4;GABARAP;ADRB1;CTSD;CSF1;COL1A1;EEF1A1;XDH;ANXA1;PTPN1;STAT3;UCP3;RHOA;CST3;LYZ;DLD;CAT;B2M;ROMO1;OGDH;ACTB;RFK
hyperosmotic stress	2.90413e-06	AKT1;SGK1;MAPK14;ST13;SLC38A2;DLG1;MAPK1;CRYAB;MAPK8;TP53;SQSTM1;AQP1;SLC6A6;GHR
retrograde endosome-Golgi transport	2.94539e-06	RAB9A;ANXA1;SNX2;VPS29;PRKCD;MAPK14;IGF2R;GOLGA4;SNX4
chemosensitivity	3.00887e-06	BECN1;AKT2;KCNH2;B4GALT1;MAPK8;HDAC6;PKM;SMPD1;TP53;BAG3;DCN;LDHA;SLC25A5;PRDX1;PTRF;MECP2;TIMP3;MAPK14;MAPK1;SCD;SELENBP1;NPPA;CEACAM1;MTDH;ID1;CXCL12;ING4;PDCD5;CPE;AKT1;RPS6KA2;CDK2AP1;KCNK3;CTSD;ALDH1A1;HIF1A;EEF1A1;HNRNPA2B1;FGF1;GADD45A;XDH;CTSS;SOX4;RBM3;FOXO3;CLU;PARK7;STAT3;IGF2;EZR;KLF10;NPM1;RHOB;RHOA;SMARCA4;ATF5;NRP1;NOTCH3;CUL4A;CS
lung development	3.09962e-06	F2R;GATA6;CEBPB;AKT2;SOD1;MAPK8;SMPD1;TP53;DCN;AQP1;APOE;MAPK8IP3;PRDX1;PAK2;SYK;FKBP10;DYNLL1;MAP3K5;TIMP3;MAPK14;MAPK1;KDR;MTDH;CTGF;CXCL12;POSTN;HSPA4;AKT1;CARM1;COL1A1;IGF2R;HIF1A;WWTR1;HNRNPA2B1;ANXA1;CTSS;PTPN1;FOXO3;NFIC;GATA4;STAT3;BAG6;IGF2;HLA-A;THBD;CSF1R;LTBP4;NFIB;PRMT1;CAT;GPC1;ACTA2;NOTCH3;NRP1;ACLY
hepatocyte proliferation	3.11889e-06	AKT1;NFKB1;GAB1;LGALS1;CSF1;CARM1;DLG1;CEBPB;IL6ST;MAPK8;FGF1;PKM;TP53;ANXA1;THRA;PTPN1;FOXO3;JARID2;ELAVL1;STAT3;IGF2;JUP;THBD;ANXA2;MAPK14;MAPK1;RHOA;SOCS2;KDR;HK2;RTN4;CEACAM1;ID1;HDGF;CXCL12;STAT1;NOTCH3;PTP4A1
leukocyte recruitment	3.15227e-06	AKT1;F2R;ADIPOR2;PNPLA2;ADORA2A;SGK1;LGALS1;HIF1A;CD164;SOD1;IL6ST;MAPK8;B4GALT1;XDH;ANXA1;CTSS;TP53;PTPN1;DCN;CD93;STAT3;HLA-A;CD9;PPIA;THBD;MAPK14;TIMP3;KMT2A;CSF1R;CTNND1;MAPK1;KDR;CRYAB;RHOA;SMARCA4;LAMA4;SERPING1;ID3;CXCL12
actin filament bundle assembly	3.86365e-06	FSCN1;AKT1;MAPRE1;ANXA2;PFN2;ACTN4;MAPK1;RHOA;VCL;EEF1A1;MAPK8;TAGLN;ANXA1;SVIL;LPL;SHROOM3;PLS3;CRIP1;CSRP1
epithelial cell proliferation	3.98309e-06	SGK1;JUND;CEBPB;PKD1;IL6ST;B4GALT1;MAPK8;TP53;THRA;DPT;PRDX1;SYK;CDH13;TIMP3;LMO4;MAPK14;MAPK1;SOCS2;KDR;PMP22;CEACAM1;ID1;CTGF;KLF9;CXCL12;POSTN;AKT1;KAT7;STAT5A;CSF1;IGF2R;LUM;WWTR1;HNRNPA2B1;FGF1;TAGLN;CLU;DSG2;STAT3;GATA4;IGF2;KLF10;JUP;CSF1R;RHOA;NFIB;CEBPD;HDGF;GPC1;NRP1
defense response	4.01633e-06	AKT1;COMT;F2R;ADORA2A;SUGT1;ECHS1;SOD1;WWTR1;MAPK8;EEF1A1;SDHC;HDAC6;TP53;PTPN1;FOXO3;PTGDS;MAP2K5;STAT3;PRDX1;HDAC7;PPIA;MAPK14;KMT2A;MAPK1;SOCS2;LYZ;B2M;CAT;MAP3K1;SQSTM1;SCARB1;RPL10A;STAT1;GAPDH;IFI16
sarcomere organization	4.2485e-06	AKT1;PRKCD;GAB1;SGK1;CBFB;EPB41;NACA;RHOA;SUMO1;PYGM;EIF2B5;MYBPC3;MAP2K5;NFIX;PNKD;GATA4;CAPZB
gastrulation	4.28166e-06	AKT1;F2R;KAT7;DAG1;PFN2;ADRB1;H2AFZ;GPX4;GATA6;BECN1;CXXC1;ARFRP1;VCL;WBP11;MAPK8;FGF1;RIC8A;GTPBP2;TP53;RNASEH2B;FOXO3;GNA13;JARID2;FERMT2;UGDH;GATA4;STAT3;CBX5;SEC24C;MECP2;INPPL1;CAPN2;MAPK14;TIMP3;KMT2A;DRAP1;CTNND1;CNBP;FLII;MAPK1;RHOA;RTN4;PPP1CB;PRMT1;CXCL12;VPS52;CSRP1
fatty acid synthesis	4.28812e-06	AKT1;LPIN1;NR1D1;LRP1;SREBF1;SLC27A1;APP;AKT2;NCOR1;MAPK8;PKM;TP53;MID1IP1;IDH2;PDK4;STAT3;KIF1B;CRAT;UCP3;ULK1;MAPK1;SOCS2;SCD;NPPA;CAT;CEACAM1;CEBPD;EIF2B5;LPL;MLYCD;DGAT1;CPT2;CS;ACLY;GAPDH
fertilization	4.29223e-06	F2R;ARHGEF7;MAEA;LGALS1;GATA6;GPX4;APP;PKD1;VCL;MAPK8;B4GALT1;HSP90AA1;SMPD1;TP53;THRA;AQP1;PTGDS;GNA13;IFT81;FKBP4;INPPL1;ATP6V0A2;MAPK14;TIMP3;ACTN4;MAPK1;CNBP;RPS19;KDR;NPPA;CXCL12;STAT1;PTP4A1;GAPDH;CPE;AKT1;STAT5A;ADRB1;GSTM3;KCNK3;CTSD;SREBF1;PRKACA;CLU;HSPE1;PARK7;HIST1H2BA;HLA-A;JUP;NPM1;CD9;KMT2A;RHOA;NKX2-5;DLD;CAT;CDC26;ACTB;LPL;NOTCH3;CPT2;CS;GHR;ATP1A1
proteasome assembly	4.39544e-06	PSMB8;PSMC3;PSMD3;PNO1;PSMB10;PSMB5;PSMA7;PSMD11;USP4;PSME4
protein sumoylation	4.39649e-06	AKT1;ZMYND11;RNF4;KCNA5;APP;HIF1A;CEBPB;AKT2;MEF2D;NCOR1;NCOR2;SUMO1;MAPK8;XDH;ANXA1;TP53;SUMO3;SP3;HDAC5;PARK7;STAT3;SMC6;HDAC7;DNM1L;MECP2;GTF2I;ANXA2;MAPK14;UBA2;MAPK1;APOBEC2;PPP1CB;NKX2-5;FBXW5;MAP3K1;STAT1
nonsense-mediated mRNA catabolism	4.5236e-06	AKT1;COL3A1;DCTN1;CNOT1;COL1A1;KCNH2;TP53;SP3;PYGM;AP2A2;COL6A2;SRSF3;MAGOH;SRSF2;EIF4A2;PABPC1;PAIP2;EIF4A3;EIF3G;ETF1;COL6A1;MYBPC3;STAT1;ACADM;PABPN1
cell loss	4.61205e-06	ADORA2A;LGALS1;CNOT1;GATA6;BECN1;APP;SLC11A2;SEC61A1;SOD1;MAPK8;NDFIP1;SMPD1;TP53;DCN;APOE;PAK2;MAP3K5;PRKCD;MAPK14;MAPK1;KDR;RCAN1;NPPA;NPC1;CXCL12;SLC6A6;STAT1;GAPDH;WDR81;AKT1;CDK2AP1;ADRB1;CLCN3;CSF1;MEF2D;FGF1;FOXO3;NCL;PARK7;GATA4;WFS1;ULK1;RHOA;CST3;RNF11;CAT;TSC2;ADK;LAMP2;BAG1
platelet activation	4.92479e-06	AKT1;COMT;F2R;PDIA3;COL3A1;ADORA2A;LGALS1;CSF1;APP;MAPK8;MSN;HDAC6;CTSS;PTPN1;GSK3A;CLU;GPX3;SVIL;APOE;GNA13;STAT3;HLA-A;SYK;CD9;PRKCD;THBD;PPIA;MAPK14;ITPKB;MAPK1;RHOA;ERO1L;PDPK1;CAT;CEACAM1;SERPING1;CTGF;SCARB1;CXCL12;ACTB;LPL;STAT1
liver development	5.06107e-06	AKT1;COL3A1;GAB1;JUND;ADORA2A;LGALS1;CSF1;GATA6;SREBF1;HIF1A;CEBPB;SOD1;IL6ST;MAPK8;FGF1;HDAC6;SMPD1;TP53;SOX4;THRA;PTPN1;DCN;JARID2;GATA4;STAT3;IGF2;HDAC7;TXN2;THBD;MAPK14;KDR;RHOA;NPPA;HDGF;CTGF;SCARB1;POSTN;STAT1;ANKRD17;GHR
skeletal muscle contraction	5.09692e-06	FXYD1;XDH;CASQ1;MYBPC3;S100A1;APP;AKT2;RHOA;ATP1A1;TNNT1;ACTA1
myocyte function	5.16843e-06	AKT1;F2R;RYR2;PRKCD;XIRP1;LGALS1;CSF1;MAPK1;MYL1;RGCC;CAT;NPPA;HSPG2;CTGF;ID3;CXCL12;DCN;APOE;MYBPC3;POSTN;NOTCH3;PABPN1
hepatocyte differentiation	5.26255e-06	AKT1;RPS26;CEBPB;MAPK1;SCD;FTH1;IL6ST;SMARCA4;FGF1;TP53;CTGF;JARID2;NOTCH3;SLC25A5;ELAVL1;STAT3;GATA4;SRSF3
extracellular matrix organization	5.35554e-06	COL3A1;LGALS1;FBLN2;LUM;COL5A1;B4GALT1;MSN;TP53;CTGF;HSPG2;CLU;DCN;POSTN;ACTA2;EZR
neuronal plasticity	5.7374e-06	AKT1;FXYD1;LYPLA1;SGK1;ADORA2A;PFN2;LRP1;APP;DLG1;HIF1A;MEF2D;SOD1;MAPK8;PKM;GADD45A;TP53;PTPN1;FOXO3;APOE;CLU;HDAC5;ADCY6;STAT3;ALPL;IGF2;SPARCL1;HLA-A;MECP2;MAPK14;EIF4A3;ULK1;SNAPIN;MAPK1;KDR;RHOA;GNAO1;RTN4;CST3;B2M;ADK;CXCL12;ACTB;NEO1;STAT1;GHR;CACNA1C
RNA processing	6.02038e-06	AKT1;DDX6;EMD;LGALS1;CSF1;LSM3;PKD1;MBNL1;SOD1;EEF1A1;HNRNPA2B1;HNRNPH1;TP53;SRRT;NCL;U2AF2;ELAVL1;THRAP3;SRSF3;MAGOH;SRSF2;DDX17;DDX21;NPM1;PABPC1;SNRPB;SSU72;MAPK1;PRMT1;CHD1;CEBPD;HDGF;UBE2O;NONO;ATXN2;PABPN1
keratinocyte proliferation	6.09028e-06	AKT1;F2R;LPIN1;ADORA2A;LGALS1;CSF1;APLP2;LUM;APP;HIF1A;SGPL1;CEBPB;SOD1;EMP1;MAPK8;FGF1;TP53;SP3;DSG2;HUWE1;STAT3;IGF2;SYK;JUP;CDH13;THBD;PRKCD;MAPK14;FGF13;MAPK1;RHOA;RCAN1;LYZ;CAT;KLF9;CTGF;CXCL12;POSTN
nerve fiber regeneration	6.25287e-06	AKT1;SGK1;LGALS1;HIF1A;IL6ST;MAPK8;FGF1;TP53;AQP1;APOE;DCN;CLU;HDAC5;STAT3;PAK2;IGF2;HLA-A;MAPK14;MAPK1;RHOA;RTN4;MAP3K1;KLF9;EIF2B5;CXCL12;ACTB;NEO1;CSRP1;CACNA1C
immunity	6.28243e-06	LGALS1;NR1D1;FTH1;MAPK8;SMPD1;USP2;APOE;PTGDS;HDAC5;CD93;EIF4B;SYK;IL13RA1;ATP6V0A2;PRKCD;MAPK14;MAPK1;KDR;SELK;RCAN1;CXCL12;SAMM50;GAPDH;AKT1;MAPRE1;NFKB1;CTSD;CSF1;IGF2R;CHP1;ANXA1;CTSS;FOXO3;USP34;CLU;PSMB10;BAG6;HLA-A;FTO;THBD;CRYAB;CAT;CEBPD;ID3;ACTB;BAG1;IFI16;ADORA2A;SGK1;APP;CEBPB;NUCB1;TYROBP;SOD1;IL6ST;TP53;DCN;PPP2R1A;PRDX1;PAK2;KLHDC2;TAPBP;PPIA;SOCS2;RTN4;HSPA8;RGCC;CEACAM1;MAP3K1;AG…
fibroblast proliferation	6.48259e-06	AKT1;F2R;COL3A1;JUND;ADORA2A;LGALS1;CTSD;LRP1;IGF2R;LUM;HIF1A;CEBPB;MEOX2;MAPK8;FGF1;XDH;THRA;TP53;FOXO3;DCN;STAT3;IGF2;CDC37;PRKCD;ANXA2;PPIA;S100A6;MAPK14;TIMP3;MAPK1;FLII;RHOA;PRMT1;GBP2;NPPA;CAT;TSC2;CTGF;CXCL12;POSTN;ACTA2;STAT1
cell regeneration	6.73694e-06	AKT1;CSF1;HIF1A;SOD1;MAPK8;FGF1;TP53;APOE;CLU;DCN;STAT3;IGF2;ANXA2;THBD;MAPK14;MAPK1;KDR;LYZ;NPPA;B2M;ADK;CTGF;SCARB1;CXCL12;ALDH2;ACTB;POSTN;SLK;CUL4A;BAG1
cold acclimation	7.30651e-06	UCP3;ADIPOR2;ADORA2A;APP;MAPK1;CHP1;SCD;HSPA8;CAT;ADK;RBM3;LPL;PPM1A;CS;GAPDH;CIDEA
genome instability	7.38717e-06	EMD;BECN1;APP;AKT2;PKD1;SOD1;SETD8;FH;SDHC;TP53;SUDS3;IDH2;YWHAG;PRDX1;TOP1;DNM1L;MECP2;MAPK14;MAPK1;RAD23B;ID1;UNG;AKT1;RNF4;H2AFZ;HIF1A;CHP1;CSNK1D;GADD45A;CTSS;RNASEH2B;FOXO3;CLU;DFFA;FERMT2;HUWE1;PSME4;IGF2;SRSF2;JUP;NPM1;PIM1;RHOB;KMT2A;CRYAB;PRMT1;SMARCA4;CAT;CEBPD;ATF5;GPC1
bone development	7.80923e-06	AKT1;PDIA3;CBFB;CSF1;GATA6;COL1A1;HIF1A;CEBPB;TYROBP;AKT2;ITGB1BP1;PKD1;IL6ST;WWTR1;FGF1;HDAC6;TP53;SOX4;THRA;FOXO3;ZBTB16;NFIC;DCN;GATA4;ALPL;IGF2;MECP2;CD9;GTF2I;MAPK14;CSF1R;MAPK1;B2M;ID1;CTGF;HSPG2;CXCL12;POSTN;NRP1;STAT1;GHR
blood vessel permeability	8.21106e-06	F2R;ADORA2A;LGALS1;APP;VCL;MAPK8;ENG;SMPD1;TP53;AQP1;PTGDS;HDAC7;ITSN1;MAP3K5;PRKCD;TIMP3;MAPK14;CTNND1;MAPK1;RPS19;KDR;TIE1;NPPA;CEACAM1;MTDH;FZD4;GPI;CXCL12;AKT1;FSCN1;CSF1;HIF1A;MSN;XDH;ANGPTL2;PTPN1;GSK3A;FERMT2;STAT3;HLA-A;THBD;CRYAB;RHOA;CAT;SERPING1;ACTA2;NRP1;MFGE8;ATP1A1
receptor recycling	9.28204e-06	F2R;PIM1;VAMP2;SGK1;HGS;MTM1;LRP1;BECN1;DLG1;SGPL1;RHOA;HSPA8;MSN;NPC1;TP53;USP2;DCN;CXCL12;APOE;VAMP3;USP4;IGF2;EZR
microtubule depolymerization	9.51132e-06	NPM1;MAPRE1;FKBP4;SGK1;MAPK14;VAPB;APP;RTN3;MAPK1;CRYAB;RHOA;MAPK8;HDAC6;CTGF;GPC1;STAT3
lysosomal lumen acidification	9.53903e-06	RRAGA;ADORA2A;SPNS1;ATP6V0C;CLCN3;CSF1;IGF2R;BECN1;APP;MAPK1;MAP1LC3B;GSK3A;HEXA;STAT1;STAT3

## Sheet: Tpm1-E180G
Table S2-2 Cellular processes significantly enriched for the DEGs in a mouse model of HCM caused by Tpm1-E180G (GSE42892)
Cellular process	p-value	Overlapping Entities
extracellular matrix polymerization	1.73253e-23	MGP;COL3A1;IL15;TGFB2;TGFB3;COL1A1;THBS1;NOX4;SERPINF1;THBS4;BGN;COMP;FSTL1;LOXL1;CHI3L1;FMOD;SERPINE2;SERPINE1;NPPA;CTGF;COL14A1;POSTN;CCDC80;TIMP1;COL8A1;SFRP1;VCAN;MMP2
aging	4.85179e-22	CFH;COL3A1;ENPP3;TGFB2;IL15;TGFB3;COL1A1;LUM;ADRA1A;THBS1;CES1;NOX4;SERPINF1;BGN;MAOB;THBS4;UCHL1;CTSK;FBN1;STAR;CHI3L1;FMOD;CILP;RTN4;RCAN1;COL1A2;MMP14;SERPINA3;SERPINE1;APOD;NPPA;CTGF;NCAM1;DPYSL3;MYH7;POSTN;ANGPT1;SFRP1;AHSG;TIMP1;C3;MMP2;VCAN
Angiogenesis	5.051e-18	MGP;CFH;ADRA1A;BGN;ITIH2;SERPINF1;IGFBP6;COMP;UCHL1;ADAMTS20;RCAN1;RTN4;COL1A2;SERPINA3;MMP14;APOD;NPPA;NCAM1;CTGF;POSTN;ANGPT1;SFRP1;PFKFB1;MMP2;VCAN;SVEP1;CMKLR1;COL3A1;TGFB2;IL15;TGFB3;COL1A1;LUM;FRZB;THBS1;NOX4;THBS4;AEBP1;FSTL1;CTSK;FBN1;ERRFI1;CHI3L1;OLFML3;LTBP2;FMOD;TNMD;SERPINE2;FGL2;SERPINE1;SERPING1;MFAP5;AHSG;TIMP1;C3
ossification	1.60036e-17	MGP;COL3A1;TGFB2;IL15;TGFB3;COL1A1;THBS1;FRZB;BGN;SERPINF1;IGFBP6;COMP;UCHL1;FBN1;CTSK;CHI3L1;MEOX1;FMOD;COL1A2;MMP14;SERPINE1;RBP1;NCAM1;CTGF;DPYSL3;POSTN;ANGPT1;AHSG;SFRP1;TIMP1;C3;COL12A1;VCAN;MMP2;DIO2
bone remodeling	2.37316e-17	MGP;COL3A1;IL15;TGFB2;TGFB3;COL1A1;THBS1;FRZB;NOX4;BGN;SERPINF1;COMP;CTSK;FBN1;COL1A2;MMP14;SERPINE1;CTGF;POSTN;ANGPT1;SFRP1;TIMP1;MMP2;VCAN;DIO2
endochondral ossification	3.80012e-17	MGP;TGFB2;TGFB3;TNMD;COL1A1;LUM;THBS1;FRZB;MMP14;NPPA;SERPINF1;COMP;DPYSL3;CTGF;POSTN;ANGPT1;AHSG;CTSK;SFRP1;MMP2;DIO2
cell adhesion	8.75542e-17	CFH;COL3A1;ENPP3;IL15;TGFB2;TGFB3;LUM;THBS1;NOX4;SERPINF1;THBS4;BGN;IGFBP6;UCHL1;COMP;AEBP1;SCN4B;FBN1;CHI3L1;LTBP2;FMOD;TNMD;RTN4;RCAN1;SERPINE2;COL1A2;MMP14;SERPINA3;SERPINE1;APOD;NMRK2;NPPA;NCAM1;DPYSL3;SERPING1;CTGF;COL14A1;POSTN;CCDC80;ANGPT1;SFRP1;TIMP1;C3;COL12A1;MMP2;VCAN;SVEP1
contraction	9.05207e-17	COL3A1;ENPP3;TGFB2;IL15;RYR3;TGFB3;COL1A1;LUM;ADRA1A;THBS1;NOX4;BGN;THBS4;MAOB;IGFBP6;COMP;FBN1;CTSK;FMOD;LBP;GNAO1;RTN4;SERPINA3;MMP14;SERPINE1;RBP1;NPPA;CASQ1;MYBPC2;SERPING1;CTGF;MYH7;POSTN;ANGPT1;TIMP1;COL12A1;MMP2;VCAN;CMKLR1
wound healing	8.6378e-16	CFH;COL3A1;IL15;TGFB2;TGFB3;LUM;COL1A1;THBS1;LGI1;NOX4;SERPINF1;BGN;IGFBP6;COMP;UCHL1;AEBP1;FSTL1;FBN1;CHI3L1;FMOD;LBP;RTN4;SERPINA3;MMP14;SERPINE1;RBP1;NPPA;SERPING1;CTGF;POSTN;ANGPT1;TIMP1;AHSG;SFRP1;C3;VCAN;MMP2
scar formation	1.31135e-15	CFH;COL3A1;FMOD;TGFB2;TGFB3;COL1A1;THBS1;MMP14;APOD;SERPINE1;NOX4;BGN;SERPINF1;CTGF;FSTL1;POSTN;TIMP1;SFRP1;VCAN;MMP2
SMC proliferation	1.54577e-15	MGP;COL3A1;TGFB2;IL15;TGFB3;COL1A1;THBS1;NOX4;THBS4;SERPINF1;BGN;UCHL1;FSTL1;CTSK;CHI3L1;RTN4;MMP14;APOD;SERPINE1;NPPA;CTGF;POSTN;ANGPT1;AHSG;TIMP1;SFRP1;VCAN;MMP2;CMKLR1
extracellular matrix organization	1.7579e-15	COL3A1;TGFB2;LUM;THBS1;COMP;CTGF;NCAM1;POSTN;FBN1;LOXL1;MMP2;VCAN;ADAMTS20
tissue remodeling	2.23381e-14	CFH;TGFB2;TGFB3;SERPINE2;RTN4;THBS1;SERPINA3;MMP14;SERPINE1;NPPA;THBS4;SERPINF1;CTGF;NCAM1;POSTN;ANGPT1;CTSK;TIMP1;FBN1;VCAN;MMP2;CHI3L1
heart function	4.72031e-14	COL3A1;TGFB2;ADRA1A;THBS1;NOX4;THBS4;MAOB;SERPINF1;MYLK4;RBFOX1;FSTL1;CTSK;ERRFI1;RCAN1;FGL2;MMP14;SERPINE1;NPPA;CASQ1;MYBPC2;SERPING1;CTGF;NCAM1;MYH7;POSTN;ANGPT1;AHSG;SFRP1;TIMP1;MMP2;DIO2
fibroblast migration	5.18673e-14	CFH;COL3A1;FMOD;TGFB2;TGFB3;RTN4;THBS1;MMP14;SERPINE1;NPPA;NOX4;BGN;CTGF;POSTN;ANGPT1;COL8A1;TIMP1;C3;MMP2
regeneration	9.76403e-14	COL3A1;IL15;TGFB2;TGFB3;LUM;COL1A1;THBS1;SERPINF1;IGFBP6;COMP;UCHL1;FSTL1;FBN1;CHI3L1;FMOD;PAH;SERPINE2;RTN4;SERPINA3;MMP14;APOD;PAMR1;SERPINE1;RBP1;NPPA;CASQ1;NCAM1;CTGF;COL14A1;POSTN;ANGPT1;TIMP1;COL12A1;C3;VCAN;MMP2;DIO2
chemotaxis	1.51938e-13	COL3A1;IL15;TGFB2;TGFB3;LUM;THBS1;NOX4;SERPINF1;IGFBP6;COMP;FBN1;CHI3L1;FMOD;LBP;GNAO1;RTN4;SERPINA3;MMP14;SERPINE1;NPPA;CTGF;NCAM1;SERPING1;DPYSL3;POSTN;COL14A1;RGS18;ANGPT1;AHSG;TIMP1;C3;MMP2;CMKLR1
tissue maintenance	1.70786e-13	COL3A1;TGFB2;TGFB3;TNMD;LBP;LUM;SERPINE2;THBS1;MMP14;SERPINF1;BGN;CTGF;NCAM1;POSTN;MFAP5;FBN1;TIMP1;CTSK;MMP2;ERRFI1
cell differentiation	2.68851e-13	CFH;MGP;VGLL2;ADRA1A;LGI1;BGN;SERPINF1;IGFBP6;UCHL1;COMP;RBFOX1;SLITRK4;STAR;TMOD4;RCAN1;RTN4;COL1A2;SERPINA3;MMP14;CISH;APOD;NPPA;DPYSL3;CTGF;NCAM1;POSTN;ANGPT1;SFRP1;MMP2;VCAN;CMKLR1;DIO2;COL3A1;ENPP3;TGFB2;IL15;TGFB3;CHODL;LUM;COL1A1;ADAMTSL2;CES1;THBS1;FRZB;NOX4;TMEM100;AEBP1;FSTL1;FBN1;CTSK;SLC38A1;ERRFI1;CHI3L1;MEOX1;FMOD;TNMD;LBP;CYP2B6;GNAO1;SERPINE2;FGL2;SERPINE1;NMRK2;RBP1;SYNDIG1;KCNJ3…
ECM degradation	4.09916e-13	COL3A1;TGFB2;TGFB3;SERPINE2;THBS1;SERPINA3;MMP14;SERPINE1;COMP;CTGF;AEBP1;POSTN;ANGPT1;CTSK;TIMP1;MMP2;LOXL1;VCAN;ADAMTS20;CHI3L1
fibroblast proliferation	9.41015e-13	COL3A1;TGFB2;TGFB3;LUM;FRZB;SERPINE1;NOX4;NPPA;IGFBP6;UCHL1;AEBP1;NCAM1;CTGF;POSTN;ANGPT1;TIMP1;AHSG;VCAN;MMP2;CHI3L1
smooth muscle cell migration	1.07382e-12	IL15;TGFB2;TGFB3;RCAN1;RTN4;THBS1;MMP14;APOD;SERPINE1;NOX4;NPPA;SERPINF1;COMP;CTGF;POSTN;ANGPT1;FBN1;AHSG;TIMP1;MMP2;VCAN;CHI3L1
endothelial cell migration	1.18801e-12	COL3A1;IL15;TGFB2;TGFB3;LUM;THBS1;NOX4;THBS4;BGN;SERPINF1;FSTL1;CTSK;CHI3L1;FMOD;RTN4;RCAN1;MMP14;SERPINA3;SERPINE1;NPPA;CTGF;POSTN;ANGPT1;TIMP1;SFRP1;MMP2;VCAN
pregnancy	2.31688e-12	CFH;COL3A1;RYR3;TGFB2;IL15;TGFB3;COL1A1;THBS1;FRZB;SERPINF1;BGN;IGFBP6;UCHL1;SLC38A1;CTSK;STAR;LOXL1;CYP2B6;PAH;RCAN1;MMP14;CISH;SERPINE1;NPPA;NCAM1;CTGF;SERPING1;MYH7;ANGPT1;SFRP1;AHSG;TIMP1;MMP2
chondrogenesis	3.02104e-12	MGP;FMOD;TGFB2;VGLL2;TGFB3;COL1A1;FRZB;THBS1;COL1A2;MMP14;SERPINE1;BGN;COMP;CTGF;NCAM1;POSTN;FSTL1;CTSK;SFRP1;COL12A1;MMP2;VCAN
endothelial cell apoptosis	3.27322e-12	CFH;IL15;LUM;RCAN1;FGL2;THBS1;SERPINA3;MMP14;SERPINE1;NOX4;NPPA;SERPINF1;COMP;CTGF;SERPING1;FSTL1;ANGPT1;TIMP1;ERRFI1;MMP2
biomineral formation	4.03808e-12	MGP;FMOD;ENPP3;TGFB2;TGFB3;CILP;COL1A1;THBS1;COL1A2;MMP14;SERPINE1;SERPINF1;THBS4;BGN;COMP;CTGF;POSTN;AHSG;SFRP1;FBN1;CTSK;MMP2;DIO2
bone calcification	4.34752e-12	MGP;ENPP3;FMOD;TGFB2;LUM;COL1A1;THBS1;COL1A2;MMP14;SERPINE1;BGN;SERPINF1;AHSG;MMP2
endothelial cell proliferation	5.52651e-12	MGP;COL3A1;TGFB2;TGFB3;THBS1;NOX4;THBS4;SERPINF1;COMP;FSTL1;CTSK;TNMD;RCAN1;MMP14;SERPINE1;NPPA;CTGF;NCAM1;POSTN;ANGPT1;TIMP1;SFRP1;VCAN;MMP2
cartilage homeostasis	6.43771e-12	FMOD;CILP;FRZB;NOX4;BGN;THBS4;COMP;CTGF;FSTL1;TIMP1;CTSK;MMP2
hepatic stellate cell activation	7.69197e-12	COL3A1;FMOD;TGFB2;IL15;TGFB3;COL1A1;RTN4;THBS1;SERPINE1;NPPA;NOX4;SERPINF1;CTGF;POSTN;TIMP1;MMP2;VCAN
adipogenesis	1.62842e-11	RYR3;IL15;TGFB2;TGFB3;FRZB;NOX4;MAOB;SERPINF1;BGN;AEBP1;FBN1;CTSK;CHI3L1;TNMD;TMOD4;MMP14;SERPINE1;RBP1;NPPA;CTGF;NCAM1;CCDC80;ANGPT1;TIMP1;SFRP1;C3;MMP2;VCAN;CMKLR1
inflammatory response	1.9757e-11	CFH;TGFB2;IL15;TGFB3;LUM;THBS1;NOX4;SERPINF1;ITIH2;MAOB;THBS4;BGN;FSTL1;CTSK;STAR;ERRFI1;CHI3L1;LBP;RCAN1;RTN4;SERPINE2;FGL2;MMP14;SERPINA3;SERPINE1;APOD;NPPA;SERPING1;DPYSL3;CTGF;POSTN;ANGPT1;TIMP1;SFRP1;AHSG;C3;VCAN;MMP2;DIO2;CMKLR1
cell transdifferentiation	3.70353e-11	MGP;TGFB2;IL15;TGFB3;COL1A1;RCAN1;THBS1;MMP14;NOX4;SERPINF1;UCHL1;COMP;AEBP1;CTGF;POSTN;COL14A1;ANGPT1;TIMP1;SFRP1;VCAN
heart development	5.00735e-11	COL3A1;TGFB2;NOX4;RBFOX1;FSTL1;CTSK;LOXL1;ERRFI1;XIRP2;RCAN1;FGL2;CISH;SERPINE1;SLC2A12;NPPA;MYBPC2;CTGF;NCAM1;MYH7;KCNJ3;POSTN;ANGPT1;TIMP1;SFRP1;MMP2;VCAN
lipid storage	5.50759e-11	IL15;FRZB;CES1;THBS1;NOX4;SERPINF1;BGN;FSTL1;CTSK;FBN1;STAR;CHI3L1;TNMD;TMOD4;MMP14;SERPINE1;APOD;NCAM1;CTGF;ANGPT1;SFRP1;AHSG;TIMP1;C3;VCAN;MMP2;FETUB;DIO2
myofibroblast differentiation	6.15099e-11	COL3A1;IL15;TGFB2;TGFB3;SERPINE1;NPPA;NOX4;BGN;AEBP1;CTGF;FSTL1;POSTN;C3;VCAN
blood clotting	1.28245e-10	CFH;COL3A1;LBP;SERPINE2;THBS1;FGL2;MMP14;SERPINA3;SERPINE1;SERPINF1;BGN;SERPING1;RGS18;ANGPT1;COL8A1;C3;VCAN;MMP2;SVEP1
cell migration	1.3328e-10	MGP;LGI1;BGN;SERPINF1;IGFBP6;COMP;UCHL1;ADAMTS20;RCAN1;RTN4;SERPINA3;MMP14;NPPA;DPYSL3;NCAM1;CTGF;POSTN;ANGPT1;SFRP1;VCAN;MMP2;CMKLR1;COL3A1;ENPP3;IL15;TGFB2;TGFB3;LUM;COL1A1;FRZB;THBS1;NOX4;THBS4;FSTL1;FBN1;CTSK;ERRFI1;CHI3L1;LTBP2;FMOD;GNAO1;SERPINE2;ITGBL1;SERPINE1;SERPING1;COL14A1;CCDC80;RGS18;AHSG;TIMP1;MFAP5;C3;FETUB
proteolysis	1.73465e-10	CFH;TGFB2;IL15;LUM;THBS1;SERPINF1;IGFBP6;UCHL1;COMP;FBP2;FBN1;CTSK;STAR;CHI3L1;PAH;SERPINE2;RCAN1;SERPINA3;MMP14;SERPINE1;APOD;NPPA;SERPING1;NCAM1;CTGF;POSTN;TIMP1;C3;MMP2;VCAN;SVEP1
embryonal development	2.45064e-10	CFH;MGP;RYR3;TGFB2;TGFB3;LUM;FRZB;THBS1;SCN4A;NOX4;LGI1;TMEM100;BGN;SERPINF1;UCHL1;AEBP1;FSTL1;CTSK;STAR;MEOX1;OLFML3;FMOD;GNAO1;SERPINE2;RCAN1;RTN4;MMP14;SERPINA3;SERPINE1;NPPA;CTGF;NCAM1;DPYSL3;KCNJ3;POSTN;ANGPT1;SFRP1;AHSG;TIMP1;VCAN;MMP2;DIO2
lumen formation	2.68722e-10	CFH;MGP;COL3A1;TGFB2;LUM;COL1A1;THBS1;NOX4;BGN;SERPINF1;COMP;CHI3L1;LTBP2;TNMD;SERPINE2;RTN4;RCAN1;MMP14;SERPINE1;NPPA;NCAM1;CTGF;POSTN;ANGPT1;TIMP1;SFRP1;MMP2
cell infiltration	2.96273e-10	IL15;TGFB2;LUM;RTN4;THBS1;SERPINA3;MMP14;SERPINE1;NPPA;BGN;SERPINF1;COMP;CTGF;FSTL1;ANGPT1;TIMP1;CTSK;MMP2;CHI3L1
elastic fibre assemblies	7.17504e-10	BGN;LTBP2;MFAP5;FBN1;LOXL1;VCAN
lung function	8.86954e-10	IL15;LBP;ADRA1A;THBS1;NPPA;SERPINF1;SERPING1;CTGF;POSTN;ANGPT1;SFRP1;CTSK;TIMP1;MMP2;VCAN;CHI3L1
histogenesis	1.16667e-09	TGFB2;MMP14;SERPINE1;NOX4;BGN;COMP;CTGF;NCAM1;POSTN;FSTL1;CCDC80;ANGPT1;FBN1;TIMP1;VCAN;MMP2;CMKLR1
cell invasion	1.31557e-09	CFH;TGFB2;TGFB3;LUM;ADRA1A;FRZB;THBS1;LGI1;NOX4;SERPINF1;TMEM100;UCHL1;FSTL1;CTSK;ERRFI1;CHI3L1;FMOD;TNMD;RCAN1;SERPINE2;FGL2;MMP14;APOD;SERPINE1;NPPA;CTGF;NCAM1;DPYSL3;POSTN;ANGPT1;AHSG;MFAP5;SFRP1;TIMP1;COL12A1;MMP2;VCAN
epithelization	1.72186e-09	FMOD;TGFB2;TGFB3;LUM;THBS1;MMP14;SERPINA3;CTGF;POSTN;FSTL1;ANGPT1;AHSG;TIMP1;MMP2
osteoblast differentiation	1.77902e-09	TGFB2;TGFB3;COL1A1;SERPINE2;THBS1;FRZB;SERPINE1;BGN;SERPINF1;IGFBP6;COMP;DPYSL3;CTGF;POSTN;ANGPT1;CTSK;TIMP1;SFRP1;FBN1;C3;COL12A1;MMP2
cell damage	1.8091e-09	CFH;TGFB2;IL15;THBS1;NOX4;BGN;MAOB;SERPINF1;UCHL1;FSTL1;CTSK;STAR;CHI3L1;RTN4;FGL2;SERPINE1;NPPA;SERPING1;CTGF;DPYSL3;ANGPT1;AHSG;MMP2;CMKLR1
artery dilation	1.90276e-09	NOX4;COL3A1;TGFB2;COL1A1;MFAP5;FBN1;TIMP1;MMP2;THBS1;COL1A2
postnatal development	1.90385e-09	COL3A1;FMOD;TGFB2;THBS1;CES1;MMP14;LGI1;NPPA;THBS4;SERPINF1;MYBPC2;CTGF;NCAM1;MYH7;POSTN;TIMP1;STAR;MMP2;DIO2
skeletal development	2.42736e-09	MGP;COL3A1;TGFB2;VGLL2;CYP2B6;COL1A1;FRZB;MMP14;SERPINF1;IGFBP6;COMP;CTGF;AHSG;CTSK;SFRP1;MMP2
blood vessel permeability	3.01194e-09	TGFB2;LBP;THBS1;MMP14;SERPINA3;SERPINE1;NOX4;NPPA;SERPINF1;COMP;SERPING1;ANGPT1;TIMP1;AHSG;C3;MMP2;VCAN;CHI3L1
cell spreading	3.07081e-09	CFH;COL3A1;TGFB2;LUM;RTN4;THBS1;MMP14;SERPINA3;SERPINE1;NPPA;SERPINF1;CTGF;NCAM1;AEBP1;POSTN;ANGPT1;TIMP1;SFRP1;AHSG;VCAN;MMP2
epithelial cell proliferation	3.09594e-09	IL15;TGFB2;TGFB3;LUM;THBS1;MMP14;SERPINE1;BGN;SERPINF1;CTGF;FSTL1;POSTN;SFRP1;TIMP1;MMP2;VCAN;ERRFI1;CHI3L1
lung development	3.36181e-09	IL15;TGFB2;TGFB3;COL1A1;SERPINE2;THBS1;MMP14;SERPINE1;NOX4;DPYSL3;CTGF;POSTN;FSTL1;ANGPT1;CTSK;TIMP1;SFRP1;ERRFI1;MMP2
microglial activation	3.36181e-09	CFH;IL15;RCAN1;SERPINE2;RTN4;THBS1;FGL2;SERPINA3;SERPINE1;APOD;NPPA;MAOB;SERPINF1;DPYSL3;NCAM1;TIMP1;C3;MMP2;CMKLR1
mesenchyme migration	3.92455e-09	NOX4;BGN;TGFB2;CTGF;TIMP1;VCAN;MMP2;MMP14
mesenchymal stem cell differentiation	4.44256e-09	TGFB2;TGFB3;TNMD;THBS1;MMP14;SERPINE1;RBP1;SERPINF1;COMP;CTGF;FSTL1;POSTN;ANGPT1;SFRP1;VCAN
muscle cell differentiation	4.47005e-09	IL15;TGFB2;VGLL2;TGFB3;RCAN1;RTN4;FRZB;NMRK2;SERPINE1;NOX4;THBS4;ITIH2;NCAM1;CTGF;RBFOX1;POSTN;ANGPT1;TIMP1;SFRP1;MMP2;DIO2;MEOX1;CMKLR1
bone resorption	6.24009e-09	MGP;IL15;TGFB2;COL1A1;THBS1;MMP14;SERPINE1;NPPA;NOX4;SERPINF1;CTGF;NCAM1;POSTN;AHSG;CTSK;FBN1;TIMP1;SFRP1;MMP2
endothelial cell function	9.13753e-09	MGP;FMOD;IL15;RTN4;RCAN1;THBS1;MMP14;SERPINE1;NOX4;NPPA;THBS4;SERPINF1;CTGF;FSTL1;ANGPT1;SFRP1;FBN1;MMP2;CMKLR1
myogenesis	1.13993e-08	OLFML3;TGFB2;VGLL2;TGFB3;TMOD4;FRZB;THBS1;SERPINE1;NMRK2;BGN;MYBPC2;NCAM1;CTGF;RBFOX1;FSTL1;ANGPT1;SFRP1;MMP2;VCAN;MEOX1;DIO2;CMKLR1
fibroblast accumulation	1.20844e-08	NOX4;COL3A1;COMP;CTGF;FSTL1;ANGPT1;TIMP1;COL1A2
fibrinolysis	1.2242e-08	SERPINF1;SERPING1;TIMP1;C3;MMP2;SVEP1;SERPINE2;THBS1;SERPINA3;MMP14;SERPINE1
fracture healing	1.43681e-08	BGN;TGFB2;CTGF;TGFB3;POSTN;SFRP1;TIMP1;CTSK;C3;MMP2;SERPINE1
collagen fibril organization	1.49554e-08	BGN;FMOD;COMP;LUM;THBS1
leiomyocyte adhesion	1.62722e-08	BGN;CTGF;MMP2;VCAN;SERPINE2;THBS1;SERPINE1
muscle function	1.8346e-08	TGFB2;IL15;TGFB3;ADRA1A;SCN4A;NPPA;BGN;SERPINF1;CASQ1;MYBPC2;AEBP1;RBFOX1;MYH7;POSTN;ANGPT1;MMP2
adipocyte differentiation	2.16433e-08	TGFB2;IL15;TNMD;LBP;FRZB;CES1;MMP14;SERPINE1;NOX4;SERPINF1;AEBP1;NCAM1;CTGF;CCDC80;ANGPT1;TIMP1;CTSK;SFRP1;C3;MMP2;CMKLR1
placenta development	2.29391e-08	IL15;TGFB2;TGFB3;MMP14;SERPINE1;BGN;UCHL1;CTGF;NCAM1;PI16;POSTN;ANGPT1;TIMP1;MMP2;VCAN;CHI3L1
chondrocyte proliferation	2.39337e-08	MGP;FMOD;TGFB2;TGFB3;FRZB;MMP14;NPPA;BGN;COMP;CTGF;FSTL1;VCAN
endothelial cell activation	2.72096e-08	TGFB2;TGFB3;RCAN1;SERPINE1;NOX4;SERPINF1;THBS4;SERPING1;CTGF;ANGPT1;MMP2;SVEP1
bone metabolism	2.81137e-08	MGP;TGFB2;IL15;TGFB3;COL1A1;MMP14;SERPINE1;BGN;POSTN;AHSG;CTSK;TIMP1;MMP2
blood vessel development	3.65592e-08	MGP;COL3A1;TGFB2;TGFB3;COL1A1;SERPINE2;COL1A2;THBS1;SERPINE1;NOX4;SERPINF1;CTGF;ANGPT1;MFAP5;FBN1;AHSG;MMP2;CHI3L1
tubulogenesis	4.19633e-08	TGFB2;THBS1;MMP14;SERPINE1;NOX4;BGN;NCAM1;POSTN;ANGPT1;SFRP1;TIMP1;MMP2;CHI3L1
contractile activity	5.52416e-08	TGFB2;LBP;GNAO1;THBS1;NPPA;NOX4;BGN;MYBPC2;CTGF;SERPING1;MYH7;POSTN;FSTL1;ANGPT1;TIMP1;MMP2
heart valve development	6.39525e-08	TGFB2;TGFB3;POSTN;CTSK;VCAN;MMP2;RCAN1
developmental process	6.60637e-08	IL15;TGFB2;TGFB3;FRZB;THBS1;LGI1;MAOB;SERPINF1;COMP;AEBP1;FBN1;STAR;LOXL1;LTBP2;SERPINE2;RCAN1;RTN4;FGL2;MMP14;APOD;RBP1;CTGF;NCAM1;MYH7;POSTN;ANGPT1;VCAN;MMP2;DIO2
bone growth	7.45269e-08	TGFB2;TGFB3;MMP14;NPPA;BGN;IGFBP6;COMP;CTGF;POSTN;AHSG;FBN1;CTSK
heart muscle contractility	9.55162e-08	LBP;ADRA1A;THBS1;NPPA;SLC2A12;THBS4;CASQ1;MYBPC2;SERPING1;MYH7;POSTN;MMP2;DIO2
chondrocyte differentiation	9.87058e-08	MGP;TGFB2;TGFB3;CILP;THBS1;FRZB;COMP;NCAM1;CTGF;ANGPT1;VCAN;DIO2;CHI3L1
luteolysis	1.11246e-07	SERPINF1;CTGF;ANGPT1;TIMP1;STAR;MMP2;THBS1;MMP14;SERPINE1
colony formation	1.13562e-07	TGFB2;TGFB3;LUM;THBS1;FRZB;LGI1;THBS4;TMEM100;IGFBP6;COMP;UCHL1;RBFOX1;FSTL1;CTSK;SLC38A1;LOXL1;CHI3L1;LTBP2;GNAO1;RCAN1;SERPINE2;RTN4;COL1A2;MMP14;RBP1;NCAM1;CTGF;POSTN;CCDC80;ANGPT1;SFRP1;TIMP1;VCAN;MMP2
thrombocyte aggregation	1.22974e-07	CFH;COL3A1;CYP2B6;COL1A1;CES1;THBS1;MMP14;SERPINE1;NPPA;SERPINF1;RGS18;C3;MMP2;VCAN;SVEP1
aqueous humor outflow	1.79817e-07	MGP;CTGF;TGFB2;SFRP1;MMP2;VCAN;SERPINE1
lipid peroxidation	1.8055e-07	CFH;TGFB2;CYP2B6;COL1A1;APOD;RBP1;NPPA;NOX4;SERPINF1;MAOB;UCHL1;C3;STAR;MMP2
cell proliferation	1.92551e-07	MGP;CFH;RYR3;VGLL2;ADRA1A;LGI1;BGN;SERPINF1;IGFBP6;COMP;UCHL1;STAR;ADAMTS20;CILP;PAH;RTN4;RCAN1;COL1A2;MMP14;SERPINA3;CISH;APOD;NPPA;CTGF;NCAM1;DPYSL3;POSTN;ANGPT1;SFRP1;VCAN;MMP2;CMKLR1;COL3A1;TGFB2;IL15;TGFB3;LUM;COL1A1;FRZB;THBS1;CES1;NOX4;TMEM100;THBS4;AEBP1;FSTL1;FBN1;CTSK;SLC38A1;ERRFI1;MEOX1;CHI3L1;LTBP2;FMOD;TNMD;CYP2B6;GNAO1;SERPINE2;FGL2;SERPINE1;SLC2A12;RBP1;SERPING1;MYH7;KCNJ3;PI16;CC…
bone development	1.96133e-07	TGFB3;COL1A1;FRZB;MMP14;BGN;COMP;UCHL1;NCAM1;CTGF;POSTN;CTSK;SFRP1;AHSG;MMP2
decidualization	1.98637e-07	FMOD;IL15;TGFB3;APOD;SERPINE1;SLC2A12;NOX4;CTGF;POSTN;ANGPT1;TIMP1;MMP2
ovarian follicle development	1.98637e-07	IL15;TGFB2;TGFB3;SERPINE2;THBS1;SERPINE1;NPPA;CTGF;ANGPT1;TIMP1;STAR;MMP2
cell interaction	2.06398e-07	CFH;TGFB2;IL15;TGFB3;LBP;RTN4;THBS1;SERPINE1;BGN;SERPINF1;NCAM1;CTGF;POSTN;FSTL1;ANGPT1;TIMP1;MFAP5;STAR;VCAN;MMP2
artery remodeling	2.07941e-07	NPPA;NOX4;CTGF;IL15;TGFB2;CTSK;MMP2;RTN4;THBS1;SERPINE1
cell motility	2.21892e-07	ENPP3;IL15;TGFB2;TGFB3;THBS1;FRZB;NOX4;LGI1;SERPINF1;IGFBP6;ADAMTS20;CHI3L1;RCAN1;RTN4;MMP14;SERPINE1;APOD;NPPA;CTGF;NCAM1;DPYSL3;POSTN;ANGPT1;MFAP5;SFRP1;AHSG;TIMP1;COL12A1;C3;MMP2;VCAN
platelet activation	2.37315e-07	COL3A1;SERPINE2;THBS1;FGL2;MMP14;SERPINA3;SERPINE1;SERPINF1;CTGF;SERPING1;RGS18;TIMP1;COL8A1;MMP2
neuroprotection	2.47338e-07	TGFB2;CYP2B6;RCAN1;SERPINA3;APOD;SERPINE1;NPPA;MAOB;SERPINF1;UCHL1;SERPING1;NCAM1;POSTN;ANGPT1;AHSG;TIMP1;STAR;VCAN;MMP2
vasculogenesis	2.50434e-07	COL3A1;TGFB3;RTN4;THBS1;MMP14;SERPINE1;SERPINF1;TMEM100;COMP;POSTN;ANGPT1;COL8A1;SFRP1;MMP2
bone regeneration	2.62575e-07	SERPINF1;COMP;CTGF;TGFB2;TGFB3;ANGPT1;THBS1;FRZB;SERPINE1
epithelial to mesenchymal transition	2.7046e-07	MGP;COL3A1;IL15;TGFB2;TGFB3;LUM;COL1A1;THBS1;FRZB;NOX4;SERPINF1;BGN;UCHL1;LOXL1;CHI3L1;RTN4;FGL2;COL1A2;MMP14;SERPINE1;NCAM1;CTGF;POSTN;TIMP1;AHSG;SFRP1;C3;VCAN;MMP2
epithelial cell migration	2.88051e-07	TGFB2;TGFB3;LUM;THBS1;SERPINA3;SERPINE1;NOX4;THBS4;CTGF;POSTN;VCAN;MMP2
fibroblast activation	2.98542e-07	NOX4;CTGF;TGFB3;FSTL1;POSTN;LUM;TIMP1;VCAN;THBS1;SERPINE1
kidney vascularization	3.11149e-07	NPPA;SERPINF1;TGFB2;ANGPT1;TIMP1;MMP2;THBS1
complement activation	3.33557e-07	CFH;ITIH2;BGN;COMP;FMOD;SERPING1;C3;MMP2;FGL2;MMP14;SERPINA3
mesenchymal cell proliferation	3.47042e-07	BGN;TGFB2;CTGF;TGFB3;POSTN;FSTL1;VCAN;FRZB
hemato-encephalic barrier	3.48988e-07	TGFB2;IL15;SERPINE2;MMP14;SERPINA3;SERPINE1;NOX4;NPPA;UCHL1;SERPING1;ANGPT1;FBN1;TIMP1;MMP2;CHI3L1
cell survival	3.5002e-07	MGP;COL3A1;TGFB2;IL15;VGLL2;TGFB3;CHODL;ADRA1A;THBS1;NOX4;BGN;SERPINF1;IGFBP6;COMP;UCHL1;AEBP1;FSTL1;FBN1;CTSK;ERRFI1;CHI3L1;FMOD;PAH;SERPINE2;RTN4;RCAN1;SERPINA3;MMP14;APOD;SERPINE1;CISH;RBP1;NPPA;NCAM1;CTGF;POSTN;ANGPT1;MFAP5;TIMP1;SFRP1;C3;MMP2;VCAN
myocyte function	4.43073e-07	NPPA;TGFB2;CTGF;TGFB3;POSTN;TIMP1;PFKFB1;THBS1;SERPINE1
immunity	4.611e-07	CFH;IL15;TGFB2;TGFB3;THBS1;NOX4;BGN;SCN4B;ERRFI1;CHI3L1;LBP;RCAN1;RTN4;SERPINE2;FGL2;SERPINA3;MMP14;SERPINE1;NCAM1;PI16;ANGPT1;TIMP1;C3;VCAN;DIO2
connective tissue cell formation	4.61672e-07	BGN;TGFB2;CTGF;TGFB3;FBN1
fibroblast adhesion	4.75059e-07	FMOD;NCAM1;CTGF;TNMD;POSTN;FBN1;VCAN
cell regeneration	4.80599e-07	NOX4;NPPA;THBS4;TGFB2;CTGF;POSTN;ANGPT1;TIMP1;MMP2;THBS1;SERPINE1
bone marrow proliferation	5.74025e-07	BGN;IGFBP6;COMP;IL15;ANGPT1;TIMP1;THBS1;CMKLR1
dedifferentiation	5.79803e-07	COL3A1;TGFB2;TGFB3;ADRA1A;THBS1;MMP14;SERPINE1;NPPA;COMP;CTGF;POSTN;ANGPT1;SFRP1;C3;MMP2
neuronal death	6.5857e-07	RYR3;TGFB2;TGFB3;GNAO1;RTN4;SERPINE2;RCAN1;FRZB;THBS1;SERPINA3;APOD;SERPINE1;NOX4;SERPINF1;MAOB;UCHL1;DPYSL3;NCAM1;ANGPT1;TIMP1;C3;MMP2;CHI3L1
macrophage migration	6.59164e-07	NOX4;BGN;SERPINF1;CTGF;IL15;AHSG;MMP2;THBS1;MMP14;CHI3L1;SERPINE1
liver development	6.97365e-07	COL3A1;MMP14;SERPINE1;NOX4;NPPA;SERPINF1;CTGF;POSTN;ANGPT1;AHSG;TIMP1;VCAN;LOXL1
immune response	7.20926e-07	CFH;TGFB2;IL15;TGFB3;LUM;THBS1;MAOB;BGN;FSTL1;CTSK;CHI3L1;HSPA1L;LBP;CYP2B6;PAH;RCAN1;FGL2;SERPINA3;MMP14;CISH;SERPINE1;NPPA;SERPING1;NCAM1;CTGF;POSTN;ANGPT1;TIMP1;AHSG;SFRP1;C3;MMP2;DIO2;CMKLR1
cardiovascular system development	8.32784e-07	COL3A1;TGFB2;TGFB3;FGL2;SERPINE1;NOX4;NPPA;POSTN;ANGPT1;AHSG;FBN1;MMP2
alveolus formation	9.12399e-07	SERPINF1;CTGF;POSTN;SFRP1;TIMP1;FBN1;MMP2;THBS1;MMP14
tissue regeneration	9.24079e-07	CTGF;NCAM1;TGFB2;TGFB3;SFRP1;TIMP1;MMP2;RTN4;THBS1;MMP14;SERPINE1
phagocytosis	1.11253e-06	CFH;IL15;TGFB2;LBP;COL1A1;LUM;THBS1;MMP14;SERPINE1;APOD;NPPA;SERPINF1;UCHL1;SERPING1;DPYSL3;FSTL1;ANGPT1;AHSG;C3;CMKLR1;DIO2
epithelial cell adhesion	1.58122e-06	CTGF;TGFB2;TGFB3;POSTN;LUM;SFRP1;MMP2;SERPINE1
neutrophil migration	1.62338e-06	CFH;IL15;LBP;LUM;SERPINA3;SERPINE1;NPPA;SERPING1;ANGPT1;TIMP1;C3;MMP2;CMKLR1
cytoskeleton organization and biogenesis	1.69606e-06	TGFB2;IL15;TGFB3;THBS1;NOX4;UCHL1;RBFOX1;STAR;LBP;RTN4;MMP14;SERPINA3;SERPINE1;NPPA;DPYSL3;NCAM1;CTGF;ANGPT1;SFRP1;TIMP1;C3;VCAN;MMP2;DIO2
cell aggregation	1.70458e-06	TGFB2;THBS1;FRZB;MMP14;SERPINA3;BGN;NCAM1;CTGF;ANGPT1;TIMP1;MMP2;VCAN;CHI3L1
vasodilation	1.71098e-06	CFH;IL15;RYR3;TGFB3;THBS1;SERPINA3;SERPINE1;NPPA;NOX4;MAOB;UCHL1;ANGPT1;FBN1;TIMP1;MMP2;CHI3L1
monocyte adhesion	1.78363e-06	IL15;RCAN1;THBS1;SERPINA3;SERPINE1;NOX4;CTGF;SERPING1;ANGPT1;C3;VCAN;CMKLR1
synaptic plasticity	2.27746e-06	SLC24A2;RYR3;ADRA1A;RCAN1;SERPINE2;RTN4;THBS1;SERPINA3;APOD;SERPINE1;MAOB;SYNDIG1;UCHL1;NCAM1;DPYSL3;KCNJ3;ANGPT1;TIMP1;MMP2
fertilization	2.46548e-06	CFH;TGFB2;SERPINE2;TMOD4;FRZB;COL1A2;NPPA;UCHL1;CTSK;TIMP1;AHSG;AMY2A;C3;STAR;MMP2;FETUB;CHI3L1
ovulation	2.79051e-06	RCAN1;SERPINE2;THBS1;MMP14;SERPINE1;NPPA;CTGF;ANGPT1;TIMP1;STAR;VCAN;MMP2
keratinocyte migration	3.36881e-06	SERPINF1;CTGF;FSTL1;POSTN;ANGPT1;AHSG;MMP2;THBS1;MMP14;SERPINE1
neurite outgrowth	3.53317e-06	TTLL7;IL15;LUM;THBS1;LGI1;SERPINF1;THBS4;ERRFI1;GNAO1;SERPINE2;RTN4;RCAN1;MMP14;SERPINE1;APOD;NCAM1;DPYSL3;KCNJ3;POSTN;ANGPT1;SFRP1;TIMP1;MMP2;VCAN
oxidative stress	3.57883e-06	CFH;RYR3;IL15;TGFB2;TGFB3;THBS1;NOX4;MAOB;SERPINF1;UCHL1;FSTL1;GSTK1;FAH;RCAN1;RTN4;SERPINA3;MMP14;APOD;SERPINE1;RBP1;NPPA;CASQ1;CTGF;POSTN;ANGPT1;TIMP1;SFRP1;C3;MMP2;VCAN
stem cell proliferation	3.74227e-06	TGFB2;IL15;RTN4;NOX4;NPPA;SERPINF1;NCAM1;CTGF;FSTL1;POSTN;ANGPT1;TIMP1;SFRP1;VCAN;MMP2
ROS generation	3.97817e-06	CFH;IL15;TGFB2;THBS1;NOX4;MAOB;SERPINF1;COMP;FSTL1;SLC38A1;GSTK1;CHI3L1;CYP2B6;RTN4;RCAN1;MMP14;SERPINA3;SERPINE1;APOD;NPPA;CTGF;ANGPT1;TIMP1;C3;MMP2
kidney function	4.93124e-06	CFH;TGFB2;IL15;THBS1;SERPINE1;NPPA;NOX4;BGN;COMP;SERPING1;CTGF;POSTN;ANGPT1;C3;MMP2
fibroblast response	5.3238e-06	BGN;TGFB2;CTGF;TIMP1
microvascularization	5.3238e-06	NOX4;SERPINF1;CTGF;MMP2
muscle regeneration	5.34055e-06	SERPINF1;BGN;IL15;POSTN;ANGPT1;FBP2;MMP2;RTN4;CHI3L1;PAMR1;SERPINE1
protein folding	5.43121e-06	HSPA1L;PAH;RCAN1;RTN4;THBS1;THBS4;SERPINF1;COMP;DPYSL3;C3;SVEP1;CHI3L1
blood clot lysis	6.46275e-06	SERPING1;C3;STAR;MMP2;SERPINE2;SERPINE1
relaxation	7.2806e-06	CFH;COL3A1;ADRA1A;GNAO1;TMOD4;RTN4;THBS1;SERPINA3;NPPA;NOX4;THBS4;CASQ1;KCNJ3;MYH7;ANGPT1;FBN1;MMP2
first trimester pregnancy	7.31487e-06	COL3A1;CTGF;TGFB2;IL15;TGFB3;POSTN;ANGPT1;C3;MMP2;SERPINE2;SERPINE1
glucose import	7.31667e-06	IL15;ADRA1A;SERPINE1;NPPA;SLC2A12;NOX4;SERPINF1;CASQ1;COMP;ANGPT1;AMY2A;TIMP1;AHSG;C3;MMP2;CHI3L1;CMKLR1;DIO2
blood barrier	7.80851e-06	SERPINF1;LBP;TIMP1;MMP2
anagen	8.20254e-06	RBP1;IGFBP6;IL15;TGFB2;TGFB3;FSTL1;VCAN;MMP2;SERPINE2;THBS1
anoikis	8.23538e-06	SERPINE2;THBS1;FRZB;SERPINE1;RBP1;NPPA;UCHL1;CTGF;CCDC80;TIMP1;SFRP1;MMP2
endothelial cell adhesion	8.73883e-06	SERPINF1;THBS4;SERPING1;CTGF;TGFB2;ANGPT1;FBN1;MMP2;THBS1;MMP14;SERPINE1
ovary follicle development	8.94179e-06	IGFBP6;CTGF;TGFB2;NCAM1;ANGPT1;SFRP1;STAR;MMP2;VCAN;THBS1
complement activation, classical pathway	9.41941e-06	CFH;BGN;FMOD;COMP;SERPING1;LUM;C3
organ function	9.90107e-06	CFH;NPPA;SERPINF1;SERPING1;ANGPT1;MMP2;GNAO1

## Sheet: Pln-KO
Table S2-3 Cellular processes significantly enriched for the DEGs in a mouse model of HCM caused by a human PLN transgene on a null background
Cellular process	p-value	Overlapping Entities
cell proliferation	1.51217e-25	PLP2;LGR5;FBLN2;PITX3;EGR2;ZBTB16;CXADR;ITGB1;ABI3;PPM1B;NUDT6;ZFP82;PELI1;AFAP1L2;PDLIM2;BICD1;PSMB9;ARFGAP3;HIF3A;ASNS;ATPIF1;BTG2;IL24;MEOX1;HLA-A;DSTN;EPB41L3;FBXW4;GPR50;CDK8;CD200;KRT19;HN1;NR4A1;HTT;PEX11A;GPR115;SSTR3;ENAH;NUAK2;MUC5AC;CELA1;SERTAD1;HTR1D;SLC19A1;MCC;HEXIM1;BACE2;RUVBL1;HIP1;FAM135B;RORB;INPP5J;SNCA;RAB31;SESN1;RTN4;PDLIM7;DNAJC3;DNAJA1;RAB28;CGREF1;GSR;ADAMTS8;OAZ2;CD300…
apoptosis	1.54764e-22	LGR5;PITX3;ARC;ERGIC1;EGR2;ZBTB16;CXADR;ITGB1;TMBIM1;PLIN3;PPM1B;BMF;PROM2;NUDT6;ZFP82;TTL;USP24;AFAP1L2;PDLIM2;PSMB9;HIF3A;ASNS;IL24;BTG2;CELSR2;HLA-A;EPB41L3;CDK8;CD200;HTT;NR4A1;SSTR3;ENAH;NUAK2;SETX;MUC5AC;SERTAD1;CELA1;CDK5R2;PLEK2;HEXIM1;BACE2;RUVBL1;HIP1;CLIP3;INPP5J;SNCA;XIRP1;RAB31;SESN1;RTN4;PDLIM7;RABIF;DNAJC3;DNAJA1;RAB28;GSR;ADAMTS8;OAZ2;PGGT1B;TBX3;HILPDA;RBM3;MFN2;PRNP;KIF1B;CD14;C…
cell differentiation	5.80334e-20	MURC;LGR5;FBLN2;PITX3;PLA2G7;SNAI2;SIGLEC15;KIF1C;GSDMA;EGR2;KCNA1;COMP;ZBTB16;CXADR;ITGB1;FOXO6;PLIN3;PPM1B;NPHS2;ABI3;S100A9;IGFBP3;ANTXR1;TCF23;SHOX2;ANGPTL4;PDE8A;KLF2;TFCP2L1;GADD45G;SERPINB12;CPOX;NUDT6;GRM1;TMEM176B;CDO1;CHAC1;WEE1;KISS1R;PELI1;GCLM;HSPA1A;THRSP;PGM1;CREBZF;AFAP1L2;PDLIM2;CHODL;BICD1;SLC17A7;COL1A1;PSMB9;HIF3A;ASNS;TAGLN;ATPIF1;ANGPTL2;S100A8;CALCR;IL24;BTG2;SLC2A1;BCL11B;…
cell migration	6.74919e-20	LGR5;FBLN2;PLA2G7;SNAI2;KIF1C;ARC;PTPN21;EGR2;COMP;CXADR;ALDOB;ITGB1;ABI3;S100A9;IGFBP3;ANGPTL4;KLF2;ADRA1B;CHAC1;KISS1R;CCT4;HSPA1A;VAT1;AFAP1L2;PDLIM2;COL1A1;HIF3A;ASNS;TAGLN;ANGPTL2;S100A8;ARHGAP29;BTG2;IL24;CELSR2;DSTN;EPB41L3;ATG5;CDK8;HTT;NR4A1;SIX2;CD74;SERPINA12;ENAH;NUAK2;MUC5AC;GEM;CCL5;HEXIM1;HIP1;RUVBL1;BCL6B;FKBP5;RORB;INPP5J;SNCA;CLIP1;GPCPD1;HSD11B1;RTN4;PDLIM7;SEMA3B;RAB28;POSTN;S…
wound healing	4.06247e-17	AQP5;CXCL2;KDM6B;FBLN2;FGF6;SNAI2;SERPINF1;UCHL1;COMP;PLAUR;NCK1;CDKN1A;ADAMTS2;CXADR;LRRC16A;ITGB1;JMJD6;ADIPOQ;IGFBP3;S100A9;CAPN2;ANTXR1;ANGPTL4;PRRX2;PHACTR3;PLXNB1;BMP4;NUDT6;CTGF;TP63;ADM;CXCL12;PANX1;EPPK1;HSPA1A;CXCR4;F3;AFAP1L2;PTGES;TGFB3;LUM;COL1A1;KANK1;CD151;BAMBI;S100A8;CAPG;ABCG2;IL24;BCL11B;ALOX5;IDO1;SFTPA1;C2orf40;CDK8;NR4A1;KRT19;FLI1;SSTR3;MAP4K4;BAIAP2L1;JUN;MUC5AC;NTS;BAG1;C…
cell death	9.57017e-16	LGR5;RNF144B;PITX3;PHLDA3;PLA2G7;SNAI2;KIF1C;ARC;GSDMA;EGR2;KCNA1;COMP;ZBTB16;ITGB1;GZMM;PLIN3;PPM1B;NPHS2;S100A9;IGFBP3;BMF;API5;KLF2;CPNE4;PROM2;GADD45G;ATP2A1;GRM1;TMEM176B;CHAC1;KISS1R;WEE1;HSPA1A;THRSP;CREBZF;AFAP1L2;PDLIM2;ATG13;COL1A1;HIF3A;ASNS;TAGLN;ATPIF1;RELL1;S100A8;ARHGAP29;BTG2;IL24;SLC2A1;GSTK1;BCL11B;SLC38A3;BNC2;HLA-A;SLC40A1;CELSR2;ATG5;FBXW4;DGAT2;HTT;KRT19;NR4A1;SERPINA12;CD74…
cell survival	9.64173e-16	LGR5;RNF144B;PITX3;PHLDA3;SNAI2;ARC;EGR2;KCNA1;COMP;ZBTB16;CXADR;ITGB1;PLIN3;NPHS2;PPM1B;IGFBP3;S100A9;BMF;API5;SHOX2;ANGPTL4;KLF2;GADD45G;NUDT6;GRM1;WEE1;HSPA1A;USP24;PGM1;AFAP1L2;CREBZF;ZNF385B;CHODL;ATG13;PSMB9;TAGLN;S100A8;ARFGAP1;IL24;BTG2;SLC2A1;BCL11B;CELSR2;HLA-A;ATG5;FBXW4;NR4A1;KRT19;HTT;SSTR3;CD74;NUAK2;MUC5AC;DFNB31;IFI16;CCL5;SERTAD1;PMS2;HTR1D;HNF1A;MLANA;RUVBL1;HIP1;FKBP5;SNCA;SESN…
cell adhesion	3.0046e-15	AQP5;CXCL2;LGR5;KPNA2;FBLN2;EFEMP1;SNAI2;CD83;MYB;PTPN21;SERPINF1;DCBLD2;UCHL1;COMP;SOX10;NCK1;PLAUR;RHOU;CDKN1A;CXADR;SCN4B;CYTL1;ITGB1;SORBS2;ATRNL1;ADIPOQ;IGFBP3;S100A9;CAPN2;ANTXR1;ANGPTL4;ARTN;KLF2;PDE8A;PLXNB1;COL15A1;COL1A2;BMP4;APOD;IFIT1;CTGF;ADM;CXCL12;DPP8;KIRREL3;PANX1;WT1;GCLM;KCNC1;HSPA1A;CXCR4;F3;CDCP1;TGFB3;PDLIM2;LUM;CD151;THBS4;LMO2;S100A8;CYP1B1;CYTH1;IL24;ARHGAP15;HLA-A;CELSR2…
inflammatory response	3.01049e-15	AQP5;CXCL2;KPNA2;KDM6B;NAPEPLD;PLA2G7;SNAI2;CD83;MYB;SERPINF1;MC3R;PLAUR;PTGDR2;ZBTB16;CDKN1A;CXADR;ITGB1;JMJD6;ADIPOQ;PLIN3;IGFBP3;S100A9;CAPN2;ANGPTL4;KLF2;INPP4A;BMP4;APOD;CTGF;CDO1;CXCL12;ADM;DPP8;MLYCD;SPRED2;BCL6;PANX1;PELI1;WT1;GCLM;HSPA1A;CXCR4;F3;CD274;PTGES;TGFB3;PDLIM2;LUM;PON2;CRYBB1;THBS4;TAGLN;GRK5;APLN;ANGPTL2;S100A8;P2RY6;ABCG2;CAPG;CTSK;BTG2;IL24;SLC2A1;BCL11B;HLA-A;SLC40A1;ALOX5…
cytoskeleton organization and biogenesis	4.91725e-15	KALRN;PLA2G7;SIGLEC15;CD83;ARC;DCBLD2;UCHL1;PLAUR;PTGDR2;ZBTB16;NCK1;RHOU;CDKN1A;ADAMTS2;CXADR;ITGB1;SORBS2;JMJD6;ADIPOQ;NPHS2;S100A9;CAPN2;ANGPTL4;KLF2;ADRA1B;PLXNB1;BMP4;CTGF;ADM;CXCL12;CCT4;PPAPDC2;GSPT1;HSPA1A;RIN1;CXCR4;F3;TGFB3;KANK1;CD151;TAGLN;APLN;S100A8;CALCR;ARFGAP1;CYTH1;ARHGAP29;CAPG;MEMO1;BCL11B;DSTN;EPB41L3;ALOX5;NGEF;SFTPA1;KRT19;TNFRSF13C;MAP4K4;ENAH;DRG2;NUAK2;JUN;DSP;DFNB31;NUA…
Angiogenesis	7.76004e-15	METRN;MBD2;CXCL2;LGR5;KPNA2;FBLN2;KDM6B;FGF6;EFEMP1;TIMP4;MYB;SERPINF1;DCBLD2;ACKR4;UCHL1;COMP;SOX10;NCK1;PLAUR;ZBTB16;CDKN1A;ADAMTS2;CXADR;NRG3;ITGB1;JMJD6;ADIPOQ;IGFBP3;S100A9;CAPN2;ANTXR1;ANGPTL4;ARTN;KLF2;ADRA1B;PRRX2;PLXNB1;BMP4;COL15A1;COL1A2;APOD;MXRA8;NUDT6;GRM1;CTGF;ADM;CXCL12;SPRED2;PANX1;PELI1;WT1;HSPA1A;CXCR4;F3;THBS3;CD274;PTGES;TGFB3;COL1A1;LUM;PSMB9;HIF3A;CD151;MEOX2;THBS4;TAGLN;AP…
lumen formation	1.70412e-14	MBD2;TIMP4;MYB;SERPINF1;COMP;PLAUR;NCK1;ZBTB16;RHOU;CDKN1A;CXADR;ITGB1;ADIPOQ;IGFBP3;S100A9;CAPN2;BMF;ANGPTL4;ARTN;KLF2;PLXNB1;BMP4;TFCP2L1;CTGF;GRM1;CXCL12;ADM;WT1;HSPA1A;CXCR4;F3;COL1A1;LUM;PHKG1;HIF3A;CD151;MEOX2;TAGLN;APLN;ANGPTL2;S100A8;SASS6;CALCR;ABCG2;ARHGAP29;IL24;ATG5;NR4A1;HTT;JUN;PLK2;DSP;IFI16;CCL5;MYO10;HSP90AA1;BGN;AKAP12;CLIP1;MGEA5;BAIAP2;CLDN5;RTN4;ANGPTL7;MEF2A;ID1;NCAM1;CAV1;P…
epithelial to mesenchymal transition	6.67205e-14	AQP5;LGR5;KDM6B;EFEMP1;TIMP4;SNAI2;MYB;SERPINF1;UCHL1;SOX10;PLAUR;CDKN1A;CXADR;ITGB1;GZMM;S100A9;IGFBP3;ANGPTL4;SHOX2;KLF2;ARTN;PRRX2;COL15A1;COL1A2;BMP4;NUDT6;CTGF;TP63;CXCL12;ADM;KISS1R;SPRED2;BCL6;WT1;RIN1;HSPA1A;CXCR4;CDCP1;AFAP1L2;CD274;PTGES;TGFB3;PDLIM2;LUM;COL1A1;CD151;MEOX2;TAGLN;ANGPTL2;CYP1B1;S100A8;CALCR;P2RY6;ABCG2;BTG2;SLC2A1;MEMO1;SCUBE2;EPB41L3;ALOX5;SFTPA1;IDO1;CDK8;KRT19;NR4A1;M…
pregnancy	1.40501e-13	AQP5;PDHA1;MBD2;CXCL2;NAPEPLD;TIMP4;PLA2G7;SERPINF1;UCHL1;PLAUR;CDKN1A;ITGB1;ADIPOQ;SLC39A3;IGFBP3;ANGPTL4;BMP4;IFIT1;GRM1;CTGF;CXCL12;ADM;KISS1R;WT1;KCNC1;HSPA1A;CXCR4;F3;CD274;PTGES;TGFB3;COL1A1;PSMB9;APLN;KLF13;S100A8;CYP1B1;CALCR;ABCG2;CTSK;IL24;SLC2A1;SLC38A4;HLA-A;MAGED2;SFTPA1;IDO1;CD200;KRT19;NR4A1;HTT;SERPINA12;SLCO1C1;MYH7;JUN;MUC5AC;PLK2;DSP;HLX;CCL5;HTR1D;SLC19A1;BGN;PYCR1;PENK;ITGB6;…
cell growth	1.53223e-13	LGR5;FBLN2;PHLDA3;PTPN21;EGR2;GSDMA;ZBTB16;CXADR;ITGB1;PLIN3;ABI3;PPM1B;KLHL13;IGFBP3;S100A9;ANTXR1;API5;ANGPTL4;KLF2;ADRA1B;GADD45G;IFIT1;GRM1;CDO1;KISS1R;WEE1;HSPA1A;VAT1;THRSP;PGM1;CREBZF;AFAP1L2;COL1A1;ATG13;PSMB9;ASNS;TAGLN;ANGPTL2;S100A8;CALCR;ARFGAP1;BTG2;IL24;SLC2A1;BCL11B;MEOX1;HLA-A;SLC40A1;DSTN;EPB41L3;ATG5;TCF15;CDK8;KIF13A;NR4A1;HTT;HN1;VEZT;SSTR3;CD74;DRG2;HIST1H1C;IFI16;CCL5;SERTAD…
embryonal development	1.68799e-13	METRN;MBD2;LGR5;KPNA2;FBLN2;KDM6B;SNAI2;MYB;SERPINF1;UCHL1;ZBTB16;SOX10;NCK1;PLAUR;CDKN1A;ZIC2;CXADR;ALDOB;PDLIM5;ITGB1;JMJD6;ADIPOQ;ABI3;S100A9;CAPN2;KLF2;ARTN;BMP4;GADD45G;NUDT6;CTGF;TP63;ADM;CXCL12;WEE1;SPATA20;KIRREL3;BCL6;PANX1;HSD17B12;WT1;KCNC1;HSPA1A;CXCR4;F3;TGFB3;BICD1;SPSB1;LUM;ATG13;TAGLN;BAMBI;LMO2;S100A8;CYP1B1;RGS7;SASS6;ABCG2;CTSK;BTG2;IL24;SLC2A1;MEMO1;BCL11B;MEOX1;HLA-A;SLC40A1;…
heart development	5.35657e-13	CCL5;KDM6B;FBLN2;TIMP4;HEXIM1;PLAUR;CDKN1A;CXADR;NRG3;RUVBL1;PENK;FAM107A;ITGB1;PDLIM5;JMJD6;ADIPOQ;ADAMTS5;XIRP1;SHOX2;ADRA1B;KLF2;HSD11B1;CLDN5;PDLIM7;BMP4;COL15A1;MEF2A;TBX15;ID1;CTGF;NCAM1;TP63;CXCL12;ADM;POSTN;SFRP1;WT1;HSPA1A;CXCR4;F3;TTN;AKAP13;MYOM1;CRMP1;ATG13;HIF1A;PSMB9;HIF3A;TXNIP;DUSP1;TBX3;GRK5;APLN;KLF13;S100A8;NDRG4;BMPER;CTSK;PNKD;STAT3;SLC2A1;IGF1R;MFN2;ERRFI1;POPDC3;HLA-A;KLF4;…
heart function	8.30793e-13	MURC;CCL5;HTR1D;SCN1A;ACOT1;TIMP4;SERPINF1;MYLK4;KCNA1;CXADR;AKAP12;PENK;ITGB1;ADIPOQ;XIRP1;ANGPTL4;MGEA5;ADRA1B;KLF2;PDLIM7;COL15A1;MEF2A;ATP2A1;CTGF;NCAM1;CAV1;CXCL12;ADM;POSTN;MLYCD;DUSP4;SFRP1;PELI1;SLMAP;KCNC1;GDF15;HSPA1A;CXCR4;TTN;F3;AKAP13;TEAD4;PTGES;HIF1A;ABCC9;MYOM2;PSMB9;DUSP1;CD151;TXNIP;THBS4;GRK5;APLN;CTSK;PNKD;MFN2;IGF1R;SLC2A1;ERRFI1;STAT3;CNN1;CFTR;SLC40A1;KLF4;UCP3;CREBBP;ATG5;…
DNA replication	1.5445e-12	MBD2;KPNA2;FGF6;EFEMP1;TIMP4;MYB;PTPN21;SERPINF1;DCBLD2;EGR2;UCHL1;MC3R;COMP;PLAUR;RHOU;ZBTB16;NCK1;CDKN1A;CH25H;PDLIM5;ITGB1;ADIPOQ;IGFBP3;ANGPTL4;KLF2;ADRA1B;BMP4;IFIT1;RAD51B;CTGF;ADM;WEE1;CXCL12;DPP8;BCL6;WT1;HSPA1A;CXCR4;CREBZF;AFAP1L2;PTGES;TGFB3;CHORDC1;MEOX2;SIX3;S100A8;LMO2;CALCR;ABCG2;BCL11B;POT1;ATG5;ALOX5;RMI1;KIF13A;NR4A1;HTT;CD74;SETX;JUN;JADE1;WISP2;NTS;PRKG2;BAG1;HIST1H1C;IFI16;OS…
aging	3.42563e-12	PDHA1;AQP5;SCN1A;EFEMP1;PLA2G7;MYB;ARC;SERPINF1;UCHL1;SOX10;CDKN1A;GBA;ADIPOQ;IGFBP3;ADRA1B;BMP4;COL1A2;APOD;CTGF;TP63;CXCL12;PANX1;WT1;KCNC1;HSPA1A;CXCR4;TGFB3;LUM;COL1A1;SLC17A7;ATG13;THBS4;APLN;GRK5;CYP1B1;S100A8;CTSK;MVP;SLC2A1;HLA-A;ALOX5;ATG5;C2orf40;HTT;SSTR3;MYH7;JUN;HIST1H1C;BAG1;CCL5;POLM;CDKN2B;FMO5;BGN;RUVBL1;KCNIP3;NR2C2;RORB;DNAJB1;SNCA;MECP2;SESN1;CILP;NSMCE2;MGEA5;HSD11B1;RTN4;MTH…
regeneration	4.32926e-12	CXCL2;KPNA2;LGR5;KDM6B;FGF6;PLA2G7;SERPINF1;EGR2;UCHL1;COMP;PLAUR;CDKN1A;CXADR;ITGB1;ADIPOQ;IGFBP3;KLF2;RPE65;ARTN;COL15A1;BMP4;EXTL2;APOD;GADD45G;PAMR1;NUDT6;GRM1;CTGF;TP63;ADM;CXCL12;PANX1;TTL;WT1;HSPA1A;CXCR4;F3;PGM1;AFAP1L2;TGFB3;COL1A1;LUM;SIX3;APLN;ANGPTL2;ABCG2;MVP;HLA-A;POU3F2;ALOX5;NR4A1;SIX2;SULF1;JUN;JADE1;DSP;NTS;BAG1;CCL5;MYO10;HNF1A;CHST14;PAX4;DNAJB1;INPP5J;SNCA;MECP2;RPIA;XIRP1;SE…
ossification	5.16599e-12	OSR2;CCL5;KDM6B;HNF1A;SIGLEC15;SNAI2;SERPINF1;BGN;EGR2;UCHL1;COMP;PTGDR2;PLAUR;NCK1;ZBTB16;MMP23B;MGAM;NR2C2;ITGB1;ADIPOQ;MECP2;S100A9;IGFBP3;SHOX2;HSD11B1;PLXNB1;PDLIM7;COL15A1;BMP4;COL1A2;MEF2A;SEMA3B;TBX15;ID1;CTGF;NCAM1;DPYSL3;CDO1;CHAC1;ADM;DLX2;CAV1;CXCL12;IFITM5;POSTN;SFRP1;STAT1;GDF15;HSPA1A;CXCR4;PTPRO;THBS3;PTGES;TGFB3;COL1A1;HIF1A;PSMB9;DUSP1;PGGT1B;FIGF;APLN;BAMBI;S100A8;CALCR;P2RY6;C…
cell motility	7.8057e-12	CXCL2;KPNA2;LGR5;FBLN2;EFEMP1;SNAI2;PTPN21;SERPINF1;DCBLD2;ME2;RHOU;NCK1;PLAUR;CDKN1A;LRRC16A;ITGB1;ADIPOQ;ABI3;IGFBP3;CAPN2;ANGPTL4;ARTN;KLF2;PHACTR3;PLXNB1;BMP4;APOD;NUDT6;CTGF;TP63;CXCL12;KISS1R;ADM;SPRED2;EPPK1;HSPA1A;CXCR4;F3;CDCP1;AFAP1L2;CD274;PTGES;TGFB3;ARFGAP3;CD151;TAGLN;APLN;ANGPTL2;BAMBI;LMO2;S100A8;CYTH1;P2RY6;CAPG;ABCG2;BTG2;IL24;MEMO1;SCUBE2;EPB41L3;ALOX5;SFTPA1;KRT19;CD74;MAP4K4;…
SMC proliferation	1.09232e-11	CCL5;KALRN;PLA2G7;MYB;DCBLD2;SERPINF1;BGN;EGR2;UCHL1;CDKN1A;ITGB1;ADIPOQ;IGFBP3;S100A9;HSD11B1;RTN4;BMP4;MEF2A;APOD;ID1;CTGF;CXCL12;ADM;CAV1;POSTN;STAT1;SFRP1;HSPA1A;CXCR4;F3;TJP2;CD274;PTGES;TGFB3;COL1A1;CRMP1;HIF1A;DUSP1;MEOX2;NAB2;PGGT1B;THBS4;TAGLN;GRK5;APLN;BAMBI;S100A8;CYP1B1;P2RY6;CTSK;STAT3;MFN2;IGF1R;SLC2A1;CNN1;KLF4;CFTR;NDST1;ALOX5;NR4A1;IRF1;DDR1;SERPINE1;GAS6;FHL1;SERPINA12;JUN;ACTA2…
colony formation	2.35229e-11	CXCL2;KPNA2;LGR5;FBLN2;SNAI2;MYB;DCBLD2;EGR2;RHOBTB1;UCHL1;COMP;PLAUR;ZBTB16;RHOU;ZIC2;CDKN1A;CXADR;PDLIM5;ITGB1;SORBS2;GZMM;ADIPOQ;S100A9;IGFBP3;CAPN2;API5;ANGPTL4;KLF2;ARTN;PLXNB1;COL1A2;BMP4;TFCP2L1;GADD45G;POLR1E;GRM1;CTGF;TP63;ZFP82;CXCL12;WEE1;KISS1R;BCL6;WT1;HSPA1A;CXCR4;F3;CDCP1;CD274;PTGES;TGFB3;PDLIM2;LUM;CD151;ASNS;TAGLN;THBS4;APLN;ANGPTL2;S100A8;PTGR1;ABCG2;CTSK;IL24;BTG2;SLC2A1;SCUBE…
biomineral formation	3.60178e-11	KDM6B;FGF6;HNF1A;PLA2G7;SERPINF1;BGN;COMP;ZBTB16;CDKN1A;ITGB1;ADIPOQ;RORB;ITGB6;S100A9;CAPN2;OC90;CILP;ANGPTL4;HSD11B1;PDLIM7;COL1A2;BMP4;SEMA3B;CTGF;CDO1;TMEM176B;ADM;CXCL12;CAV1;DLX2;POSTN;IFITM5;SFRP1;HSPA1A;F3;TGFB3;COL1A1;HIF1A;DUSP1;FIGF;THBS4;APLN;S100A8;CALML3;P2RY6;PLOD2;CTSK;BMPER;STAT3;IGF1R;SLC2A1;CFTR;KLF4;CREBBP;ATG5;ALOX5;DDR1;SERPINE1;GAS6;ESRRG;ACTA2;WISP2;AHSG
chemotaxis	4.34657e-11	PLP2;CXCL2;LGR5;PLA2G7;SERPINF1;ACKR4;COMP;PTGDR2;NCK1;SOX10;PLAUR;RHOU;CYTL1;ITGB1;ADIPOQ;IGFBP3;S100A9;CAPN2;ANGPTL4;PDE8A;KLF2;PLXNB1;BMP4;CTGF;KISS1R;ADM;CXCL12;PANX1;WT1;HSPA1A;CXCR4;F3;CDCP1;CD274;TGFB3;LUM;CD151;PON2;GRK5;APLN;BAMBI;ANGPTL2;S100A8;CYTH1;P2RY6;ABCG2;ARHGAP15;IL24;MEMO1;POU3F2;ALOX5;IDO1;SFTPA1;CD200;HTT;NR4A1;GEM;NTS;NUAK1;CCL5;HSP90AA1;IKBKE;AKAP12;PDE4B;SNCA;BAIAP2;RTN4;N…
actin organization	6.07117e-11	AQP5;CXCL2;KALRN;SNAI2;ARC;SERPINF1;UCHL1;RHOU;NCK1;PTGDR2;ZBTB16;PLAUR;CDKN1A;LRRC16A;ITGB1;SORBS2;ADIPOQ;ABI3;S100A9;CAPN2;ANTXR1;ANGPTL4;ARTN;PHACTR3;PLXNB1;SHISA4;CTGF;CXCL12;KISS1R;BCL6;PANX1;HSPA1A;CXCR4;F3;CDCP1;TGFB3;PDLIM2;LUM;KANK1;TAGLN;GRK5;S100A8;ARFGAP1;CAPG;ARHGAP29;MEMO1;HLA-A;DSTN;EPB41L3;ALOX5;NGEF;SFTPA1;HTT;VEZT;BAIAP2L1;ENAH;JUN;GEM;DFNB31;ADAP1;CCL5;MYO10;PLEK2;IKBKE;LGI1;CO…
endothelial cell proliferation	7.57225e-11	CXCL2;SERPINF1;COMP;PLAUR;ZBTB16;CDKN1A;ITGB1;ADIPOQ;S100A9;IGFBP3;ANGPTL4;ARTN;KLF2;BMP4;MEF2A;RAB28;ID1;CTGF;NCAM1;CAV1;ADM;CXCL12;POSTN;SPRED2;SFRP1;STAT1;SLIT3;ADAMTS8;WT1;HSPA1A;GDF15;CXCR4;F3;TEAD4;CD274;THBS3;TGFB3;HIF1A;DUSP1;CD151;MEOX2;FIGF;THBS4;APLN;ANGPTL2;S100A8;CTSK;IL24;IGF1R;STAT3;HLA-A;KLF4;PFKFB3;ALOX5;ATG5;NR4A1;DDR1;IRF1;SERPINE1;SPRY1;JUN;ESRRG;TIMP1;HLX;VWF;DKK3;IFI16
endothelial cell migration	9.12516e-11	CCL5;CXCL2;MYO10;TIMP4;SERPINF1;BGN;ZBTB16;PLAUR;NCK1;CDKN1A;CXADR;AKAP12;ITGB1;ADIPOQ;PDE4B;CAPN2;ANTXR1;ANGPTL4;MGEA5;KLF2;RTN4;CLDN5;PLXNB1;BMP4;COL15A1;MEF2A;ID1;CTGF;CAV1;CXCL12;ADM;POSTN;STAT1;SFRP1;SLIT3;GDF15;HSPA1A;CXCR4;F3;TEAD4;TGFB3;LUM;HIF1A;HIF3A;DUSP1;CD151;TXNIP;MEOX2;FIGF;THBS4;APLN;ANGPTL2;LMO2;CTSK;BMPER;DOCK8;IL24;IGF1R;STAT3;MFN2;CCL11;NR4A1;IRF1;RAD50;SERPINE1;SPRY1;MAP4K4;T…
cell motion	9.75797e-11	CCL5;CXCL2;MYO10;MCC;SNAI2;HSP90AA1;LGI1;BGN;DCBLD2;PLAUR;AKAP12;PENK;FAM107A;ITGB1;JMJD6;PARN;PDE4B;IGFBP3;S100A9;CAPN2;CLIP1;KLF2;RTN4;BMP4;NCAM1;CADM4;CXCL12;CAV1;ADM;GDF15;CXCR4;PTGES;TGFB3;HIF1A;CD151;KANK1;APLN;NDRG4;ARHGAP29;ABCG2;CAPG;GPR183;IL24;IGF1R;STAT3;SLC2A1;MEMO1;PRNP;NGEF;CDK8;DDR1;SERPINE1;MAP4K4;CD74;ENAH;BAIAP2L1;SULF1;TSR1;JUN
oxidative stress	1.0247e-10	CXCL2;ACOT1;TIMP4;PLA2G7;MYB;SERPINF1;UCHL1;NCK1;CDKN1A;GBA;ITGB1;PDLIM5;GZMM;ADIPOQ;FOXO6;PLIN3;ABI3;IGFBP3;S100A9;ANGPTL4;RPE65;ARTN;KLF2;ADRA1B;INPP4A;BMP4;APOD;CTGF;TP63;CXCL12;ADM;WEE1;BCL6;GCLM;HSPA1A;CXCR4;F3;PTGES;TGFB3;RPS9;PSMB9;HIF3A;PON2;TAGLN;APLN;ANGPTL2;CYP1B1;S100A8;P2RY6;P4HTM;ABCG2;MVP;IL24;BTG2;SLC2A1;GSTK1;SLC38A4;SLC40A1;ATG5;ALOX5;IDO1;SFTPA1;DGAT2;HTT;NR4A1;PEX11A;CD74;SERP…
postnatal development	1.48369e-10	MYO10;KALRN;SLC19A1;PITX3;HNF1A;LGI1;SERPINF1;EGR2;PANX2;MC3R;COBL;CDKN1A;CXADR;GRIK2;MICAL3;ADIPOQ;MECP2;ARTN;BAIAP2;SLC25A25;BMP4;MEF2A;NCAM1;GRM1;CTGF;ADM;KISS1R;CXCL12;POSTN;MAT2A;STAT1;MTFR2;KCNC1;CXCR4;GPR3;F3;TTN;WDR47;SLC17A7;ADAM23;EEF1A1;THBS4;NRTN;SLC2A1;STAT3;BCL11B;KLF4;CFTR;NGEF;IDO1;TNNT1;HTT;SSTR3;MYBPC2;MYH7;JUN;UTRN;TIMP1
cell cycle progression	1.49722e-10	LGR5;KDM6B;SCN1A;EFEMP1;SNAI2;MYB;SERPINF1;EGR2;UCHL1;RHOU;ZBTB16;SOX10;PLAUR;CDKN1A;CXADR;ITGB1;PDLIM5;ADIPOQ;FOXO6;PPM1B;ABI3;S100A9;IGFBP3;CAPN2;API5;ADRA1B;PDE8A;KLF2;ARTN;BMP4;TFCP2L1;GADD45G;NUDT6;CTGF;TP63;CXCL12;WEE1;BCL6;WT1;GSPT1;HSPA1A;CXCR4;CREBZF;AFAP1L2;CD274;PTGES;TGFB3;ATG13;PSMB9;MEOX2;TAGLN;GRK5;BAMBI;KLF13;LMO2;CYP1B1;S100A8;ABCG2;IL24;BTG2;ARHGAP15;SLC2A1;BCL11B;HLA-A;ALOX5;C2…
chondrogenesis	1.6476e-10	OSR2;MYO10;FBLN2;EFEMP1;SNAI2;BGN;KCNA1;COMP;ZBTB16;CDKN1A;ZIC2;CYTL1;ITGB1;ADIPOQ;COL16A1;ADAMTS5;S100A9;IGFBP3;ANGPTL4;MGEA5;SHOX2;PRRX2;COL1A2;BMP4;MEF2A;TBX15;ID1;NCAM1;CTGF;DLX2;CXCL12;POSTN;SFRP1;GDF15;TGFB3;RPS9;COL1A1;HIF1A;HIF3A;EEF1A1;S100A8;BMPER;CTSK;IGF1R;CFTR;TGIF1;CREBBP;ALOX5;TCF15;HTT;DDR1;SERPINE1;GAS6;SIX2;SULF1;GPR22;ACTA2
smooth muscle cell migration	1.88403e-10	CCL5;CXCL2;FBLN2;KALRN;TIMP4;SERPINF1;COMP;PLAUR;CDKN1A;GPR35;ITGB1;ADIPOQ;IGFBP3;S100A9;KLF2;RTN4;BMP4;APOD;CTGF;CAV1;CXCL12;ADM;POSTN;STAT1;HSPA1A;CXCR4;F3;TGFB3;CHN2;HIF1A;DUSP1;MEOX2;FIGF;TAGLN;APLN;S100A8;CYP1B1;P2RY6;STAT3;IGF1R;CNN1;KLF4;HLA-A;CCL11;DDR1;SERPINE1;GAS6;SPRY1;FHL1;SERPINA12;JUN;ACTA2;TIMP1;AHSG;RRAD
bone development	3.61118e-10	OSR2;CCL5;TGFB3;KALRN;COL1A1;HIF1A;FIGN;FIGF;BGN;COMP;UCHL1;PLAUR;ZBTB16;PENK;CTSK;NR2C2;IGF1R;ADIPOQ;KLF4;CFTR;NDST1;MECP2;IGFBP3;PRRX2;HSD11B1;NR4A1;BMP4;MAP4K4;TBX15;ID1;NCAM1;CTGF;CXCL12;ADM;DLX2;KISS1R;CAV1;IFITM5;POSTN;SPRED2;PLK2;STAT1;SFRP1;AHSG;ALCAM;CXCR4
cell invasion	4.73039e-10	SERPINB4;AQP5;CXCL2;KDM6B;FBLN2;EFEMP1;TIMP4;SNAI2;MYB;PTPN21;SERPINF1;UCHL1;PLAUR;SOX10;CDKN1A;CXADR;ITGB1;ADIPOQ;ABI3;IGFBP3;S100A9;CAPN2;API5;ANGPTL4;ARTN;PLXNB1;BMP4;APOD;GRM1;CTGF;TP63;CXCL12;KISS1R;ADM;BCL6;WT1;GSPT1;HSPA1A;RIN1;CXCR4;F3;CDCP1;AFAP1L2;PTGES;TGFB3;LUM;PSMB9;CD151;TAGLN;BAMBI;S100A8;CAPG;CTSK;IL24;BTG2;SLC2A1;DSTN;EPB41L3;POU3F2;ALOX5;C2orf40;CDK8;NR4A1;SSTR3;MAP4K4;ENAH;SULF…
fibroblast proliferation	8.6626e-10	F3;CCL5;TEAD4;TGFB3;CDKN2B;LUM;HIF1A;TIMP4;DUSP1;MEOX2;UCHL1;S100A8;CDKN1A;PENK;STAT3;IGF1R;ITGB1;ADIPOQ;CREBBP;IGFBP3;S100A9;SESN1;MYH6;CCL11;HSD11B1;SERPINE1;MEF2A;GAS6;GBP2;SPRY1;SERPINA12;NCAM1;CTGF;JUN;ADM;CXCL12;CAV1;POSTN;ACTA2;DUSP4;STAT1;AHSG;WISP2;TIMP1;NTS;DKK3
epithelization	8.93074e-10	F3;TEAD4;CXCL2;TGFB3;FBLN2;LUM;HIF1A;SNAI2;CD151;HSP90AA1;PLAUR;ABCG2;AKAP12;PENK;IGF1R;STAT3;ADIPOQ;CFTR;KLF4;SFTPA1;IDO1;ANGPTL4;TCF15;BMP4;CTGF;SULF1;JUN;CXCL12;POSTN;TIMP1;STAT1;AHSG;NTS;ALCAM;WT1;CXCR4
cell interaction	1.08662e-09	CCL5;MYO10;SNAI2;CD83;IKBKE;BGN;DCBLD2;SERPINF1;PLAUR;CXADR;NRG3;ITGB1;ADIPOQ;PDE4B;COL16A1;IGFBP3;ANTXR1;ANGPTL4;RTN4;BMP4;ID1;CTGF;NCAM1;CADM4;CXCL12;KISS1R;CAV1;POSTN;KIRREL3;STAT1;BCL6;SLIT3;HSPA1A;KCNC1;CXCR4;F3;CDCP1;CD274;TGFB3;ADAM23;CD151;ITGB5;SIX3;S100A8;PGAP1;BMPER;GPR183;HLA-DQA1;IGF1R;STAT3;PRNP;CD14;CFTR;HLA-A;SFTPA1;HTT;NR4A1;DDR1;VEZT;TNFRSF13C;FLI1;GAS6;SERPINE1;ENAH;JUN;TIMP1;M…
cell cycle	1.25839e-09	MBD2;RASGEF1B;LGR5;KCNE4;PHLDA3;PITX3;SNAI2;MYB;SERPINF1;DCBLD2;EGR2;RHOBTB1;UCHL1;SOX10;PLAUR;ZBTB16;CDKN1A;CXADR;ITGB1;JMJD6;ADIPOQ;FOXO6;PPM1B;KLHL13;IGFBP3;CAPN2;API5;ANGPTL4;ARTN;ADRA1B;PLXNB1;BMP4;APOD;GADD45G;RAD51B;CTGF;GRM1;TP63;CXCL12;WEE1;ADM;BCL6;TTL;WT1;GSPT1;HSPA1A;CXCR4;F3;AFAP1L2;CD274;SMC4;TGFB3;LUM;PSMB9;KANK1;MEOX2;SIX3;ASNS;APLN;GRK5;LMO2;CYP1B1;S100A8;SASS6;CAPG;BTG2;IL24;EVI…
hemopoiesis	1.81614e-09	CCL5;MBD2;CXCL2;POLM;PITX3;TNIP1;MYB;BGN;ZBTB16;CDKN1A;HIP1;RUVBL1;BCL6B;GBA;ITGB1;ADIPOQ;PARN;SNCA;MECP2;S100A9;KLF2;ITPKB;ADRA1B;BMP4;ID1;NCAM1;CTGF;CXCL12;POSTN;SPRED2;KIRREL3;SFRP1;STAT1;BCL6;WT1;HSPA1A;CXCR4;CDCP1;TGFB3;LUM;HIF1A;FIGF;APLN;LMO2;S100A8;MTA3;ABCG2;ZFP36;BMPER;GPR183;STAT3;PRNP;KLF4;TGIF1;CREBBP;KLF12;CCL11;HTT;IRF1;FLI1;GAS6;SERPINE1;BRPF1;HDC;SPRY1;ZNF148;HOXB3;TIMP1;MFAP5;ET…
developmental process	2.53459e-09	KALRN;KDM6B;FBLN2;PITX3;SNAI2;MYB;SERPINF1;DCBLD2;EGR2;COMP;PLAUR;SOX10;ZBTB16;NCK1;CDKN1A;ZIC2;NRG3;CXADR;ITGB1;ADIPOQ;CAPN2;SHOX2;ARTN;ADRA1B;KLF2;BMP4;APOD;RAD51B;CTGF;TP63;CACNB1;ADM;CXCL12;KISS1R;KIRREL3;SPRED2;PANX1;WT1;HSPA1A;CXCR4;PGM1;PTGES;TGFB3;APLN;CYP1B1;ABCG2;BTG2;SLC2A1;BCL11B;HLA-A;ATG5;ADAMTS16;CDK8;HTT;FLI1;SIX2;MAP4K4;SULF1;MYH7;JUN;SLC22A1;MBD5;DACT1;HNF1A;HEXIM1;LGI1;COBL;HIP…
protein synthesis	2.73369e-09	KPNA2;KDM6B;FBXL3;CD83;ARC;SERPINF1;PLAUR;ZBTB16;CDKN1A;ITGB1;ADIPOQ;PLIN3;ABI3;IGFBP3;CAPN2;KLF2;ADRA1B;BMP4;NUDT6;IFIT1;GRM1;CTGF;WEE1;CXCL12;ADM;BCL6;GSPT1;HSPA1A;CXCR4;F3;PGM1;CREBZF;TGFB3;RPS9;ASNS;CYP1B1;MVP;CTSK;SLC2A1;HLA-A;RPL15;IDO1;SFTPA1;TCF15;HTT;NR4A1;FHL1;MAP4K4;CD74;NUAK2;JUN;CTU1;XRN1;NUAK1;PRMT2;CCL5;RMND1;IKBKE;PIK3IP1;PENK;PNMT;PARN;DNAJB1;SNCA;MECP2;SHMT1;SESN1;MGEA5;EIF3G;HS…
immune response	3.2224e-09	AQP5;MBD2;CXCL2;KCNE4;KDM6B;PLA2G7;CD83;MYB;EGR2;ZBTB16;PTGDR2;PLAUR;CDKN1A;CXADR;CH25H;GBA;ITGB1;JMJD6;ADIPOQ;S100A9;KLF2;GADD45G;IFIT1;GRM1;CTGF;ADM;CXCL12;WEE1;DPP8;SPRED2;BCL6;PANX1;WT1;PELI1;HSPA1A;CXCR4;F3;CD274;PTGES;TGFB3;PDLIM2;LUM;PSMB9;PON2;APLN;ANGPTL2;S100A8;CYP1B1;CALCR;P2RY6;P4HTM;PTGR1;MVP;CTSK;IL24;SLC2A1;SLC40A1;HLA-A;ATG5;ALOX5;RASL11B;SFTPA1;IDO1;CD200;DGAT2;LRRC32;KRT19;NR4A1…
cell development	4.70917e-09	LGR5;NAPEPLD;EFEMP1;SNAI2;CD83;MYB;SERPINF1;EGR2;COMP;SOX10;ZBTB16;CDKN1A;ZIC2;ITGB1;ADIPOQ;IGFBP3;S100A9;PDE8A;KLF2;BMP4;GRM1;CTGF;CXCL12;ADM;SPRED2;KIRREL3;DGKH;BCL6;WT1;HSPA1A;CXCR4;CD274;TGFB3;ATG13;SIX3;S100A8;LMO2;MVP;BTG2;IL24;BCL11B;HLA-A;POU3F2;ALOX5;ATG5;CD200;NR4A1;LNX1;TNFRSF13C;FLI1;CD74;SULF1;MYH7;JUN;PRKG2;DFNB31;HNF1A;LGI1;COBL;PENK;KLHL6;NR2C2;PAX4;SNCA;MECP2;ITPKB;HSD11B1;ID1;NC…
transcription activation	4.91366e-09	MBD2;KDM6B;KALRN;SNAI2;MYB;SERPINF1;EGR2;MC3R;PLAUR;NCK1;SOX10;ZBTB16;ZIC2;CDKN1A;ITGB1;JMJD6;ADIPOQ;ABI3;S100A9;KLF2;BMP4;TFCP2L1;CTGF;TP63;ADM;CXCL12;BCL6;WT1;HSPA1A;CXCR4;F3;AFAP1L2;CREBZF;PTGES;SPSB1;HIF3A;MEOX2;SIX3;ASNS;GRK5;KLF13;LMO2;CYP1B1;S100A8;ABCG2;MVP;ARHGAP15;IL24;BTG2;SLC2A1;BCL11B;POU3F2;CDK8;NR4A1;HTT;FLI1;FHL1;CD74;JUN;MUC5AC;HLX;ADAP1;BAG1;IFI16;FAM132B;CCL5;PRMT2;SERTAD1;CFD;…
neuroprotection	5.01217e-09	CCL5;CXCL2;KDM6B;PITX3;PLA2G7;SERPINF1;EGR2;UCHL1;ZBTB16;CDKN1A;PENK;KCNIP3;GRIK2;ADIPOQ;DNAJB1;SNCA;CAPN2;ANGPTL4;ARTN;MEF2A;APOD;NUDT6;NCAM1;GRM1;CAV1;CXCL12;ADM;GSR;POSTN;BCL6;GDF15;HSPA1A;CXCR4;CD274;PCP4;HIF1A;DUSP1;PON2;PGGT1B;NRTN;APLN;RBM3;ABCG2;SLC1A1;BTG2;SLC2A1;IGF1R;MFN2;STAT3;PRNP;KLF4;CFTR;CREBBP;ATG5;ALOX5;PRKAB2;GRIK5;NR4A1;HTT;TNFRSF13C;SERPINE1;JUN;TIMP1;AHSG;TTR;NTS;BAG1
muscle regeneration	5.82691e-09	CCL5;FGF6;HIF1A;SNAI2;DUSP1;HEXIM1;SERPINF1;BGN;CDKN1A;CXADR;ABCG2;IGF1R;STAT3;PDLIM5;ADIPOQ;CAPN2;XIRP1;ARTN;RTN4;BMP4;NR4A1;PAMR1;MEF2A;SERPINE1;SPRY1;ID1;SULF1;CXCL12;INSL6;CAV1;SYNC;UTRN;POSTN;STAT1;RRAD;BAG1;HSPA1A;CXCR4
ECM degradation	6.09307e-09	F3;CCL5;CDCP1;MYO10;TGFB3;KPNA2;TIMP4;PSMB9;CD151;HSP90AA1;IKBKE;TAGLN;COMP;ANGPTL2;PLAUR;NCK1;CDKN1A;MMP23B;CTSK;STAT3;IGF1R;ITGB1;ADIPOQ;KLF4;ITGB6;ADAMTS5;S100A9;CAPN2;CCL11;BMP4;SERPINE1;PSMB8;ID1;CTGF;CXCL12;KISS1R;CAV1;POSTN;MUC5AC;ACTA2;TIMP1;HSPA1A;CXCR4
cell fate	6.86931e-09	PRMT2;DACT1;KPNA2;CDKN2B;KDM6B;HNF1A;SNAI2;IKBKE;MYB;BGN;SERPINF1;EGR2;NCK1;SOX10;ZBTB16;PLAUR;ZIC2;CDKN1A;NRG3;RUVBL1;ITGB1;PAX4;RORB;MECP2;IGFBP3;CAPN2;API5;SHOX2;PRRX2;BMP4;MEF2A;TBX15;ID1;CTGF;NCAM1;ADM;DLX2;CXCL12;CAV1;POSTN;DUSP4;KIRREL3;BCL6;STAT1;SFRP1;GCLM;WT1;HSPA1A;CXCR4;BAZ1A;TEAD4;CD274;CDC14A;HIF1A;HIF3A;DUSP1;SIX3;TBX3;ANGPTL2;LMO2;ABCG2;BTG2;MFN2;STAT3;BCL11B;CD14;KLF4;CREBBP;ATG5…
lung development	1.04889e-08	OSR2;CCL5;AQP5;CELA1;KDM6B;CDKN1A;ITGB1;ADIPOQ;IGFBP3;KLF2;HSD11B1;BMP4;ATP2A1;CTGF;DPYSL3;TP63;CXCL12;CAV1;ADM;POSTN;SFRP1;WT1;CXCR4;TEAD4;PTGES;TGFB3;COL1A1;HIF1A;HIF3A;TXNIP;TBX3;APLN;S100A8;CTSK;STAT3;MFN2;ERRFI1;IGF1R;RCN3;CFTR;HLA-A;EPB41L3;NDST1;IDO1;SFTPA1;CCL11;LTBP4;SERPINE1;SPRY1;ZNF148;SFTPB;JUN;ACTA2;TIMP1;ALCAM
response to stress	1.12553e-08	TTN;HIF1A;TXNIP;DUSP1;EEF1A1;TAGLN;GRK5;NCK1;CDKN1A;PENK;ABCG2;PNKD;BTG2;IGF1R;STAT3;PRNP;FKBP5;ADIPOQ;PFKFB3;CFTR;KLF4;FOXO6;SNCA;EDEM2;SLC38A2;ADRA1B;NR4A1;RABIF;GADD45G;MEF2A;APOD;NUAK2;CTGF;ADM;JUN;GSR;PLK2;TIMP1;STAT1;VWF;PELI1;WT1;EPPK1;HSPA1A;BAG1;IFI16;CXCR4
fetus development	1.22633e-08	F3;TJP2;PDHA1;HTR1D;HIF1A;ABCC9;APLN;UCHL1;CYP1B1;CHST14;ABCG2;STAT3;SLC2A1;IGF1R;PAX4;FKBP5;ADIPOQ;CFTR;CREBBP;IGFBP3;CAPN2;HSD11B1;HDC;SERPINA12;CTGF;ADM;CXCL12;KISS1R;JUN;SLC13A4;ETV6;AHSG;TTR;ANKRD1;HSPA1A;CXCR4
contraction	1.32574e-08	SCN1A;TIMP4;COMP;NCK1;RHOU;CDKN1A;ITGB1;SORBS2;ADIPOQ;PLIN3;S100A9;CAPN2;ANTXR1;ADRA1B;KLF2;PLXNB1;BMP4;ATP2A1;CTGF;ADM;CXCL12;MLYCD;PANX1;WT1;GCLM;HSPA1A;CXCR4;F3;TGFB3;LUM;COL1A1;CD151;TAGLN;THBS4;APLN;S100A8;P2RY6;ARHGAP29;CTSK;ARHGAP15;SLC2A1;SLC38A4;HLA-A;ALOX5;ATG5;IDO1;MYL4;TNNT1;MYL1;FHL1;MYBPC2;MYH7;JUN;MUC5AC;NTS;CELA1;PMS2;MYO10;HTR1D;SLC19A1;BGN;PDE4B;SNCA;ADAMTS5;XIRP1;MGEA5;RTN4;MEF…
tissue maintenance	1.39853e-08	PTGES;TGFB3;KPNA2;LUM;HIF1A;EFEMP1;DUSP1;SERPINF1;BGN;ANGPTL2;PLAUR;CDKN1A;CTSK;IL24;IGF1R;STAT3;ERRFI1;ITGB1;ADIPOQ;CFTR;KLF4;POT1;IGFBP3;ANTXR1;KLF2;HSD11B1;BMP4;DDR1;NCAM1;CTGF;CAV1;JUN;CXCL12;POSTN;TIMP1;MFAP5;ALCAM;WT1;HSPA1A;BAG1;CXCR4
endothelial cell function	1.40999e-08	MBD2;CXCL2;PLA2G7;SERPINF1;CXADR;ITGB1;ADIPOQ;CAPN2;XIRP1;ANGPTL4;MGEA5;KLF2;PDE8A;ARTN;RTN4;BMP4;RAB28;ID1;CTGF;CAV1;ADM;CXCL12;DUSP4;SPRED2;SFRP1;PANX1;GCLM;HSPA1A;CXCR4;F3;TEAD4;HIF1A;TXNIP;CD151;DUSP1;THBS4;APLN;GRK5;ANGPTL2;CYP1B1;BMPER;SLC2A1;STAT3;IGF1R;MFN2;KLF4;CFTR;ALOX5;IDO1;FLI1;SERPINE1;SPRY1;SERPINA12;NTS;VWF;ALCAM;IFI16
blood vessel development	1.46814e-08	SNAI2;SERPINF1;DCBLD2;ITGB1;ADIPOQ;S100A9;IGFBP3;ANGPTL4;PRRX2;KLF2;COL1A2;BMP4;MEF2A;ID1;CTGF;ADM;CXCL12;CAV1;SLIT3;GDF15;HSPA1A;CXCR4;F3;PTGES;TGFB3;COL1A1;HIF1A;DUSP1;TXNIP;PON2;FIGF;APLN;ANGPTL2;S100A8;BMPER;IGF1R;SLC2A1;STAT3;MEMO1;CD14;HLA-A;KLF4;NDST1;NR4A1;FLI1;SERPINE1;GAS6;MAP4K4;SULF1;ACTA2;PLK2;MFAP5;AHSG;ETV6;VWF;DKK3
life span	1.63991e-08	CCL5;PMS2;CDKN2B;KDM6B;PITX3;SCN1A;EFEMP1;TIMP4;HNF1A;CD83;SERPINF1;PLAUR;NCK1;CDKN1A;KCNIP3;GBA;NR2C2;ITGB1;ADIPOQ;FOXO6;SNCA;MECP2;IGFBP3;ANTXR1;SESN1;SUN1;KLF2;ADRA1B;INPP4A;HSD11B1;PLXNB1;PDLIM7;MEF2A;APOD;MTHFD2;ID1;DPYSL3;TP63;CAV1;PSMB4;CXCL12;INSL6;GSR;POSTN;DUSP4;SFRP1;BCL6;KCNC1;HSPA1A;CXCR4;F3;BAZ1A;FIG4;COL1A1;CRMP1;HIF1A;DUSP1;TXNIP;EEF1A1;FIGF;ABCG2;IGF1R;ERRFI1;STAT3;PRNP;HLA-A;CFT…
cell stress	1.8961e-08	INHBE;TGFB3;HIF1A;DUSP1;TXNIP;HSP90AA1;PIK3IP1;MLANA;SERPINF1;UCHL1;RBM3;CDKN1A;ARFGAP1;AKAP12;ZFP36;IL24;SLC2A1;STAT3;IGF1R;PRNP;DNAJB1;CFTR;SNCA;IDO1;RPE65;KLF2;RTN4;HTT;NR4A1;MEF2A;DNAJA1;PSMB8;ZNF148;CTGF;CAV1;GSR;STAT1;TTR;HSPA1A;EPPK1;GDF15;RRAD;BAG1
phagocytosis	1.9805e-08	CCL5;CXCL2;MYO10;CDKN2B;PLA2G7;SERPINF1;UCHL1;MC3R;NCK1;PLAUR;CDKN1A;CXADR;HIP1;CH25H;ITGB1;JMJD6;ADIPOQ;SNCA;MECP2;S100A9;CAPN2;RAB31;ANGPTL4;CLIP1;KLF2;INPP4A;HSD11B1;ANGPTL7;APOD;DPYSL3;CAV1;CXCL12;GSR;STAT1;BCL6;PANX1;PELI1;SLMAP;HSPA1A;GDF15;CXCR4;F3;AKAP13;BICD1;COL1A1;LUM;HIF1A;TXNIP;ITGB5;DUSP1;PON2;PGGT1B;S100A8;CYTH1;P2RY6;RAPH1;CAPG;ARHGAP15;SLC2A1;STAT3;PRNP;CD14;HLA-DQB1;HLA-A;CFTR;T…
neurogenesis	2.01088e-08	METRN;MBD2;LGR5;KDM6B;PITX3;ARC;MYB;SERPINF1;EGR2;KCNA1;UCHL1;PANX2;ZBTB16;SOX10;ZIC2;CDKN1A;CHST14;HIP1;NR2C2;ITGB1;ADIPOQ;RORB;PDE4B;SNCA;MECP2;IGFBP3;SHMT1;SUN1;ARTN;HSD11B1;BMP4;GADD45G;MEF2A;ID1;NCAM1;DPYSL3;GRM1;CHAC1;CXCL12;DLX2;ADM;KISS1R;CAV1;POSTN;DUSP4;SFRP1;STAT1;SHROOM3;BCL6;FEZ1;PANX1;SLIT3;BEND6;GDF15;PTPRO;CXCR4;BAZ1A;TGFB3;FAT4;HIF1A;TXNIP;SIX3;FIGF;NRTN;GRK5;ABCG2;BTG2;STAT3;IGF…
neuronal death	2.18943e-08	CCL5;SERTAD1;CXCL2;KCNC4;SERPINF1;EGR2;UCHL1;PLAUR;CDKN1A;PENK;HIP1;KCNIP3;GRIK2;GBA;JMJD6;ADIPOQ;SNCA;MECP2;IGFBP3;S100A9;CAPN2;BMF;ANGPTL4;MGEA5;ITPKB;ARTN;INPP4A;RTN4;BMP4;MEF2A;GADD45G;APOD;MTHFD2;IFIT1;ID1;NCAM1;GRM1;DPYSL3;TP63;ADM;CAV1;CXCL12;STAT1;PANX1;CCT4;HSPA1A;CXCR4;CD274;PTGES;PCP4;TGFB3;CRMP1;HIF1A;HIF3A;DUSP1;TXNIP;PON2;PGGT1B;NRTN;RBM3;P2RY6;SLC1A1;SLC2A1;MFN2;STAT3;IGF1R;PRNP;PF…
adipogenesis	2.24133e-08	METRN;DACT1;CFD;CDKN2B;KDM6B;TIMP4;SNAI2;HEXIM1;SERPINF1;BGN;EGR2;ZBTB16;CDKN1A;NR2C2;FKBP5;ADIPOQ;DNAJB1;IGFBP3;S100A9;MGEA5;ANGPTL4;KLF2;HSD11B1;BMP4;MEF2A;TBX15;ID1;CTGF;NCAM1;CDO1;ADM;CAV1;DPP8;BCL6;SFRP1;STAT1;WT1;F3;CA3;THRSP;TGFB3;HIF1A;ADAM23;HIF3A;DUSP1;TXNIP;GRK5;APLN;BAMBI;ANGPTL2;EID1;S100A8;CYP1B1;CPSF3L;BMPER;ZFP36;CTSK;IGF1R;STAT3;SLC2A1;GNG5;PFKFB3;TGIF1;KLF4;CREBBP;ATG5;ALOX5;PRK…
cell infiltration	2.57944e-08	CCL5;CELA1;CXCL2;CD83;BGN;SERPINF1;COMP;PLAUR;PTGDR2;ITGB1;ADIPOQ;SNCA;S100A9;HSD11B1;RTN4;COL15A1;CTGF;ADM;CAV1;CXCL12;STAT1;PELI1;CXCR4;F3;CD274;LUM;HIF1A;APLN;ANGPTL2;S100A8;CTSK;HLA-DQA1;BTG2;STAT3;IGF1R;CD14;HLA-A;NDST1;ALOX5;IDO1;SFTPA1;CCL11;CD200;IRF1;FLI1;SERPINE1;SERPINA12;UTRN;TIMP1
osteoblast differentiation	3.14477e-08	OSR2;KDM6B;SNAI2;SERPINF1;BGN;COMP;PLAUR;ZBTB16;CDKN1A;NR2C2;GBA;ITGB1;ADIPOQ;RORB;DNAJB1;IGFBP3;SHOX2;MGEA5;PRRX2;HSD11B1;PLXNB1;PDLIM7;BMP4;SEMA3B;ID1;CTGF;DPYSL3;TMEM176B;CXCL12;DLX2;CAV1;IFITM5;COL5A3;POSTN;STAT1;BCL6;SFRP1;GDF15;CXCR4;TGFB3;PDLIM2;COL1A1;HIF1A;COL5A1;DUSP1;FIGF;TBX3;CTSK;BMPER;STAT3;IGF1R;SLC2A1;SCUBE2;KLF4;CFTR;DSTN;CREBBP;ALOX5;MYH6;SERPINE1;SPRY1;JUN;ESRRG;TIMP1;IFI16
cell spreading	3.25607e-08	CCL5;MYO10;PLEK2;SNAI2;SERPINF1;NCK1;RHOU;PLAUR;CDKN1A;NRG3;AKAP12;ITGB1;SORBS2;COL16A1;CAPN2;ANTXR1;PHACTR3;BAIAP2;RTN4;PLXNB1;BMP4;ID1;CTGF;NCAM1;CAV1;CXCL12;POSTN;SRGAP2;SFRP1;SLIT3;PTPRO;F3;CDCP1;AKAP13;AFAP1L2;MYOM1;LUM;CD151;DUSP1;ARFGAP1;CYTH1;RAPH1;ARHGAP29;IL24;MFN2;IGF1R;PRNP;KLF4;EPB41L3;BCAR3;DDR1;SERPINE1;GBP2;FHL1;MAP4K4;ENAH;ACTA2;TIMP1;WISP2;AHSG;VWF;ADAP1
memory	3.5982e-08	CCL5;HTR1D;KALRN;HNF1A;ARC;BACE2;LGI1;RGS7BP;MLANA;EGR2;UCHL1;ZBTB16;CDKN1A;KCNIP3;BCL6B;GRIK2;GBA;ITGB1;FKBP5;SORBS2;ADIPOQ;PDE4B;FOXO6;SNCA;MECP2;IGFBP3;S100A9;CAPN2;ADRA1B;KLF2;ITPKB;HSD11B1;RTN4;BMP4;MEF2A;DPYSL3;GRM1;NCAM1;CAV1;CXCL12;DUSP4;BCL6;STAT1;PANX1;HSPA1A;CXCR4;AKAP13;CD274;GSG1L;CRMP1;SLC17A7;HIF1A;EEF1A1;FIGF;GRK5;KLF13;EID1;RGS7;NDRG4;SLC1A1;DOCK8;IL24;SLC2A1;IGF1R;STAT3;PRNP;HLA…
T-cell activation	3.8498e-08	CCL5;CXCL2;KDM6B;HNF1A;CD83;IKBKE;SERPINF1;MLANA;PIK3IP1;EGR2;KCNA1;NCK1;CDKN1A;PENK;ITGB1;ADIPOQ;PDE4B;SNCA;S100A9;CAPN2;SUN1;PDE8A;KLF2;MEF2A;NCAM1;CAV1;ADM;CXCL12;DPP8;MAT2A;STAT1;BCL6;PANX1;PELI1;HSPA1A;GDF15;CXCR4;F3;AKAP13;CD274;HIF1A;CD151;DUSP1;TXNIP;KLF13;S100A8;P2RY6;CYTH1;DOCK8;BTG2;HLA-DQA1;SLC2A1;STAT3;MFN2;PRNP;CD14;BCL11B;HLA-DQB1;PFKFB3;HLA-A;ALOX5;ATG5;SFTPA1;IDO1;SLC38A2;CCL11;S…
anoikis	3.95186e-08	CDCP1;CHN2;CRMP1;HIF1A;SNAI2;CD151;TXNIP;EEF1A1;ACKR4;MLANA;ANGPTL2;UCHL1;PLAUR;NCK1;CXADR;AKAP12;IL24;IGF1R;STAT3;ITGB1;ADIPOQ;ATG5;NPHS2;BMF;KLF12;ANGPTL4;SERPINE1;XAF1;CTGF;NUAK2;CAV1;JUN;CXCL12;JADE1;ESRRG;SFRP1;TIMP1;ZKSCAN3;NUAK1;BAG1;HSPA1A;CXCR4
endothelial cell activation	4.42322e-08	F3;CCL5;TGFB3;HIF1A;CD151;TXNIP;DUSP1;MEOX2;THBS4;SERPINF1;BMPER;STAT3;CD14;ADIPOQ;KLF4;HLA-A;KLF2;NR4A1;BMP4;GAS6;SERPINE1;CTGF;CXCL12;JUN;CAV1;HOXB3;NTS;ANKRD1;VWF;CXCR4
extracellular matrix polymerization	4.8515e-08	CCL5;AKAP13;TGFB3;MYO10;FBLN2;COL1A1;HIF1A;PCOLCE2;BGN;THBS4;SERPINF1;EGR2;COMP;PLOD2;SLC2A1;STAT3;IGF1R;ITGB1;ADIPOQ;KLF4;IGFBP3;BMP4;RABIF;KRT19;ANGPTL7;PDLIM7;SERPINE1;CTGF;CXCL12;CAV1;ADM;COL14A1;POSTN;ACTA2;SFRP1;WISP2;TIMP1;ANKRD1
antigen processing and presentation	5.0156e-08	CCL5;CD83;HEXIM1;HSP90AA1;MYB;MLANA;PLAUR;CSTA;GBA;ITGB1;JMJD6;FKBP5;PDE4B;SNCA;S100A9;CLIP1;BMP4;NCAM1;CXCL12;STAT1;WT1;HSPA1A;CXCR4;AKAP13;CD274;ANKRA2;HIF1A;PSMB9;S100A8;HLA-DMA;IL24;HLA-DQA1;IGF1R;STAT3;PRNP;CD14;BCL11B;HLA-DQB1;HLA-A;CFTR;KLF4;CREBBP;ATG5;IDO1;SFTPA1;IRF1;PSMB8;CD74;JUN;HLX;BAG1
endochondral ossification	5.31112e-08	THBS3;TGFB3;KDM6B;LUM;COL1A1;HIF1A;HIF3A;MYB;SERPINF1;EGR2;COMP;MMP23B;CTSK;SCUBE2;ADIPOQ;KLF4;ALOX5;BMP4;EXTL2;SIX2;DPYSL3;CTGF;TP63;CXCL12;POSTN;SFRP1;AHSG;PRKG2;DKK3;HSPA1A;GDF15;BAG1;CXCR4
vasculogenesis	5.41133e-08	F3;TGFB3;HIF1A;CD151;FIGF;SERPINF1;EGR2;APLN;COMP;ANGPTL2;CYP1B1;LMO2;NCK1;CDKN1A;BMPER;IGF1R;ITGB1;ADIPOQ;KLF4;NDST1;IGFBP3;CAPN2;ANTXR1;MGEA5;ANGPTL4;KLF2;RTN4;BMP4;FLI1;SERPINE1;BRPF1;ID1;ADM;JUN;CXCL12;POSTN;ACTA2;SFRP1;SLIT3;ALCAM;VWF;CXCR4
macrophage differentiation	6.0257e-08	CD274;KDM6B;HIF1A;PLA2G7;ITGB5;PON2;MYB;NAB2;EGR2;S100A8;PTGDR2;CDKN1A;ZFP36;STAT3;IGF1R;CD14;ADIPOQ;KLF4;ALOX5;S100A9;KLF2;NR4A1;DDR1;IRF1;MEF2A;ID1;CAV1;JUN;TIMP1;STAT1;WT1;HSPA1A;CXCR4;IFI16
cell cycle arrest	6.19019e-08	KPNA2;KDM6B;SNAI2;MYB;SERPINF1;EGR2;KCNA1;UCHL1;SOX10;ZBTB16;NCK1;CDKN1A;ITGB1;PDLIM5;GZMM;ADIPOQ;FOXO6;IGFBP3;ANGPTL4;KLF2;BMP4;GADD45G;APOD;RAD51B;CTGF;TP63;WEE1;KISS1R;ADM;ZFP82;CXCL12;BCL6;WT1;HSPA1A;CXCR4;AFAP1L2;CREBZF;CD274;TGFB3;RPS9;LUM;MEOX2;ASNS;TAGLN;CYP1B1;PTGR1;IL24;BTG2;SLC2A1;BCL11B;MEOX1;POT1;ATG5;ALOX5;IDO1;C2orf40;CDK8;HTT;NR4A1;KRT19;FHL1;SSTR3;MAP4K4;DRG2;JUN;PLK2;WISP2;HLX;N…
learning and/or memory	6.65922e-08	HTR1D;KALRN;SCN1A;ARC;BACE2;BGN;EGR2;UCHL1;KCNA1;PENK;AKAP12;KCNIP3;FOXO6;SNCA;SLC24A2;MECP2;ADAMTS5;S100A9;CAPN2;PDE8A;HSD11B1;BAIAP2;RTN4;MEF2A;NUDT6;GRM1;NCAM1;CXCL12;CAV1;STAT1;ST8SIA4;CXCR4;BAZ1A;CRMP1;PGGT1B;CTSK;SLC1A1;IGF1R;STAT3;PRNP;BCL11B;HLA-A;CREBBP;CCL11;HTT;NR4A1;KCNJ6;NAPG;JUN;ESRRG;TIMP1;TTR;NTS;PRKG2
stress fiber assembly	6.76313e-08	KALRN;COMP;RHOU;CDKN1A;AKAP12;ITGB1;SORBS2;ADIPOQ;S100A9;CAPN2;PLXNB1;BMP4;GRM1;CTGF;NCAM1;CAV1;CXCL12;ADM;KISS1R;POSTN;SPRED2;SFRP1;HSPA1A;CXCR4;F3;AKAP13;TEAD4;CDC14A;TGFB3;CRMP1;ITGB5;TXNIP;EEF1A1;PGGT1B;TAGLN;S100A8;CYTH1;BMPER;PNKD;ARHGAP15;STAT3;KLF4;NGEF;SFTPA1;DDR1;NUAK2;JUN;ACTA2
endothelial cell adhesion	7.33991e-08	CCL5;PLA2G7;TXNIP;THBS4;SERPINF1;APLN;ANGPTL2;S100A8;PLAUR;CXADR;BMPER;IGF1R;ITGB1;CD14;ADIPOQ;CREBBP;IGFBP3;CAPN2;ANTXR1;ANGPTL4;KLF2;CLDN5;BMP4;FLI1;SERPINE1;GAS6;SPRY1;ID1;IER2;TSR1;CTGF;ADM;CAV1;VWF;WT1;HSPA1A;CXCR4
neurite outgrowth	7.58695e-08	METRN;KALRN;ARC;SERPINF1;PLAUR;NCK1;PTGDR2;CDKN1A;ITGB1;ARTN;PHACTR3;PLXNB1;BMP4;APOD;GRM1;CXCL12;HSPA1A;CXCR4;FIG4;LUM;KANK1;CD151;THBS4;GRK5;CYTH1;P2RY6;BTG2;HLA-A;CELSR2;NGEF;GPR50;NR4A1;HTT;SCN2B;CD74;SULF1;JUN;WISP2;DSP;BAG1;CCL5;MYO10;HSP90AA1;LGI1;HIP1;FAM107A;FKBP5;DNAJB1;INPP5J;SNCA;MECP2;MGEA5;ITPKB;BAIAP2;RTN4;MEF2A;DPYSL3;NCAM1;CAV1;POSTN;DUSP4;SFRP1;STAT1;SHROOM3;SRGAP2;SLIT3;FEZ1;PT…
lipid storage	7.93298e-08	DACT1;CFD;CDKN2B;SERPINF1;BGN;EGR2;MC3R;CDKN1A;NR2C2;GBA;ASXL3;FKBP5;ADIPOQ;DNAJB1;PLIN3;SNCA;MECP2;IGFBP3;ANGPTL4;SHOX2;KLF2;HSD11B1;BMP4;DNAJC3;APOD;TBX15;ID1;NCAM1;CTGF;CXCL12;INSL6;CAV1;MLYCD;GSR;SFRP1;BCL6;HSPA1A;GDF15;GPR3;THRSP;ATG13;HIF1A;COL5A1;TXNIP;PPP1R3G;APLN;HILPDA;GRK5;ANGPTL2;BAMBI;EID1;CTSK;BTG2;MFN2;IGF1R;STAT3;SLC2A1;CD14;PFKFB3;CFTR;TGIF1;UPP2;UCP3;ATG5;ALOX5;TCF15;CDK8;DGAT2;…
G0/G1 transition	1.03132e-07	DACT1;CDKN2B;HNF1A;SNAI2;MYB;IKBKE;SERPINF1;BGN;UCHL1;ZBTB16;PLAUR;CDKN1A;RUVBL1;KCNIP3;PDGFRL;ITGB1;ADIPOQ;PARN;MECP2;ANGPTL4;MGEA5;CENPK;BMP4;MEF2A;ID1;CTGF;CXCL12;CAV1;WEE1;ADM;STAT1;WT1;HSPA1A;CXCR4;TJP2;CD274;HIF1A;TXNIP;KANK1;DUSP1;MEOX2;PGGT1B;TAGLN;MPPED2;CYP1B1;LMO2;PTGR1;BTG2;IL24;MFN2;IGF1R;ERRFI1;STAT3;PRNP;BCL11B;KLF4;CREBBP;IDO1;C2orf40;CDK8;IRF1;SSTR3;FHL1;MAP4K4;JUN;ITCH;ACTA2;PLK…
muscle cell differentiation	1.22609e-07	MURC;MBD2;KPNA2;PITX3;FGF6;HEXIM1;MYB;HSP90AA1;SOX10;CDKN1A;ITGB1;PDLIM5;CLIP3;ADIPOQ;CAPN2;NSMCE2;GPCPD1;BAIAP2;RTN4;BMP4;COL15A1;MEF2A;ATP2A1;ID1;NCAM1;CTGF;CAV1;CXCL12;GSR;POSTN;BCL6;SFRP1;STAT1;PANX1;SLIT3;WT1;CXCR4;TTN;BAZ1A;TEAD4;TGFB3;HIF1A;BCL9;EEF1A1;TAGLN;TBX3;THBS4;LMO2;EID1;BTG2;IGF1R;STAT3;PRNP;MEOX1;KLF4;CFTR;CREBBP;MYH6;SERPINE1;MSC;FHL1;ZNF148;MAP4K4;JUN;UTRN;ESRRG;ACTA2;TIMP1;ANK…
blood vessel permeability	1.28821e-07	CCL5;CELA1;CXCL2;EFEMP1;PLA2G7;SERPINF1;COMP;PLAUR;CDKN1A;CXADR;ITGB1;IGFBP3;MGEA5;ANGPTL4;CLDN5;PLXNB1;CXCL12;ADM;CAV1;HSPA1A;CXCR4;F3;CD274;PTGES;HIF1A;CD151;FIGF;APLN;ANGPTL2;S100A8;STAT3;IGF1R;PRNP;CFTR;HLA-A;ALOX5;SFTPA1;CCL11;NR4A1;FLI1;SERPINE1;HDC;JUN;ACTA2;AHSG;TIMP1;NTS;VWF
epithelial cell proliferation	1.35782e-07	AQP5;CXCL2;CDKN2B;FGF6;BGN;SERPINF1;PLAUR;CDKN1A;CXADR;ITGB1;ADIPOQ;IGFBP3;BMP4;GADD45G;ID1;CTGF;CAV1;ADM;CXCL12;POSTN;SFRP1;HSPA1A;CXCR4;TGFB3;LUM;BCL9;TXNIP;ITGB5;TAGLN;TBX3;APLN;P2RY6;ABCG2;IGF1R;ERRFI1;STAT3;KLF4;CFTR;IDO1;SERPINE1;GAS6;SPRY1;JUN;PLK2;TIMP1;NTS;DKK3;SLC22A1
lipid metabolism	1.3597e-07	PRMT2;CFD;ACOT1;NAPEPLD;PLA2G7;HNF1A;MYB;IKBKE;SERPINF1;MC3R;ZBTB16;ALDOB;CH25H;GBA;NR2C2;ADIPOQ;RORB;FOXO6;INPP5J;PLIN3;SNCA;S100A9;IGFBP3;ANGPTL4;MGEA5;KLF2;HSD11B1;COL15A1;EXTL2;CDA;APOD;TP63;CYB5R4;CAV1;ADM;INSL6;MLYCD;POSTN;BCL6;STAT1;HSD17B12;HSPA1A;PTPRO;GPR3;THRSP;PRKAG3;HIF1A;TXNIP;DUSP1;PON2;APLN;ANGPTL2;CYP1B1;ABCG2;HADHB;STAT3;MFN2;GSTK1;BCL11B;CELSR2;CFTR;CREBBP;UCP3;ALOX5;SFTPA1;TTP…
synaptic plasticity	1.43281e-07	KALRN;CACNB3;ARC;RGS7BP;EGR2;UCHL1;NRG3;AKAP12;KCNIP3;GRIK2;ITGB1;GZMM;ADIPOQ;PARN;PDE4B;SNCA;SLC24A2;MECP2;S100A9;CAPN2;PDE8A;BAIAP2;HSD11B1;RTN4;APOD;MEF2A;DPYSL3;NCAM1;GRM1;CAV1;CXCL12;DUSP4;STAT1;PANX1;ST8SIA4;KCNC1;HSPA1A;PCP4;SLC17A7;CRMP1;DUSP1;EEF1A1;TBX3;RBM3;EID1;RGS7;SLC1A1;IL24;IGF1R;SLC2A1;STAT3;PRNP;SLC38A3;PFKFB3;HLA-A;CREBBP;CD200;HTT;GRIK5;NR4A1;SERPINE1;HDC;SSTR3;KCNJ6;JUN;PLK2;…
aerobic metabolism	1.76856e-07	CCL5;HIF1A;ABCC9;FMO5;TXNIP;DUSP1;SERPINF1;MC3R;CYP1B1;S100A8;MFN2;STAT3;SLC2A1;PRNP;ADIPOQ;PLIN3;UCP3;ALOX5;S100A9;IDO1;CCL11;ITPKB;CPT1C;NR4A1;APOD;FHL1;TBX15;ATP2A1;CAV1;ESRRG;GSR;HSPA1A;GDF15
hepatic stellate cell activation	1.92412e-07	CCL5;TGFB3;COL1A1;HIF1A;HNF1A;MYB;SERPINF1;BAMBI;PLAUR;CDKN1A;STAT3;ADIPOQ;CFTR;ALOX5;MECP2;IGFBP3;KLF2;RTN4;ADH1C;EXTL2;MEF2A;SERPINE1;CD74;CTGF;CAV1;SYNC;CXCL12;POSTN;ACTA2;MAT2A;STAT1;TIMP1;WT1;CXCR4
drug resistance	1.94931e-07	CCL5;AQP5;CXCL2;PMS2;LGR5;SLC19A1;SNAI2;ALDH1B1;IKBKE;SERPINF1;EGR2;UCHL1;PLAUR;SOX10;CDKN1A;GBA;NR2C2;ITGB1;GZMM;FKBP5;ITGB6;S100A9;IGFBP3;API5;ARTN;PDLIM7;BMP4;CDA;NUP62;ID1;DPYSL3;CTGF;TP63;CXCL12;WEE1;CAV1;POSTN;GSR;STAT1;SFRP1;BCL6;WT1;HSPA1A;GDF15;CXCR4;CD274;HIF1A;CD151;DUSP1;EEF1A1;MEOX2;ASNS;TAGLN;S100A8;CYP1B1;CALCR;ABCG2;MVP;IL24;STAT3;SLC2A1;IGF1R;PRNP;SLC38A4;BCL11B;CD14;TGIF1;KLF4;P…
G1/S transition checkpoint	1.99263e-07	CNOT2;KPNA2;CDKN2B;HNF1A;MYB;PIK3IP1;BGN;KCNA1;UCHL1;ZBTB16;PLAUR;CDKN1A;AKAP12;HIP1;BCL6B;KCNIP3;JMJD6;ADIPOQ;IGFBP3;RAB31;SESN1;ADRA1B;PTBP3;BMP4;WAC;GADD45G;ID1;CTGF;WEE1;CAV1;POSTN;MAT2A;STAT1;SFRP1;GSPT1;WT1;GDF15;HSPA1A;CXCR4;AFAP1L2;PTGES;TGFB3;CDC14A;HIF1A;TXNIP;PGGT1B;NDRG4;ABCG2;BTG2;IL24;IGF1R;STAT3;MFN2;PFKFB3;KLF4;CREBBP;ATG5;ALOX5;IDO1;C2orf40;CDK8;NR4A1;IRF1;SERPINE1;FHL1;CD74;MAP4…
neuronal plasticity	2.89395e-07	KALRN;HIF1A;ARC;TBX3;SERPINF1;THBS4;NRTN;GRK5;EGR2;ABCG2;KCNIP3;GRIK2;BTG2;STAT3;IGF1R;PRNP;HLA-A;SNCA;CREBBP;SLC24A2;MECP2;ALOX5;CCL11;PHACTR3;BAIAP2;RTN4;HTT;MEF2A;SERPINE1;NUDT6;NCAM1;GRM1;DPYSL3;CAV1;CXCL12;JUN;STAT1;TIMP1;PANX1;HABP4;ST8SIA4;HSPA1A;PTPRO;CXCR4
S phase	2.94385e-07	MBD2;MYB;UCHL1;ZBTB16;CDKN1A;ITGB1;PDLIM5;ADIPOQ;FOXO6;IGFBP3;KLF2;BMP4;POLR1E;NUDT6;CTGF;TP63;CXCL12;WEE1;ADM;BCL6;GSPT1;WT1;HSPA1A;CXCR4;CDCP1;AFAP1L2;MEOX2;ASNS;LMO2;SASS6;BTG2;SLC2A1;POT1;IDO1;C2orf40;RMI1;NR4A1;MYL1;FLI1;SIX2;FHL1;SSTR3;CD74;MAP4K4;CENPT;JUN;PLK2;ZKSCAN3;NUAK1;BAG1;IFI16;DACT1;CDKN2B;MCC;HNF1A;BGN;SNCA;MECP2;SHMT1;NSMCE2;MEF2A;ID1;NCAM1;CGREF1;CAV1;POSTN;SFRP1;STAT1;PTP4A1;G…
morphogenesis	3.19213e-07	KALRN;FGF6;EFEMP1;PLA2G7;SNAI2;MYB;SERPINF1;EGR2;NCK1;SOX10;RHOU;CDKN1A;NRG3;ITGB1;FOXO6;PLIN3;IGFBP3;CAPN2;PRRX2;KLF2;PLXNB1;BMP4;CTGF;GRM1;TP63;ADM;WEE1;CXCL12;KIRREL3;HSPA1A;CXCR4;SMC4;TGFB3;BICD1;LUM;CD151;SIX3;GRK5;KLF13;LMO2;CYP1B1;CALCR;CTSK;SLC2A1;MEMO1;BCL11B;BNC2;SLC40A1;CELSR2;DSTN;POU3F2;TCF15;KIF13A;HTT;KRT19;VEZT;PEX11A;MAP4K4;SULF1;JUN;MUC5AC;DSP;DFNB31;IFI16;OSR2;DACT1;MYO10;HEXIM…
nerve cell differentiation	3.86335e-07	LGR5;KDM6B;PITX3;HNF1A;HEXIM1;BGN;SERPINF1;EGR2;PANX2;UCHL1;SOX10;ZBTB16;NCK1;PLAUR;CDKN1A;ZIC2;CHST14;HIP1;ITGB1;PDLIM5;FKBP5;RORB;SNCA;MECP2;ARTN;RTN4;BMP4;GADD45G;MEF2A;APOD;SEMA3B;ID1;NCAM1;DPYSL3;GRM1;TP63;CHAC1;WEE1;CXCL12;DLX2;CAV1;DUSP4;KIRREL3;SPRED2;SRGAP2;BCL6;FEZ1;WT1;HSPA1A;KCNC1;GPR3;PTPRO;CREBZF;TGFB3;PCP4;CRMP1;ADAM23;PGGT1B;NRTN;TBX3;MPPED2;TRIM16;UPF3B;NDRG4;BTG2;STAT3;IGF1R;PRN…
senescence	3.87972e-07	SERTAD1;CXCL2;POLM;KDM6B;CDKN2B;MYB;DCBLD2;SERPINF1;ME2;UCHL1;PLAUR;SOX10;CDKN1A;AKAP12;KCNIP3;ITGB1;SORBS2;JMJD6;ADIPOQ;CEMIP;COL16A1;MECP2;PPM1B;ABI3;ADAMTS5;IGFBP3;SUN1;SESN1;NSMCE2;KLF2;HSD11B1;BMP4;GADD45G;MEF2A;TBX15;ID1;CTGF;TP63;CAV1;CXCL12;POSTN;DUSP4;STAT1;BCL6;SFRP1;WT1;GCLM;GDF15;HSPA1A;CXCR4;CA3;HIF1A;DUSP1;TXNIP;EEF1A1;MEOX2;ASNS;TBX3;TAGLN;MVP;ZFP36;CTSK;IL24;BTG2;SLC2A1;IGF1R;ERRF…
cell transdifferentiation	4.11875e-07	CCL5;TEAD4;TGFB3;KDM6B;COL1A1;HIF1A;SNAI2;DUSP1;SIX3;SERPINF1;COMP;UCHL1;PLAUR;SOX10;CDKN1A;BMPER;IL24;STAT3;PAX4;ITGB1;BCL11B;KLF4;POU3F2;MECP2;BMP4;MSC;MEF2A;SFTPB;ID1;CTGF;DLX2;CAV1;ADM;CXCL12;POSTN;ITCH;COL14A1;ACTA2;WISP2;SFRP1;TIMP1;DSP;WT1;DKK3;HSPA1A;CXCR4
stem cell proliferation	4.88423e-07	CCL5;LGR5;KDM6B;SNAI2;MYB;ALDH1B1;SERPINF1;PLAUR;CDKN1A;CHST14;KCNIP3;BCL6B;PAX4;ITGB1;MECP2;IGFBP3;RTN4;BMP4;SEMA3B;ID1;GRM1;CTGF;NCAM1;TP63;CXCL12;DLX2;CAV1;POSTN;STAT1;SFRP1;WT1;GDF15;CXCR4;THRSP;HIF1A;TBX3;APLN;ABCG2;STAT3;IGF1R;SLC2A1;BCL11B;KLF4;ALOX5;SNRPB;MLLT11;TCF15;HTT;GAS6;CD74;TIMP1
energy homeostasis	4.98721e-07	FAM132B;CFD;CDKN2B;NAPEPLD;HEXIM1;IKBKE;SERPINF1;MC3R;NR2C2;ATRNL1;ADIPOQ;RORB;ANGPTL4;HSD11B1;SLC25A25;BMP4;APOD;ID1;CYB5R4;CAV1;INSL6;CXCL12;KISS1R;GDF15;CXCR4;TEAD4;PRKAG3;HIF1A;TXNIP;DUSP1;APLN;IGF1R;MFN2;STAT3;SLC2A1;PRNP;PFKFB3;KLF4;UCP3;CREBBP;PRKAB2;GPR50;RMI1;CPT1C;HTT;NR4A1;SERPINE1;SSTR3;NUAK2;ESRRG;AHSG;TIMP1;NTS;TTR
T-cell development	5.48982e-07	CCL5;MBD2;KDM6B;HNF1A;CD83;MYB;ACKR4;EGR2;ZBTB16;NCK1;CDKN1A;RUVBL1;BCL6B;ADIPOQ;S100A9;KLF2;ITPKB;HSD11B1;BMP4;NEURL3;MEF2A;ID1;ADM;CXCL12;CAV1;GIMAP4;DUSP4;STAT1;BCL6;CXCR4;CD274;TGFB3;HIF1A;DUSP1;KLF13;S100A8;LMO2;P2RY6;DOCK8;STAT3;SLC2A1;IGF1R;PRNP;BCL11B;HLA-DQB1;KLF4;HLA-A;CFTR;CREBBP;ATG5;SFTPA1;IDO1;STK17B;CD200;BANP;NR4A1;FGL2;FLI1;IRF1;PSMB8;JUN;HOXB3;NTS;ALCAM
myelination	5.56226e-07	CCL5;BACE2;LGI1;EGR2;ENPP6;SOX10;PTGDR2;CDKN1A;AKAP12;NR2C2;ITGB1;SNCA;MECP2;ARTN;RTN4;COL15A1;BMP4;APOD;NCAM1;CADM4;CTGF;CAV1;STAT1;GDF15;HSPA1A;CXCR4;TGFB3;OPALIN;HIF1A;CD151;NAB2;CYTH1;IGF1R;STAT3;KIF1B;PRNP;CFTR;POU3F2;SFTPA1;CD200;HTT;GAS6;BRPF1;SFTPB;JUN;UTRN;TIMP1;DFNB31
immunomodulation	5.64719e-07	F3;CCL5;CD274;CXCL2;DUSP1;CD83;APLN;PENK;HIP1;IL24;IGF1R;STAT3;ITGB1;CD14;ADIPOQ;HLA-DQB1;HLA-A;SNCA;ATG5;SFTPA1;IDO1;CD200;HSD11B1;IRF1;GAS6;CD74;IER2;JUN;CAV1;CXCL12;DUSP4;STAT1;NTS;HSPA1A;IFI16;CXCR4
innate immune response	6.6157e-07	CCL5;AQP5;MBD2;RASGEF1B;CXCL2;CFD;KDM6B;GBP6;TNIP1;IKBKE;SERPINF1;BGN;SF3A1;ZBTB16;PLAUR;HIP1;CH25H;GZMM;ADIPOQ;ANO10;PDE4B;SNCA;MECP2;S100A9;SESN1;KLF2;HSD11B1;CDA;TFCP2L1;DNAJC3;MEF2A;IFIT1;NCAM1;CAV1;CXCL12;DUSP4;STAT1;BCL6;PANX1;WT1;PELI1;HSPA1A;CXCR4;F3;CD274;PCP4;PDLIM2;CD300C;LUM;CHORDC1;HIF1A;DUSP1;TXNIP;PON2;EEF1A1;S100A8;P2RY6;MVP;ZFP36;CTSK;GPR183;IL24;EVI5;MFN2;STAT3;IGF1R;PRNP;CD14;S…
muscle development	8.1934e-07	TTN;TEAD4;KPNA2;CHODL;PRKAG3;MEOX2;HSP90AA1;IGF1R;PRNP;CLIP3;MEOX1;NDST1;UCP3;IGFBP3;XIRP1;SUN1;SHOX2;MGEA5;TCF15;HSD11B1;RTN4;BMP4;NR4A1;PDLIM7;COL15A1;MSC;MEF2A;FHL1;TBX15;MYH7;JUN;CXCL12;UTRN;COL14A1;ACTA2;RRAD;CXCR4
macrophage activation	9.10536e-07	F3;CCL5;CELA1;CXCL2;KDM6B;CD300C;HIF1A;PLA2G7;DUSP1;HSP90AA1;SERPINF1;BGN;MC3R;S100A8;PLAUR;P2RY6;CDKN1A;STAT3;PRNP;CD14;ADIPOQ;TGIF1;KLF4;SNCA;ALOX5;S100A9;SFTPA1;C2orf40;ANGPTL4;KLF2;CD200;NR4A1;FGL2;IRF1;GAS6;SFTPB;CAV1;JUN;BATF2;STAT1;NTS;GDF15;HSPA1A;IFI16
bone calcification	9.30798e-07	LUM;COL1A1;HIF1A;HSD11B1;BMP4;COL1A2;DUSP1;PDLIM7;SERPINE1;GAS6;SERPINF1;BGN;CALCR;CAV1;ADM;IFITM5;AHSG;STAT1;GBA;IGF1R;ITGB1;ADIPOQ;CFTR
macrophage function	1.03273e-06	F3;CCL5;HIF1A;KIF1C;THBS4;SERPINF1;GRK5;S100A8;CAPG;CTSK;STAT3;PRNP;CD14;ANO10;ADIPOQ;SLC40A1;KLF4;CFTR;MECP2;ATG5;S100A9;SFTPA1;CCL11;CD200;TNFRSF13C;IRF1;GAS6;CXCL12;ADM;CAV1;ESRRG;BCL6;STAT1;NTS;GDF15;HSPA1A
hepatic regeneration	1.05133e-06	INHBE;CXCL2;ABTB2;HIF1A;TXNIP;S100A8;PLAUR;CDKN1A;STAT3;IGF1R;ITGB1;ADIPOQ;ATG5;ALOX5;IGFBP3;S100A9;HSD11B1;RTN4;NR4A1;BMP4;EXTL2;IRF1;SERPINE1;GAS6;ID1;SULF1;NCAM1;CTGF;CAV1;JUN;CXCL12;ACTA2;TIMP1;STAT1;BCL6;TTR;NTS;PTP4A1;VWF;WT1;DKK3;HSPA1A;CXCR4
smooth muscle cell apoptosis	1.06376e-06	F3;CDKN2B;HIF1A;TIMP4;DUSP1;MEOX2;APLN;CTSK;MFN2;SLC2A1;STAT3;IGF1R;ITGB1;ADIPOQ;HLA-A;ALOX5;RTN4;BMP4;NR4A1;IRF1;SERPINE1;GAS6;IER2;JUN;ADM;ACTA2;TIMP1;AHSG;WT1
endothelial cell apoptosis	1.07404e-06	LUM;HIF1A;ITGB5;DUSP1;SERPINF1;ANGPTL2;COMP;S100A8;ADAMTS2;CDKN1A;STAT3;IGF1R;ERRFI1;ITGB1;ADIPOQ;CFTR;IGFBP3;ADAMTS5;S100A9;CAPN2;IDO1;ANGPTL4;BMP4;FGL2;FLI1;GAS6;SERPINE1;SERPINA12;ID1;CTGF;ADM;CAV1;JUN;CXCL12;TIMP1;STAT1;WT1;HSPA1A;GDF15;IFI16;CXCR4
bone metabolism	1.0742e-06	PTGES;TGFB3;COL1A1;HIF1A;FGF6;BGN;APLN;NCK1;PLAUR;CALCR;MGAM;CTSK;IGF1R;ADIPOQ;CFTR;ALOX5;IGFBP3;CD200;BMP4;IRF1;SERPINE1;SPRY1;SERPINA12;DRG2;ADM;CAV1;POSTN;STAT1;TIMP1;AHSG;HSPA1A
sensitization	1.08045e-06	CCL5;CXCL2;KALRN;EFEMP1;LGI1;PIK3IP1;CSTA;CDKN1A;PENK;KCNIP3;GBA;NR2C2;ITGB1;FKBP5;ADIPOQ;DNAJB1;PDE4B;INPP5J;SNCA;MECP2;S100A9;IGFBP3;CAPN2;ARTN;ADRA1B;MEF2A;DEDD2;ATP2A1;GRM1;CAV1;CXCL12;WEE1;GSR;POSTN;STAT1;PANX1;ADAMTS8;WT1;HSPA1A;CXCR4;SLC17A7;HIF1A;PSMB9;TXNIP;THBS4;NRTN;RGS7;ABCG2;MVP;IL24;IGF1R;SLC2A1;STAT3;CD14;HLA-A;POT1;UCP3;ATG5;ALOX5;SFTPA1;EDEM2;TTPA;CD200;NR4A1;HTT;IRF1;RAD50;SCN2B…
anchorage independent growth	1.26112e-06	DACT1;LGR5;KPNA2;PHLDA3;MYB;IKBKE;HSP90AA1;BGN;SERPINF1;ME2;UCHL1;RHOU;PLAUR;CDKN1A;CXADR;AKAP12;BCL6B;ITGB1;SORBS2;ADIPOQ;INPP5J;IGFBP3;ASL;MGEA5;PRRX2;ARTN;INPP4A;BMP4;MEF2A;SEMA3B;ID1;NCAM1;GRM1;CTGF;CDO1;TP63;CAV1;PSMB4;KISS1R;POSTN;SFRP1;BCL6;STAT1;PANX1;WT1;GDF15;CXCR4;PTPRO;F3;CA3;CDCP1;PDLIM2;HIF1A;SNRPN;TXNIP;CD151;TBX3;ZFP36;IL24;BTG2;STAT3;IGF1R;ERRFI1;SLC2A1;MEMO1;TGIF1;PFKFB3;KLF4;AL…
mitochondrial damage	1.28147e-06	SERPINB4;CCL5;HNF1A;IKBKE;SERPINF1;UCHL1;CDKN1A;KCNIP3;GRIK2;PAX4;ITGB1;FKBP5;GZMM;ADIPOQ;DNAJB1;SNCA;IGFBP3;CAPN2;XIRP1;BMF;ANGPTL4;RTN4;BMP4;CTGF;GRM1;TP63;ADM;POSTN;STAT1;MIEF2;WT1;GDF15;HSPA1A;CRMP1;HIF1A;HIF3A;TXNIP;PON2;EEF1A1;BDH1;APLN;CTSK;IL24;STAT3;SLC2A1;IGF1R;MFN2;PRNP;SLC38A4;CD14;UCP3;ALOX5;ATG5;MLLT11;CD200;DAP;HTT;NR4A1;IRF1;CASQ1;ZNF148;XAF1;CIDEB;JUN;UTRN;TIMP1;HIST1H1C
scar formation	1.31316e-06	CA3;CCL5;TGFB3;CHST1;COL1A1;BGN;SERPINF1;S100A8;PLAUR;NCK1;ADAMTS2;CDKN1A;HLA-DQA1;STAT3;ITGB1;HLA-DQB1;HLA-A;ALOX5;IDO1;BMP4;SERPINE1;APOD;CTGF;CAV1;CXCL12;POSTN;ACTA2;TIMP1;SFRP1;HSPA1A;CXCR4
proteolysis	1.39552e-06	SERPINB4;CELA1;PMS2;KCNE4;MYB;BACE2;RGS7BP;SERPINF1;UCHL1;COMP;PLAUR;NCK1;CSTA;CDKN1A;ADAMTS2;MMP23B;CXADR;HIP1;PENK;ALDOB;KCNIP3;GBA;ITGB1;FKBP5;GZMM;ADIPOQ;ITGB6;SNCA;MECP2;ADAMTS5;IGFBP3;CAPN2;CREB5;ANTXR1;MGEA5;ANGPTL4;API5;ITPKB;APOD;ID1;CTGF;NCAM1;ADM;CXCL12;CAV1;POSTN;STAT1;BCL6;TMEM43;HSPA1A;CXCR4;GPR3;F3;TTN;TJP2;FIG4;CDC14A;LUM;HIF1A;PSMB9;ITGB5;DUSP1;CD151;EEF1A1;FIGF;ZDHHC2;CTSK;IGF1R…
focal adhesion assembly	1.44906e-06	CDCP1;CD274;LUM;ITGB5;PGGT1B;BGN;GRK5;APLN;COMP;UCHL1;NCK1;PLAUR;RHOU;CDKN1A;NRG3;STAT3;ITGB1;SORBS2;ADIPOQ;EPB41L3;CAPN2;ANGPTL4;BAIAP2;RTN4;PLXNB1;ANKRD13A;BMP4;NCAM1;CXCL12;KISS1R;CAV1;POSTN;PLK2;ETV6
cell homeostasis	1.50905e-06	CDKN2B;PLA2G7;HNF1A;MYB;UCHL1;ZBTB16;SOX10;KCNIP3;DNAJB1;SNCA;IGFBP3;BMF;ITPKB;RPE65;KLF2;RTN4;ADH1C;DNAJC3;APOD;RAB28;ID1;CAV1;CXCL12;DPP8;GSR;STAT1;TTL;WT1;HSPA1A;PTPRO;CXCR4;AFAP1L2;HIF1A;PSMB9;DUSP1;EEF1A1;APLN;BAMBI;ABCG2;MVP;CTSK;STAT3;IGF1R;ERRFI1;SLC38A4;PRNP;KLF4;CFTR;CREBBP;ATG5;DAP;NR4A1;HTT;FLI1;TIMP1
tissue remodeling	1.60151e-06	CCL5;CXCL2;TGFB3;FBLN2;HIF1A;TIMP4;THBS4;TBX3;SERPINF1;APLN;ANGPTL2;S100A8;ENDOU;PLAUR;CDKN1A;CTSK;STAT3;ADIPOQ;CFTR;ITGA11;S100A9;ANGPTL4;CCL11;HSD11B1;RTN4;BMP4;DDR1;SERPINE1;NCAM1;CTGF;CAV1;CXCL12;ADM;MUC5AC;DPP8;POSTN;ACTA2;BCL6;TIMP1;CXCR4
internalization	1.65023e-06	AQP5;LGR5;KALRN;SNAI2;SIGLEC15;ARC;ACKR4;EHD4;UCHL1;NCK1;PTGDR2;PLAUR;CXADR;ITGB1;JMJD6;ADIPOQ;NPHS2;IGFBP3;ANTXR1;ANGPTL4;ADRA1B;PLXNB1;GRM1;ADM;CXCL12;KISS1R;PANX1;HSPA1A;RIN1;CXCR4;F3;PGM1;CD274;TGFB3;BICD1;SLC17A7;CD151;APLN;GRK5;CALCR;CYTH1;ABCG2;MVP;SLC2A1;REPS2;SLC38A3;SLC40A1;HLA-A;SFTPA1;SNAP91;HTT;TNFRSF13C;VEZT;SSTR3;CD74;SULF1;JUN;PLK2;DSP;NTS;SLC22A1;CCL5;SLC19A1;BGN;AKAP12;HIP1;GRIK…
cell cycle regulation	1.67964e-06	OSR2;PRMT2;SERTAD1;CDKN2B;MYB;HSP90AA1;RHOBTB1;UCHL1;PLAUR;CDKN1A;AKAP12;KCNIP3;NR2C2;ITGB1;JMJD6;PARN;FOXO6;PPM1B;S100A9;IGFBP3;KLF2;BMP4;GADD45G;MEF2A;ID1;CTGF;DPYSL3;TP63;WEE1;CXCL12;CAV1;GIMAP4;STAT1;SFRP1;BCL6;WT1;GSPT1;TPD52L1;HSPA1A;CXCR4;BAZ1A;INHBE;PTGES;CDC14A;TGFB3;CRMP1;HIF1A;TMCO1;DUSP1;MEOX2;EEF1A1;RBM3;S100A8;CPSF3L;TRIM16;ZFP36;IL24;BTG2;IGF1R;STAT3;PRNP;BCL11B;KLF4;TGIF1;POU3F2;C…
Ca++ export	1.81389e-06	CCL5;CACNB3;HSP90AA1;MC3R;PLAUR;PTGDR2;KCNIP3;GRIK2;GBA;ITGB1;ADIPOQ;DNAJB1;PDE4B;SLC24A2;SNCA;S100A9;CAPN2;ARTN;ITPKB;ADRA1B;BMP4;ATP2A1;GRM1;CAV1;ADM;CXCL12;KISS1R;GSR;IFITM5;PANX1;HSPA1A;GPR3;CXCR4;TTN;PGM1;AKAP13;PCP4;TGFB3;GRK5;RGS7;S100A8;CALCR;P2RY6;CTSK;IL24;MFN2;IGF1R;SLC2A1;RCN3;PRNP;CD14;CELSR2;CFTR;UCP3;ALOX5;CCL11;NR4A1;HTT;CASQ1;JUN;NTS;TTR;ANKRD1;VWF;HIST1H1C
brain development	1.90437e-06	CCL5;KPNA2;PITX3;SCN1A;NAPEPLD;PLA2G7;LGI1;EGR2;ZIC2;NRG3;PENK;AKAP12;NR2C2;JMJD6;RORB;PDE4B;SLC24A2;SNCA;MECP2;IGFBP3;ASL;SUN1;ITPKB;RTN4;BMP4;NEURL3;APOD;MEF2A;SEMA3B;NUP62;ZC3H14;ID1;GRM1;NCAM1;CAV1;DLX2;KISS1R;CXCL12;POSTN;KIRREL3;SRGAP2;ST8SIA4;CXCR4;TGFB3;CRMP1;HIF1A;SNRPN;SIX3;PGAP1;CTSK;DOCK8;STAT3;SLC2A1;IGF1R;PRNP;KLF4;TGIF1;HLA-A;CREBBP;ATG5;SLC1A4;LUZP1;CPT1C;HTT;NR4A1;BRPF1;HDC;SLCO1…
microglial activation	2.06372e-06	CCL5;KDM6B;SERPINF1;CDKN1A;AKAP12;GBA;ITGB1;JMJD6;PDE4B;SNCA;IGFBP3;RTN4;APOD;NCAM1;DPYSL3;ADM;CXCL12;STAT1;PELI1;HSPA1A;CXCR4;CD274;HIF1A;TXNIP;DUSP1;PGGT1B;GRK5;S100A8;P2RY6;STAT3;PRNP;CD14;KLF4;TGIF1;ALOX5;IDO1;C2orf40;CD200;HTT;FGL2;IRF1;DDR1;SERPINE1;GAS6;CD74;JUN;TIMP1;TTR;NTS
lipogenesis	2.09729e-06	CFD;HNF1A;SERPINF1;EGR2;ME2;COMP;MC3R;CDKN1A;CH25H;NR2C2;ASXL3;ADIPOQ;FOXO6;PLIN3;IGFBP3;ANGPTL4;KLF2;HSD11B1;BMP4;TBX15;TP63;CAV1;MLYCD;SFRP1;STAT1;GCLM;WT1;THRSP;PTGES;HIF1A;TXNIP;DUSP1;BDH1;CYP1B1;CTSK;IGF1R;MFN2;STAT3;SLC2A1;CFTR;PFKFB3;UCP3;ALOX5;SLC1A4;CDK8;DGAT2;NR4A1;DDR1;TNFRSF13C;MAP4K4;SFTPB;CIDEB;TIMP1;SLC22A1
bone remodeling	2.6772e-06	CXCL2;TGFB3;KALRN;COL1A1;HIF1A;SIGLEC15;TXNIP;BGN;SERPINF1;COMP;S100A8;CALCR;CTSK;IGF1R;STAT3;ITGB1;ADIPOQ;KLF4;ALOX5;ADAMTS5;S100A9;IGFBP3;TTPA;CCL11;HSD11B1;BMP4;COL1A2;DNAJC3;SERPINE1;TBX15;CTGF;DRG2;CXCL12;JUN;POSTN;TIMP1;WISP2;SFRP1;STAT1;GDF15
glycolysis	2.80851e-06	CCL5;PDHA1;KPNA2;HNF1A;IKBKE;CDKN1A;PYCR1;ALDOB;ADIPOQ;DNAJB1;SNCA;IGFBP3;KLF2;HSD11B1;ID1;CTGF;CAV1;MLYCD;GSR;BCL6;STAT1;PFKFB1;HSPA1A;PGM1;CD274;PRKAG3;HIF1A;ABCC9;TXNIP;ATPIF1;APLN;HADHB;STAT3;MFN2;SLC2A1;IGF1R;PRNP;KLF4;PFKFB3;ATG5;IDO1;NR4A1;SERPINE1;DLD;SULF1;MYH7;JUN;ESRRG;NTS;RRAD
immune system function	3.15721e-06	CCL5;CXCL2;CFD;TNIP1;CD83;MC3R;PLAUR;CDKN1A;CH25H;PNMT;ADIPOQ;MECP2;IGFBP3;S100A9;ST3GAL1;KLF2;MEF2A;NCAM1;ADM;CXCL12;IFITM5;STAT1;BCL6;PANX1;WT1;HSPA1A;CXCR4;AKAP13;CD274;HIF1A;TXNIP;DUSP1;PON2;APLN;S100A8;CTSK;ZFP36;IGF1R;STAT3;PRNP;HLA-A;CFTR;SLC40A1;ALOX5;SFTPA1;IDO1;CD200;BANP;FGL2;IRF1;TNFRSF13C;PSMB8;JUN;MUC5AC;NTS;IFI16
mitotic entry	3.63677e-06	HTR1D;FGF6;PLA2G7;MYB;EGR2;NCK1;PLAUR;CDKN1A;AKAP12;ITGB1;PAX4;ADIPOQ;MECP2;IGFBP3;ANGPTL4;MGEA5;CPNE4;COL15A1;PTBP3;BMP4;ID1;NCAM1;CTGF;ADM;CXCL12;WEE1;CAV1;SPRED2;STAT1;PANX1;GDF15;HSPA1A;CXCR4;F3;AFAP1L2;ANKHD1;PTGES;TGFB3;CDC14A;HIF1A;MAGI3;DUSP1;MEOX2;EEF1A1;FIGF;GRK5;APLN;P2RY6;MTA3;NDRG4;SLC2A1;STAT3;IGF1R;ERRFI1;KLF4;POU3F2;POT1;ALOX5;BCAR3;C2orf40;CDK8;NR4A1;GAS6;JUN;TIMP1;WISP2;NTS;DKK3…
invasive growth	3.6576e-06	CDCP1;MYO10;CDC14A;HIF1A;SNAI2;KCNA1;PLAUR;MTA3;STAT3;MEMO1;KLF4;ADAMTS5;ANGPTL4;PLXNB1;BMP4;NR4A1;SERPINE1;MAP4K4;ID1;NUAK2;JUN;MUC5AC;TIMP1;WISP2
fibroblast activation	3.69653e-06	CCL5;ATG5;TGFB3;LUM;CCL11;FLI1;SERPINE1;APLN;ID1;S100A8;CTGF;CXCL12;CAV1;POSTN;ACTA2;TIMP1;TTR;STAT3;PELI1;CD14;GDF15;ADIPOQ;CXCR4
cell division	4.19913e-06	KDM6B;MYB;SERPINF1;EGR2;ZBTB16;PLAUR;CDKN1A;IFT81;ITGB1;IGFBP3;CAPN2;ANGPTL4;CENPK;BMP4;CTGF;CXCL12;WEE1;ADM;BCL6;WT1;HSPA1A;CXCR4;F3;TGFB3;CHORDC1;APLN;S100A8;RGS7;SASS6;CAPG;ABCG2;BTG2;BNC2;TTLL1;POT1;RMI1;DGAT2;KIF13A;HTT;VEZT;FLI1;PEX11A;JUN;PLK2;WISP2;PTPRN;NTS;BAG1;IFI16;SERTAD1;CNOT2;PMS2;CDKN2B;BGN;RUVBL1;PENK;AKAP12;PAX4;FKBP5;INPP5J;MECP2;SHMT1;CLIP1;MGEA5;ITPKB;MEF2A;MTHFD2;ID1;NCAM1;C…
cell damage	4.23323e-06	CELA1;CXCL2;PLA2G7;BGN;SERPINF1;UCHL1;CDKN1A;ADIPOQ;SNCA;IGFBP3;S100A9;CAPN2;MGEA5;KLF2;RTN4;BMP4;DNAJC3;MEF2A;GADD45G;CTGF;DPYSL3;WEE1;CAV1;ADM;CXCL12;GSR;STAT1;PANX1;HSPA1A;CXCR4;F3;CD274;PTGES;CRMP1;HIF1A;TXNIP;TAGLN;APLN;ATPIF1;S100A8;CALML3;ABCG2;CTSK;IL24;PNKD;STAT3;MFN2;SLC2A1;PRNP;CD14;KLF4;CFTR;UCP3;ALOX5;ATG5;SFTPA1;IDO1;HTT;FGL2;SERPINE1;SULF1;JUN;AHSG;TTR;ANKRD1;VWF;DKK3
immunoreactivity	4.33894e-06	HNF1A;CD83;PLAUR;PENK;GRIK2;ADIPOQ;SNCA;SLC24A2;IGFBP3;MGEA5;RTN4;BMP4;MEF2A;ID1;GRM1;NCAM1;CXCL12;ADM;CAV1;KISS1R;POSTN;SFRP1;WT1;HSPA1A;SLMAP;KCNC1;TTN;F3;SLC17A7;HIF1A;ADAM23;NAB2;APLN;SLC36A2;ABCG2;IL24;PRNP;KLF4;UCP3;ATG5;APBB1;IDO1;CCL11;CD200;STARD6;HTT;KRT19;SSTR3;KCNJ6;SULF1;JUN;ACTA2;TIMP1;TTR;NTS;ANKRD1;PRKG2
mitosis	4.61901e-06	KPNA2;KDM6B;PITX3;SCN1A;MYB;SERPINF1;EGR2;UCHL1;SOX10;ZBTB16;CDKN1A;ZIC2;NRG3;GBA;ITGB1;ADIPOQ;KLHL13;IGFBP3;CAPN2;PDE8A;BMP4;WAC;GADD45G;RAD51B;CTGF;CXCL12;ADM;WEE1;WT1;HSPA1A;CXCR4;F3;CDCP1;SMC4;CHORDC1;APLN;CYP1B1;S100A8;SASS6;P2RY6;BTG2;IL24;BCL11B;BNC2;REPS2;POT1;ATG5;C2orf40;RMI1;CDK8;KRT19;NR4A1;HTT;VCPIP1;CD74;SPC25;DRG2;CENPT;SETX;JUN;JADE1;PLK2;WISP2;NUAK1;PMS2;MYO10;CDKN2B;HEXIM1;SPICE…
cardiovascular system development	4.68824e-06	F3;CCL5;TEAD4;TGFB3;HIF1A;PLA2G7;MEOX2;APLN;GRK5;ANGPTL2;PLAUR;IGF1R;ADIPOQ;ITGA11;IGFBP3;CAPN2;ANGPTL4;PRRX2;KLF2;BMP4;FGL2;SERPINE1;MEF2A;ADM;JUN;CXCL12;POSTN;STAT1;AHSG;VWF;HSPA1A;CXCR4
kidney function	4.81284e-06	CXCL2;HNF1A;HSP90AA1;BGN;COMP;PLAUR;CDKN1A;ITGB1;ADIPOQ;NPHS2;MGEA5;ADRA1B;HSD11B1;CTGF;CAV1;CXCL12;ADM;POSTN;STAT1;SHROOM3;WT1;HSPA1A;CXCR4;PTPRO;CD274;PTGES;BICD1;HIF1A;CD151;APLN;S100A8;CYP1B1;P4HTM;ABCG2;IGF1R;MFN2;STAT3;CFTR;ATG5;ALOX5;IDO1;NR4A1;DDR1;GAS6;SERPINE1;ESRRG;TTR;NTS;SLC22A1
cell communication	4.89215e-06	TJP2;SCN1A;HIF1A;HNF1A;TXNIP;CD151;PTPN21;NRTN;APLN;PLAUR;CXADR;STAT3;IGF1R;CFTR;SLC38A2;KLF2;PLXNB1;BMP4;ENAH;ID1;CTGF;NCAM1;CXCL12;ADM;CAV1;POSTN;MAT2A;KIRREL3;TIMP1;AHSG;NTS;PANX1;HSPA1A;CXCR4
myogenesis	4.96407e-06	MURC;KPNA2;FGF6;HEXIM1;MYB;HSP90AA1;BGN;CDKN1A;MMP23B;PDLIM5;ITGB1;ADIPOQ;IGFBP3;CAPN2;XIRP1;MGEA5;NSMCE2;GPCPD1;BAIAP2;BMP4;MEF2A;NUDT6;ID1;CTGF;NCAM1;CXCL12;CAV1;SFRP1;HSPA1A;CXCR4;TTN;PGM1;TGFB3;HIF1A;DUSP1;MEOX2;UPF3B;BMPER;ZFP36;MFN2;SLC2A1;STAT3;IGF1R;PRNP;MEOX1;ITGA11;ALOX5;TCF15;DAP;NR4A1;MSC;SERPINE1;FHL1;SPRY1;MAP4K4;ZNF148;MYBPC2;JUN;UTRN;TTR;ANKRD1;RRAD;IFI16
contractile activity	5.21342e-06	TTN;PTGES;HIF1A;TXNIP;TAGLN;BGN;APLN;GRK5;P2RY6;AKAP12;STAT3;IGF1R;SLC2A1;CNN1;ITGB1;PRNP;ADIPOQ;UCP3;NPHS2;ALOX5;MYH6;MGEA5;ADRA1B;MYL4;MYL7;BMP4;MYL1;ATP2A1;MYBPC2;CTGF;MYH7;STOML1;JUN;CAV1;ADM;ESRRG;POSTN;ACTA2;TIMP1;SHROOM3;NTS;HSPA1A
dormancy	5.35424e-06	F3;ABI3;CD274;IDO1;KRT19;DUSP1;BMP4;DDR1;EEF1A1;GAS6;NUP62;PLAUR;POSTN;STAT1;STAT3;ITGB1;NUAK1;HSPA1A;CXCR4
skeletal development	5.47115e-06	OSR2;COL1A1;HIF1A;EFEMP1;DUSP1;SERPINF1;TBX3;COMP;CALCR;ZBTB16;CDKN1A;HIP1;BMPER;CTSK;BTG2;SLC2A1;IGF1R;ADIPOQ;KLF4;CREBBP;SHOX2;C2orf40;PRRX2;BMP4;MEF2A;BRPF1;TBX15;CTGF;JUN;IFITM5;PLK2;DUSP4;AHSG;SFRP1;PTP4A1;PRKG2
bone resorption	5.90255e-06	CCL5;CXCL2;HNF1A;SIGLEC15;SERPINF1;CSTA;CDKN1A;ITGB1;ADIPOQ;IGFBP3;S100A9;MGEA5;ANGPTL4;HSD11B1;BMP4;COL15A1;SEMA3B;NCAM1;CTGF;CAV1;CXCL12;POSTN;SFRP1;STAT1;CXCR4;PTPRO;PTGES;COL1A1;HIF1A;DUSP1;PGGT1B;CYP1B1;S100A8;CALCR;P2RY6;CTSK;CD14;SLC40A1;KLF4;CFTR;ATG5;ALOX5;SERPINE1;GAS6;SPRY1;DRG2;JUN;AHSG;TIMP1
dedifferentiation	6.41122e-06	CD274;TGFB3;LGR5;KDM6B;HIF1A;SNAI2;DUSP1;MYB;MLANA;EGR2;COMP;S100A8;PLAUR;MTA3;ABCG2;SLC2A1;STAT3;IGF1R;ITGB1;ADIPOQ;KLF4;S100A9;KLF2;CDK8;BMP4;TFCP2L1;DDR1;SERPINE1;ID1;CTGF;CAV1;CXCL12;JUN;ESRRG;POSTN;MAT2A;ACTA2;SFRP1;STAT1;WISP2;BCL6;SHROOM3;WT1
non-selective vesicle endocytosis	6.53317e-06	AQP5;LGR5;KALRN;SIGLEC15;CD83;ARC;PTPN21;EHD4;UCHL1;PLAUR;CXADR;ALDOB;ITGB1;JMJD6;BLOC1S6;ADIPOQ;ANTXR1;INPP4A;PROM2;GRM1;CXCL12;HSPA1A;RIN1;CXCR4;F3;CD274;TGFB3;FIG4;BICD1;SLC17A7;ARFGAP3;CD151;GRK5;CYTH1;ARFGAP1;CTSK;SLC2A1;REPS2;SLC40A1;HLA-A;DSTN;SFTPA1;SNAP91;HTT;VEZT;SSTR3;CD74;PATL2;PLA2G4E;NTS;PRKG2;CCL5;MYO10;HNF1A;HSP90AA1;HIP1;GRIK2;FKBP5;INPP5J;SNCA;SLC24A2;ADAMTS5;SHMT1;RAB31;CLIP1;R…
podocyte function	7.13605e-06	ALOX5;NPHS2;IGFBP3;KANK1;CD151;SERPINE1;CTGF;NCK1;PLAUR;ADM;SHROOM3;WT1;ADIPOQ;KLF4;PTPRO
branching morphogenesis	7.16331e-06	TGFB3;HIF1A;SNAI2;CD151;DCBLD2;TBX3;NRTN;IGF1R;STAT3;ITGB1;ITGB6;DSTN;NDST1;IGFBP3;ADAMTS16;CCL11;BMP4;DDR1;SPRY1;SULF1;CTGF;CAV1;CXCL12;ADM;KISS1R;POSTN;PLK2;SPRED2;STAT1;SFRP1;TIMP1;SLIT3;WT1;CXCR4
lactation	7.17291e-06	THRSP;PGM1;PTGES;TGFB3;HIF1A;PLA2G7;SNAI2;APLN;CALCR;ABCG2;PENK;SLC2A1;STAT3;ITGB1;ADIPOQ;SLC40A1;UCP3;SLC39A3;SLC1A4;IGFBP3;MGEA5;TTPA;SLC38A2;DGAT2;HTT;IRF1;DDR1;ID1;NCAM1;GRM1;TP63;ADM;CAV1;KISS1R;ACTA2;PANX1;WT1;GDF15
nerve regeneration	7.31877e-06	CXCL2;TGFB3;MYO10;NRTN;SERPINF1;COMP;SOX10;PLAUR;CDKN1A;CHST14;ABCG2;IGF1R;STAT3;ITGB1;HLA-A;KLF4;ARTN;RTN4;SERPINE1;APOD;DPYSL3;NCAM1;CXCL12;JUN;ADM;TIMP1;NTS;TTR;ANKRD1;ALCAM;GDF15;HSPA1A;CXCR4
cell aggregation	7.90203e-06	F3;TEAD4;MYO10;HIF1A;TIMP4;CD151;NAB2;DCBLD2;BGN;APLN;RHOU;CXADR;CAPG;BMPER;IGF1R;STAT3;SCUBE2;PRNP;ITGB1;SNCA;BMP4;DDR1;GAS6;NCAM1;CTGF;CAV1;WEE1;CXCL12;DLX2;KIRREL3;TIMP1;DSP;ETV6;VWF;ALCAM;WT1;CXCR4
liver development	8.14378e-06	F3;CCL5;CDKN2B;HIF1A;HNF1A;MYB;SERPINF1;TBX3;S100A8;CDKN1A;ALDOB;STAT3;ITGB1;PRNP;SLC38A4;ADIPOQ;ALOX5;S100A9;IGFBP3;BMP4;EXTL2;SERPINE1;GAS6;CTGF;SNX21;JUN;WEE1;POSTN;STAT1;AHSG;TIMP1;HLX;WT1;HSPA1A;CXCR4
monocyte adhesion	8.16489e-06	F3;CCL5;HIF1A;PLA2G7;DUSP1;TXNIP;PLAUR;CYTH1;CXADR;ITGB1;CD14;ADIPOQ;KLF4;ALOX5;IGFBP3;KLF2;NR4A1;BMP4;IRF1;SERPINE1;MAP4K4;CD74;NUDT6;SERPINA12;CTGF;JUN;CAV1;CXCL12;STAT1;SLIT3;ALCAM;HSPA1A;CXCR4
myofibroblast differentiation	8.35915e-06	F3;TGFB3;HIF1A;TIMP4;BGN;EGR2;PLAUR;ITGB1;ADIPOQ;KLF4;ITGA11;MECP2;ATG5;BMP4;SERPINE1;MEF2A;ID1;CTGF;ADM;POSTN;ACTA2;WISP2;DKK3;HSPA1A
monocyte recruitment	8.46984e-06	CCL5;CD274;CXCL2;PLA2G7;CCL13;TXNIP;APLN;S100A8;PLAUR;ITGB1;ALOX5;S100A9;C2orf40;CCL11;NR4A1;BMP4;DDR1;IRF1;SEMA3B;CTGF;ADM;CXCL12;PANX1;ALCAM;CXCR4
leukocyte cell adhesion	9.60345e-06	F3;CCL5;CXCL2;HIF1A;TNIP1;TXNIP;ANGPTL2;COMP;S100A8;PLAUR;CYTH1;GPR35;STAT3;ITGB1;CD14;ADIPOQ;HLA-A;ALOX5;S100A9;KLF2;IRF1;SERPINE1;MAP4K4;CXCL12;CAV1;ADM;STAT1;PANX1;VWF;ALCAM;HSPA1A;GDF15;CXCR4
osteoblast proliferation	9.7504e-06	OSR2;F3;COL1A1;FGF6;HIF1A;HIF3A;DUSP1;TBX3;APLN;IGF1R;STAT3;ITGB1;ADIPOQ;DSTN;ALOX5;IGFBP3;ANGPTL4;HSD11B1;BMP4;CTGF;WEE1;CXCL12;ADM;POSTN;TIMP1;STAT1;SFRP1;PRKG2

## Sheet: Fxn-KO
Table S2-4 Cellular processes significantly enriched for the DEGs in a mouse model of HCM caused by Fxn knockout (GSE31208)
Cellular process	p-value	Overlapping Entities
oxidative stress	2.68221e-20	CFH;CIRBP;F2R;AS3MT;CD44;TIMP4;EGLN3;PPM1K;ALB;LOXL2;ENDOG;PLIN5;UCHL1;MSRB2;DDAH1;DDT;EIF4EBP1;HFE2;SNCA;CISD1;FKBP4;LGALS3;PIK3R1;OPTN;HBEGF;SELENBP1;RCAN1;RTN4;TNNI3K;ERO1L;ATF4;APOD;MTHFD2;MTDH;CTGF;POSTN;SFRP1;HERPUD1;VCAN;UNG;IRS1;DMPK;IL15;HIF1A;SGPL1;TRIT1;MGST3;THBS1;EPRS;NDUFS4;S100A8;NT5C3A;FSTL1;RDH11;VTN;GSTK1;ALKBH7;CPEB1;NQO2;TFRC;CYR61;IGF1;SORD;NR4A1;MAOA;PRMT1;HK1;RBP1;DDIT3;EDN…
cell death	6.52322e-18	F2R;TFPI;CD44;TNFRSF12A;PHLDA3;TIMP4;PPM1K;ALB;ENDOG;UCHL1;PDE4DIP;KIF5B;ASPH;ATXN10;EIF4EBP1;LGALS3;PIK3R1;RCAN1;ERO1L;ATF4;APOD;MTDH;C8orf4;CTGF;CHAC1;HERPUD1;VCAN;IRS1;ABRA;MGST3;CES1;C10orf10;S100A8;VTN;FBN1;ALKBH7;GSTK1;NQO2;TFRC;IGF1;SORD;PMM1;NR4A1;PRMT1;MAOA;EDNRA;KCNJ3;SMYD2;AMD1;EDNRB;CIRBP;SLC3A2;SYNCRIP;IVNS1ABP;TNIP1;EGLN3;EMP1;RGS2;BGN;GNA13;MSRB2;DDAH1;KCNIP2;ACTA1;SNCA;EFHD2;EIF3C…
extracellular matrix polymerization	8.63703e-18	F2R;COL3A1;IL15;SLC3A2;FZD7;FBLN2;CD44;HIF1A;THBS1;ALB;LOXL2;BGN;THBS4;FSTL1;VTN;LOXL1;LGALS3;CYR61;IGF1;IGFBP7;HBEGF;EDNRA;CTGF;COL14A1;POSTN;SOD2;COL8A1;SFRP1;VCAN;ANKRD1;EDNRB
heart function	2.08043e-17	F2R;TFPI;TIMP4;EGLN3;PPM1K;RGS2;ALB;ENDOG;PLIN5;MYLK4;ASPH;KCNIP2;EIF4EBP1;HOPX;LGALS3;XIRP1;HBEGF;RCAN1;TNNI3K;CTGF;POSTN;ATP1B1;SFRP1;COL3A1;ABRA;DMPK;HIF1A;COX7A1;ABCC9;THBS1;EPRS;THBS4;FSTL1;NCL;GNL3;TFRC;IGF1;MYL7;MAOA;FHL1;EDNRA;ENAH;MYH7;SMYD2;FXN;SOD2;TTR;ANKRD1;EDNRB;LPAR1
aging	2.41339e-15	CFH;CD44;TNFRSF12A;EGLN3;ALB;ENDOG;BGN;CD68;UCHL1;EIF4EBP1;SNCA;CISD1;LGALS3;IGFBP7;CILP;HBEGF;RCAN1;SELENBP1;RTN4;COL1A2;APOD;MTHFD2;MTDH;CTGF;DPYSL3;POSTN;SFRP1;VCAN;IRS1;COL3A1;IL15;HIF1A;CES1;THBS1;THBS4;S100A8;FBN1;GNL3;CYR61;TFRC;IGF1;C2orf40;MAOA;NDUFAF4;PRMT1;DDIT3;EDNRA;PPP1R15A;MYH7;SOD2;TTR;EDNRB
protein synthesis	2.46864e-15	CFH;CIRBP;F2R;CD44;SYNCRIP;RGS2;ALB;KCNIP2;EIF4EBP1;FAM129A;SNCA;IGFBP7;PIK3R1;RCAN1;RTN4;HBEGF;ERO1L;ATF4;MTHFD2;DPYSL3;CTGF;HERPUD1;VCAN;IRS1;EIF3A;IL15;HIF1A;SGPL1;THBS1;EPRS;TARS;NDUFS4;RBM3;FSTL1;IARS;NCL;VTN;GNL3;CPEB1;SARS;AARS;CYR61;APBB1;TFRC;IGF1;SLC38A2;NARS;NR4A1;ASB15;DDIT3;FHL1;EDNRA;PPP1R15A;GARS;SOD2;AMD1;TTR;ANKRD1;EDNRB
heart development	8.6678e-15	F2R;COL3A1;ABRA;FBLN2;TNFRSF12A;HIF1A;TIMP4;PPM1K;RGS2;ENDOG;S100A8;GNA13;FSTL1;NDRG4;GNL3;LOXL1;KCNIP2;EIF4EBP1;HOPX;LGALS3;IGF1;XIRP1;PRKAR1A;RCAN1;HBEGF;TNNI3K;MAOA;MMD;DDIT3;FHL1;EDNRA;ENAH;CTGF;MYH7;KCNJ3;SMYD2;POSTN;PLAGL1;SFRP1;TTR;VCAN;ANKRD1;ADSSL1;EDNRB
Angiogenesis	3.78359e-14	CFH;F2R;TFPI;SLC3A2;CD44;FBLN2;TNFRSF12A;TIMP4;EGLN3;EMP1;RGS2;ALB;LOXL2;BGN;CD68;UCHL1;GNA13;DDAH1;DDT;HOPX;EIF4EBP1;CISD1;LGALS3;FKBP4;IGFBP7;PRKAR1A;EPHA4;PIK3R1;HBEGF;RTN4;RCAN1;ERO1L;COL1A2;ATF4;APOD;MTDH;CTGF;POSTN;SFRP1;VCAN;COL3A1;IRS1;IL15;FZD7;HIF1A;SGPL1;COX7A1;THBS1;MSN;C10orf10;EPRS;TARS;THBS4;S100A8;FSTL1;NDRG4;NCL;FBN1;VTN;CPEB1;ASPSCR1;SARS;TFRC;CYR61;IGF1;NR4A1;MMD;DDIT3;EDNRA;PP…
ROS generation	1.69477e-13	CFH;CLIC5;F2R;CD44;TNFRSF12A;ALB;LOXL2;ENDOG;PLIN5;MSRB2;GNA13;EIF4EBP1;CISD1;SNCA;LGALS3;PRKAR1A;PIK3R1;OPTN;HBEGF;SELENBP1;RTN4;RCAN1;ERO1L;TNNI3K;ATF4;APOD;MTDH;CTGF;IRS1;IL15;HIF1A;TRIT1;THBS1;EPRS;NDUFS4;S100A8;FSTL1;VTN;GSTK1;CPEB1;NQO2;CYR61;TFRC;IGF1;MAOA;HK1;DDIT3;EDNRA;PPP1R15A;STRN;SOD2;FXN;TTR;EDNRB;LPAR1
SMC proliferation	2.07401e-13	F2R;IRS1;COL3A1;TFPI;ABRA;IL15;SLC3A2;CD44;TNFRSF12A;HIF1A;THBS1;ALB;THBS4;BGN;UCHL1;S100A8;FSTL1;VTN;LGALS3;CYR61;IGF1;PIK3R1;HBEGF;RTN4;NR4A1;ATF4;APOD;FHL1;DDIT3;EDNRA;CTGF;POSTN;SOD2;SFRP1;ANKRD1;VCAN;EDNRB;LPAR1
cell growth	7.56896e-13	F2R;TFPI;PCDH7;FBLN2;CD44;TNFRSF12A;PHLDA3;TIMP4;PPM1K;ALB;UCHL1;KIF5B;ASPH;EIF4EBP1;CISD1;LGALS3;PIK3R1;RCAN1;ATF4;APOD;MTDH;CTGF;SYNPO2;HERPUD1;VCAN;IRS1;S100A8;IARS;VTN;FBN1;CPEB1;NQO2;TFRC;IGF1;C2orf40;NR4A1;PRMT1;MAOA;FHL1;EDNRA;STRN;SMYD2;AMD1;EDNRB;CIRBP;SLC3A2;KCTD6;TNIP1;IVNS1ABP;EGLN3;RGS2;EMP1;DPH5;LOXL2;BGN;GNA13;DDAH1;EFHD2;SNCA;FKBP4;EIF3C;IGFBP7;PRKAR1A;EPHA4;DUT;OPTN;HBEGF;SELENBP…
extracellular matrix organization	8.42836e-13	COL3A1;LGALS3;ASB14;LOXL3;CD44;FBLN2;C2orf40;THBS1;MSN;CTGF;POSTN;FBN1;LOXL1;VCAN
cell proliferation	2.22145e-12	F2R;TFPI;PCDH7;CD44;FBLN2;PHLDA3;TNFRSF12A;TIMP4;AKAP2;ALB;ENDOG;UCHL1;KIF5B;ASPH;EIF4EBP1;HOPX;CISD1;LGALS3;PIK3R1;RCAN1;ERO1L;COL1A2;ATF4;APOD;C8orf4;MTDH;CTGF;CHAC1;SYNPO2;HERPUD1;VCAN;IRS1;COL3A1;ABRA;LOXL3;CES1;HMCN1;THBS4;S100A8;VTN;FBN1;CPEB1;ALDH18A1;NQO2;TFRC;IGF1;ARHGAP26;C2orf40;NR4A1;MAOA;NDUFAF4;PRMT1;FHL1;ASB11;EDNRA;ENAH;MYH7;KCNJ3;TMEM45A;STRN;SMYD2;AMD1;EDNRB;CFH;CIRBP;CLIC5;SLC3…
contraction	2.55256e-12	F2R;SLC3A2;CD44;TIMP4;RGS2;ALB;BGN;PLIN5;GNA13;ASPH;ACTA1;SNCA;LGALS3;XIRP1;EPHA4;RTN4;HBEGF;TNNI3K;CTGF;POSTN;ATP1B1;ATP1A2;VCAN;COL3A1;IRS1;ABRA;DMPK;IL15;HIF1A;ABCC9;THBS1;MSN;EPRS;THBS4;S100A8;FBN1;VTN;CYR61;IGF1;MAOA;RBP1;FHL1;EDNRA;MYH7;SMYD2;FXN;SOD2;ANKRD1;EDNRB;LPAR1
apoptosis	2.85554e-12	F2R;TFPI;CD44;TNFRSF12A;PHLDA3;TIMP4;AKAP2;PPM1K;ALB;ENDOG;UCHL1;ASPH;ATXN10;TMBIM1;EIF4EBP1;HOPX;CISD1;LGALS3;PIK3R1;RCAN1;COL1A2;ERO1L;ATF4;APOD;MTDH;C8orf4;CTGF;CHAC1;HERPUD1;VCAN;IRS1;COL3A1;ABRA;LOXL3;C10orf10;S100A8;VTN;FBN1;CPEB1;NQO2;TFRC;IGF1;ARHGAP26;C2orf40;NR4A1;MAOA;PRMT1;NDUFAF4;FHL1;ENAH;EDNRA;TMEM45A;SMYD2;AMD1;EDNRB;CFH;CIRBP;SLC3A2;SYNCRIP;EGLN3;TNIP1;IVNS1ABP;RGS2;EMP1;CD68;BGN…
cell migration	3.6946e-12	CIRBP;F2R;CLIC5;TFPI;PCDH7;SLC3A2;FBLN2;CD44;TNFRSF12A;TIMP4;EGLN3;EMP1;ALB;BGN;TUBB2B;LOXL2;UCHL1;KIF5B;GNA13;ASPH;EIF4EBP1;FAM129A;EFHD2;SNCA;LGALS3;IGFBP7;EPHA4;PRKAR1A;PIK3R1;OPTN;RTN4;SELENBP1;HBEGF;RCAN1;ATF4;MTHFD2;MTDH;IFRD1;CTGF;DPYSL3;CHAC1;POSTN;SYNPO2;ATP1B1;PLAGL1;SFRP1;VCAN;COL3A1;IRS1;NUPR1;EIF3A;ZFYVE21;IL15;FZD7;HIF1A;SGPL1;ABCC9;THBS1;MSN;HMCN1;THBS4;S100A8;FSTL1;NDRG4;NCL;VTN;F…
wound healing	6.16723e-12	CIRBP;CFH;F2R;SLC3A2;CD44;FBLN2;TNFRSF12A;ALB;LOXL2;BGN;UCHL1;LGALS3;IGFBP7;EPHA4;PIK3R1;HBEGF;RTN4;MTDH;CTGF;POSTN;SFRP1;VCAN;COL3A1;IL15;FZD7;SGPL1;HIF1A;THBS1;C10orf10;MSN;HMCN1;S100A8;FSTL1;NCL;VTN;FBN1;CYR61;IGF1;C2orf40;NR4A1;RBP1;EDNRA;PPP1R15A;SOD2;TTR;ANKRD1;EDNRB;LPAR1
cell survival	6.61511e-12	CIRBP;F2R;TFPI;SLC3A2;CD44;TNFRSF12A;PHLDA3;TIMP4;EGLN3;PPM1K;AKAP2;EMP1;ALB;BGN;ENDOG;UCHL1;GNA13;MSRB2;ASPH;ATXN10;EIF4EBP1;FAM129A;EFHD2;SNCA;LGALS3;PRKAR1A;IGFBP7;DUT;PIK3R1;OPTN;HBEGF;RCAN1;RTN4;ERO1L;ATF4;APOD;MTDH;CTGF;POSTN;SFRP1;ATP1A2;HERPUD1;VCAN;MYOT;IRS1;COL3A1;NUPR1;IL15;FZD7;HIF1A;SGPL1;ABCC9;TRIT1;THBS1;MSN;S100A8;RBM3;NDRG4;FSTL1;NCL;FBN1;VTN;GNL3;CYR61;TFRC;IGF1;SLC38A2;NR4A1;MA…
smooth muscle cell migration	1.8581e-11	F2R;TFPI;IL15;FBLN2;CD44;TNFRSF12A;HIF1A;TIMP4;THBS1;S100A8;GNA13;VTN;FBN1;CYR61;IGF1;ARHGAP26;EPHA4;HBEGF;RCAN1;RTN4;ATF4;APOD;FHL1;EDNRA;CTGF;POSTN;SOD2;VCAN;LPAR1
cell damage	7.38309e-11	CIRBP;CFH;F2R;TFPI;IL15;CD44;TNFRSF12A;HIF1A;MGST3;THBS1;EPRS;MSN;ALB;ENDOG;BGN;CD68;UCHL1;S100A8;FSTL1;VTN;EIF4EBP1;SNCA;LGALS3;TFRC;IGF1;HBEGF;RTN4;ATF4;MAOA;PRMT1;DDIT3;EDNRA;DPYSL3;CTGF;SOD2;FXN;TTR;ANKRD1
aerobic metabolism	1.3215e-10	CFH;LGALS3;ABRA;AS3MT;IGF1;IL15;HIF1A;ABCC9;NR4A1;MAOA;ALB;APOD;HK1;RBP1;FHL1;PLIN5;S100A8;SOD2;ATP1B1;FXN;EIF4EBP1
regulation of cell shape	1.98251e-10	F2R;DMPK;IL15;SLC3A2;PCDH7;CD44;HIF1A;THBS1;RGS2;MSN;EPRS;ALB;BGN;S100A8;KIF5B;FSTL1;GNA13;VTN;ASPH;LGALS3;IGF1;XIRP1;EPHA4;OPTN;HBEGF;DDIT3;FHL1;ENAH;SYNPO2;VCAN;LPAR1
tissue remodeling	2.03119e-10	CFH;F2R;CD44;FBLN2;TNFRSF12A;HIF1A;TIMP4;THBS1;THBS4;CD68;S100A8;VTN;FBN1;LGALS3;CYR61;IGF1;ETFB;HBEGF;RTN4;PRMT1;EDNRA;CTGF;POSTN;PRSS23;VCAN
mitochondrial depolarization	2.08144e-10	F2R;IRS1;DMPK;CD44;HIF1A;CES1;ALB;ENDOG;UCHL1;MSRB2;GNL3;ALKBH7;CISD1;SNCA;LGALS3;CYR61;IGF1;ETFB;RCAN1;NR4A1;TNNI3K;ATF4;MAOA;HK1;DDIT3;EDNRA;FXN;SOD2;HERPUD1;ANKRD1;HINT2;UNG
microglial activation	2.60623e-10	CIRBP;CFH;F2R;IL15;HIF1A;TRIT1;THBS1;ALB;CD68;S100A8;VTN;SNCA;LGALS3;IGF1;EPHA4;C2orf40;PIK3R1;HBEGF;RCAN1;RTN4;ATF4;MAOA;APOD;EDNRA;DPYSL3;SOD2;FXN;TTR;EDNRB
regulation of cell size	2.97988e-10	F2R;IRS1;COL3A1;DMPK;SLC3A2;PHLDA3;HIF1A;THBS1;RGS2;ALB;UCHL1;S100A8;KIF5B;GNA13;FSTL1;ASPSCR1;EIF4EBP1;SNCA;IGF1;XIRP1;EPHA4;PIK3R1;RTN4;HBEGF;DDIT3;CTGF;MYH7;SOD2;EDNRB;UNG
cell motility	3.14697e-10	F2R;TFPI;SLC3A2;FBLN2;CD44;TNFRSF12A;EGLN3;RGS2;ALB;CD68;MSRB2;GNA13;DDAH1;ASPH;EIF4EBP1;EFHD2;SNCA;LGALS3;EPHA4;RCAN1;HBEGF;SELENBP1;RTN4;APOD;MTDH;CTGF;DPYSL3;POSTN;SYNPO2;ATP1B1;SFRP1;VCAN;IRS1;EIF3A;ABRA;NUPR1;IL15;FZD7;HIF1A;SGPL1;THBS1;MSN;S100A8;NCL;VTN;CYR61;APBB1;IGF1;LRTM1;NARS;PRMT1;EDNRA;ENAH;MFAP5;EDNRB;LPAR1
fibroblast migration	3.21262e-10	CFH;F2R;LGALS3;COL3A1;CYR61;IGF1;IGFBP7;CD44;C2orf40;HIF1A;HBEGF;RTN4;THBS1;FHL1;BGN;CTGF;POSTN;GNA13;VTN;COL8A1;LPAR1
hepatic stellate cell activation	3.39025e-10	F2R;COL3A1;TFPI;LGALS3;IGF1;IL15;IGFBP7;CD44;HIF1A;RTN4;HBEGF;THBS1;MSN;ALB;DDIT3;MTDH;CTGF;POSTN;SOD2;VCAN;EDNRB
neuronal death	4.30372e-10	F2R;IRS1;TNFRSF12A;HIF1A;EGLN3;THBS1;EPRS;ALB;ENDOG;NDUFS4;UCHL1;RBM3;KIF5B;NCL;EIF4EBP1;NQO2;SNCA;LGALS3;HSPH1;CYR61;IGF1;EPHA4;PIK3R1;OPTN;RTN4;RCAN1;HBEGF;NR4A1;MAOA;MPEG1;ATF4;APOD;MTHFD2;DDIT3;MTDH;EDNRA;DPYSL3;PPP1R15A;SOD2;FXN;TTR;UNG
mitochondrial membrane permeability	4.52392e-10	F2R;SNCA;LGALS3;IGF1;C2orf40;HIF1A;RTN4;PPM1K;ERO1L;NR4A1;MAOA;EPRS;ALB;HK1;ENDOG;NDUFS4;DDIT3;SOD2;HERPUD1;CPT2;ANKRD1;ALKBH7
cell adhesion	8.38793e-10	CFH;F2R;TFPI;SLC3A2;PCDH7;FBLN2;CD44;EGLN3;EMP1;ALB;LOXL2;BGN;UCHL1;GNA13;ASPH;EIF4EBP1;SNCA;LGALS3;IGFBP7;EPHA4;PIK3R1;RTN4;RCAN1;HBEGF;COL1A2;APOD;MTDH;CTGF;DPYSL3;POSTN;ATP1B1;SFRP1;PLAGL1;VCAN;IRS1;COL3A1;IL15;FZD7;HIF1A;THBS1;HMCN1;MSN;THBS4;S100A8;NCL;FBN1;VTN;CYR61;TFRC;IGF1;FHL1;EDNRA;TMEM45A;COL14A1;SOD2;AMD1;EDNRB;LPAR1
endothelial cell migration	1.43284e-09	F2R;TFPI;COL3A1;IL15;CD44;TNFRSF12A;SGPL1;HIF1A;TIMP4;THBS1;MSN;ALB;TARS;BGN;THBS4;FSTL1;GNA13;NCL;VTN;DDAH1;LGALS3;CYR61;IGF1;RCAN1;RTN4;HBEGF;NR4A1;EDNRA;CTGF;POSTN;SFRP1;VCAN;ANKRD1;EDNRB
epithelial to mesenchymal transition	1.59326e-09	F2R;CD44;TNFRSF12A;TIMP4;EGLN3;ALB;BGN;LOXL2;UCHL1;KIF5B;GNA13;EIF4EBP1;LGALS3;EPHA4;IGFBP7;PIK3R1;HBEGF;RTN4;COL1A2;ATF4;MTDH;CTGF;POSTN;ATP1B1;SFRP1;VCAN;IRS1;COL3A1;NUPR1;IL15;FZD7;LOXL3;HIF1A;THBS1;MSN;NDUFS4;S100A8;NCL;VTN;LOXL1;GNL3;CPEB1;CYR61;IGF1;ARHGAP26;NR4A1;PRMT1;MAOA;EDNRA;SOD2;AMD1
embryonal development	1.77751e-09	CFH;F2R;TFPI;SLC3A2;CD44;FBLN2;TNFRSF12A;EGLN3;PPM1K;TNIP1;RGS2;ALB;ENDOG;BGN;UCHL1;GNA13;DDAH1;ACTA1;HOPX;LGALS3;FKBP4;HSPH1;IGFBP7;PIK3R1;HBEGF;RTN4;RCAN1;MTHFD2;C8orf4;MTDH;CTGF;DPYSL3;POSTN;SFRP1;VCAN;UNG;NUPR1;ABRA;FZD7;SGPL1;HIF1A;THBS1;MSN;S100A8;FSTL1;NCL;VTN;GNL3;CPEB1;CYR61;TFRC;IGF1;SORD;NARS;NR4A1;PRMT1;ASB11;EDNRA;KCNJ3;GARS;SOD2;FXN;AMD1;TTR;EDNRB
fibroblast proliferation	2.24914e-09	F2R;LGALS3;COL3A1;CYR61;EIF3A;IGF1;CD44;IGFBP7;TNFRSF12A;HIF1A;TIMP4;HBEGF;RGS2;PRMT1;ALB;EDNRA;UCHL1;S100A8;CTGF;POSTN;VCAN;LPAR1;EIF4EBP1
hemato-encephalic barrier	2.43849e-09	F2R;IL15;SLC3A2;CD44;TNFRSF12A;HIF1A;TIMP4;HNMT;MSN;ALB;UCHL1;KIF5B;GNA13;VTN;FBN1;SNCA;TFRC;IGF1;SLC38A2;HBEGF;MAOA;DDIT3;EDNRA;SOD2;EDNRB
heart muscle contractility	3.83543e-09	F2R;IGF1;HIF1A;ABCC9;EGLN3;MYL7;TNNI3K;THBS1;EPRS;ALB;THBS4;EDNRA;PDE4DIP;MYH7;POSTN;SOD2;ATP1B1;ASPH;DDT;EDNRB
keratinocyte proliferation	4.37095e-09	F2R;LGALS3;CYR61;IL15;IGF1;SLC3A2;IGFBP7;CD44;TNFRSF12A;HIF1A;SGPL1;RCAN1;TNIP1;HBEGF;NR4A1;EMP1;CTGF;S100A8;POSTN;VTN;PLAGL1
endothelial cell function	4.64829e-09	F2R;CA4;IRS1;TFPI;IL15;CD44;HIF1A;THBS1;MSN;ALB;THBS4;FSTL1;VTN;DDAH1;FBN1;LGALS3;CYR61;IGF1;XIRP1;RCAN1;RTN4;DDIT3;EDNRA;CTGF;SOD2;SFRP1;EDNRB;LPAR1
growth rate	4.82138e-09	CIRBP;F2R;IRS1;COL3A1;DMPK;NUPR1;FBLN2;HIF1A;SGPL1;THBS1;ALB;BGN;CHD6;S100A8;KIF5B;IARS;FSTL1;DDAH1;GNL3;SNCA;LGALS3;TFRC;CYR61;IGF1;IGFBP7;HBEGF;PRMT1;MAOA;ATF4;MTDH;EDNRA;POSTN;SOD2;SFRP1;AMD1;PLAGL1;EDNRB;LPAR1
cell cycle arrest	7.57258e-09	CFH;CIRBP;F2R;CD44;TNFRSF12A;EGLN3;EMP1;ALB;BGN;ENDOG;UCHL1;DDAH1;EIF4EBP1;LGALS3;PRKAR1A;IGFBP7;DUT;PIK3R1;HBEGF;RCAN1;ATF4;APOD;MTDH;IFRD1;CTGF;POSTN;PLAGL1;UNG;IRS1;EIF3A;NUPR1;HIF1A;THBS1;NCL;VTN;GNL3;CPEB1;PFKP;CYR61;TFRC;APBB1;IGF1;C2orf40;NR4A1;PRMT1;MMD;DDIT3;FHL1;PPP1R15A;TMEM45A;SMYD2;STRN;SOD2;ANKRD1;NIT2
endothelial cell apoptosis	8.14463e-09	CFH;F2R;TFPI;NUPR1;TFRC;IL15;IGF1;CD44;HIF1A;PIK3R1;RCAN1;HBEGF;THBS1;TARS;ALB;DDIT3;S100A8;CTGF;FSTL1;SOD2;NCL;VTN;EDNRB
ER unfolded protein response	8.3089e-09	CA4;COL3A1;IRS1;HIF1A;THBS1;TARS;ALB;THBS4;ENDOG;RBM3;EIF4EBP1;FAM129A;SNCA;HSPH1;CYR61;IGF1;PIK3R1;SLC38A2;RCAN1;RTN4;ERO1L;ATF4;DDIT3;MTDH;PPP1R15A;CHAC1;COL8A1;HERPUD1;TTR
regeneration	9.88063e-09	F2R;COL3A1;NUPR1;IL15;SLC3A2;CD44;TNFRSF12A;HIF1A;THBS1;EPRS;ALB;UCHL1;RBM3;KIF5B;FSTL1;MSRB2;DDAH1;FBN1;GNL3;SNCA;FKBP4;LGALS3;HSPH1;CYR61;IGF1;XIRP1;EPHA4;PIK3R1;RTN4;HBEGF;NR4A1;APOD;RBP1;DDIT3;EDNRA;IFRD1;CTGF;POSTN;COL14A1;FXN;SOD2;TTR;ANKRD1;AKR1B10;VCAN;EDNRB
kidney function	1.00243e-08	CFH;CA4;CLIC5;TFPI;IL15;CD44;TNFRSF12A;HIF1A;THBS1;RGS2;ALB;BGN;S100A8;DDAH1;VTN;LGALS3;IGF1;HBEGF;NR4A1;MAOA;DDIT3;EDNRA;CTGF;POSTN;SOD2;TTR;EDNRB
lumen formation	1.53013e-08	CFH;F2R;COL3A1;TFPI;CD44;HIF1A;TIMP4;THBS1;MSN;RGS2;TARS;ALB;BGN;S100A8;GNA13;NCL;VTN;DDAH1;LGALS3;CYR61;IGF1;IGFBP7;RTN4;HBEGF;RCAN1;NR4A1;MTDH;EDNRA;CTGF;TMEM45A;POSTN;SOD2;ATP1B1;SFRP1;TTR;EDNRB;LPAR1
relaxation	1.53395e-08	CFH;F2R;IRS1;COL3A1;HIF1A;ABCC9;THBS1;MSN;EPRS;RGS2;ALB;ENDOG;CD68;THBS4;DDAH1;FBN1;ASPH;SNCA;IGF1;RTN4;HBEGF;MAOA;DDIT3;FHL1;EDNRA;KCNJ3;MYH7;STRN;SOD2;ANKRD1;EDNRB
cell invasion	1.55585e-08	CFH;F2R;SLC3A2;CD44;FBLN2;TNFRSF12A;TIMP4;EGLN3;ALB;TUBB2B;LOXL2;UCHL1;KIF5B;GNA13;HOPX;EIF4EBP1;LGALS3;EPHA4;IGFBP7;PIK3R1;RCAN1;HBEGF;ATF4;APOD;MTDH;DPYSL3;CTGF;POSTN;SYNPO2;SFRP1;VCAN;IRS1;FZD7;HIF1A;THBS1;HMCN1;MSN;S100A8;FSTL1;VTN;CYR61;IGF1;C2orf40;NR4A1;MAOA;NDUFAF4;PRMT1;ENAH;EDNRA;TMEM45A;SOD2;MFAP5;AMD1;AKR1B10;EDNRB;LPAR1
inflammatory response	1.68013e-08	CFH;CIRBP;F2R;TFPI;SLC3A2;CD44;TNFRSF12A;TNIP1;ALB;BGN;DDAH1;SNCA;LGALS3;EPHA4;IGFBP7;PIK3R1;OPTN;RTN4;RCAN1;HBEGF;ATF4;APOD;MTDH;IFRD1;CTGF;DPYSL3;POSTN;SFRP1;HERPUD1;VCAN;IRS1;IL15;HIF1A;SGPL1;THBS1;MSN;EPRS;THBS4;S100A8;FSTL1;NCL;VTN;CPEB1;TFRC;CYR61;IGF1;C2orf40;NR4A1;MPEG1;MAOA;DDIT3;EDNRA;SOD2;TTR;ANKRD1;LPAR1
cell cycle progression	2.38755e-08	CIRBP;CD44;TNFRSF12A;EGLN3;IVNS1ABP;ALB;UCHL1;DDAH1;EIF4EBP1;FAM129A;SNCA;LGALS3;EIF3C;PRKAR1A;IGFBP7;DUT;PIK3R1;OPTN;HBEGF;RCAN1;ATF4;MTDH;CTGF;POSTN;SFRP1;PLAGL1;UNG;IRS1;NUPR1;EIF3A;IL15;FZD7;HIF1A;SGPL1;THBS1;RBM3;S100A8;NDRG4;RDH11;NCL;GNL3;CPEB1;PFKP;TFRC;CYR61;APBB1;IGF1;C2orf40;NR4A1;NARS;PRMT1;MMD;DDIT3;EDNRA;PPP1R15A;TMEM45A;SMYD2;FXN;SOD2;AMD1;ANKRD1;LPAR1
scar formation	2.77647e-08	CFH;F2R;COL3A1;LGALS3;IGF1;EPHA4;HBEGF;THBS1;APOD;ALB;BGN;CTGF;S100A8;FSTL1;POSTN;SFRP1;VTN;VCAN
ossification	3.44366e-08	IRS1;COL3A1;IL15;PCDH7;FZD7;HIF1A;THBS1;RGS2;ALB;BGN;UCHL1;S100A8;VTN;FBN1;LGALS3;CYR61;IGF1;PRKAR1A;IGFBP7;PKIG;COL1A2;ATF4;RBP1;DDIT3;IFRD1;EDNRA;CTGF;DPYSL3;CHAC1;POSTN;SOD2;SFRP1;PLAGL1;VCAN;LPAR1
anoikis	4.10461e-08	LGALS3;CYR61;ZFYVE21;IGF1;SLC3A2;FZD7;CD44;HIF1A;HBEGF;THBS1;MSN;MAOA;ATF4;RBP1;MTDH;UCHL1;CTGF;SOD2;VTN;SFRP1;LPAR1
life span	4.14255e-08	IRS1;COL3A1;IL15;C6orf57;FMO2;CD44;HIF1A;TIMP4;EGLN3;THBS1;RGS2;ALB;NDUFS4;VTN;CPEB1;EIF4EBP1;EFHD2;SNCA;FKBP4;LGALS3;HSPH1;IGF1;C2orf40;PIK3R1;MAOA;PRMT1;APOD;MTHFD2;PPP1R15A;DPYSL3;GARS;POSTN;SOD2;FXN;SFRP1;HERPUD1;ATP1A2;UNG
cell differentiation	4.23338e-08	F2R;TFPI;PCDH7;FBLN2;CD44;TNFRSF12A;TIMP4;ALB;UCHL1;KIF5B;HOPX;EIF4EBP1;HFE2;LGALS3;PIK3R1;RCAN1;COL1A2;ERO1L;ATF4;APOD;MTDH;CTGF;CHAC1;SYNPO2;VCAN;IRS1;COL3A1;ABRA;CES1;S100A8;VTN;FBN1;CPEB1;TFRC;IGF1;ARHGAP26;NR4A1;MAOA;ASB15;PRMT1;FHL1;ASB11;EDNRA;MYH7;KCNJ3;STRN;SMYD2;AMD1;EDNRB;CIRBP;CFH;CLIC5;SLC3A2;EGLN3;EMP1;RGS2;LOXL2;CD68;BGN;GNA13;DDAH1;ACTA1;SNCA;FKBP4;HSPH1;PRKAR1A;IGFBP7;EPHA4;PKIG;…
pregnancy	5.39376e-08	CFH;F2R;COL3A1;IRS1;TFPI;IL15;SLC3A2;SGPL1;HIF1A;TIMP4;HNMT;THBS1;RGS2;ALB;BGN;UCHL1;S100A8;NCL;LOXL1;LGALS3;TFRC;CYR61;IGF1;EPHA4;IGFBP7;SLC38A2;RCAN1;HBEGF;NR4A1;ATF4;MAOA;EDNRA;CTGF;MYH7;SOD2;AMD1;PLAGL1;SFRP1;TTR;CPT2;EDNRB
cell interaction	6.18607e-08	CFH;TFPI;IL15;SLC3A2;CD44;THBS1;EPRS;MSN;ALB;BGN;CD68;S100A8;FSTL1;VTN;HFE2;LGALS3;CYR61;IGF1;EPHA4;DUT;RTN4;HBEGF;NR4A1;DDIT3;ENAH;CTGF;POSTN;SOD2;MFAP5;VCAN;LPAR1
neurite outgrowth	6.42537e-08	F2R;IRS1;DMPK;IL15;CD44;TNFRSF12A;HIF1A;IVNS1ABP;THBS1;RGS2;EMP1;MSN;ALB;THBS4;KIF5B;GNA13;NDRG4;VTN;EIF4EBP1;SNCA;FKBP4;LGALS3;TFRC;IGF1;EPHA4;HBEGF;RCAN1;RTN4;NR4A1;PRMT1;HK1;APOD;DDIT3;DPYSL3;KCNJ3;POSTN;SOD2;SFRP1;TTR;ANKRD1;VCAN;LPAR1
mitochondrial damage	7.05849e-08	F2R;TFPI;ABRA;HIF1A;ALB;NDUFS4;UCHL1;MSRB2;SNCA;CISD1;LGALS3;HSPH1;CYR61;IGF1;XIRP1;OPTN;RTN4;SELENBP1;HBEGF;RCAN1;NR4A1;MAOA;ATF4;HK1;DDIT3;CTGF;GARS;POSTN;SOD2;FXN;HERPUD1;CPT2
muscle growth	7.19251e-08	IRS1;ABRA;IL15;IGF1;SLC3A2;SLC38A2;HIF1A;THBS1;NR4A1;ASB15;FHL1;IFRD1;EDNRA;RPL3L;EIF4EBP1
cell cycle	8.43168e-08	CIRBP;F2R;TFPI;CD44;PHLDA3;TNFRSF12A;EGLN3;TNIP1;EMP1;ALB;BGN;ENDOG;UCHL1;KIF5B;DDAH1;ACOT13;EIF4EBP1;HOPX;SNCA;LGALS3;IGFBP7;PRKAR1A;DUT;PIK3R1;HBEGF;RCAN1;ATF4;APOD;MTDH;IFRD1;CTGF;POSTN;PLAGL1;SFRP1;HERPUD1;VCAN;UNG;COL3A1;IRS1;DMPK;EIF3A;NUPR1;IL15;FZD7;HIF1A;THBS1;S100A8;RDH11;NCL;VTN;GNL3;ALKBH7;CPEB1;ASPSCR1;CYR61;TFRC;IGF1;C2orf40;SLC38A2;NR4A1;NARS;PRMT1;FHL1;DDIT3;PPP1R15A;SMYD2;SOD2;AM…
dedifferentiation	1.05689e-07	F2R;IRS1;COL3A1;LGALS3;CYR61;IGF1;IGFBP7;CD44;HIF1A;HBEGF;THBS1;PRMT1;ALB;DDIT3;PPP1R15A;S100A8;CTGF;POSTN;STRN;VTN;SFRP1;GNL3;AKR1B10
mitochondrial membrane potential	1.11462e-07	F2R;IRS1;IL15;HIF1A;PPM1K;EPRS;ALB;ENDOG;S100A8;SNCA;CISD1;LGALS3;CYR61;IGF1;PIK3R1;RCAN1;NR4A1;MAOA;HK1;DDIT3;SOD2;FXN;HERPUD1;HINT2
fibroblast activation	1.21529e-07	F2R;LGALS3;IGF1;CD44;TNFRSF12A;THBS1;CD68;LOXL2;CTGF;S100A8;POSTN;FSTL1;TTR;VCAN
bone remodeling	1.74129e-07	COL3A1;LGALS3;IRS1;IL15;IGF1;HIF1A;OPTN;COL1A2;THBS1;ATF4;ALB;DDIT3;BGN;EDNRA;S100A8;CTGF;POSTN;SFRP1;FBN1;VCAN;LPAR1
blood clotting	1.74697e-07	CFH;SNCA;F2R;EFHD2;COL3A1;LGALS3;TFPI;IGF1;EPHA4;CD44;PIK3R1;NR4A1;THBS1;ALB;BGN;EDNRA;S100A8;GNA13;COL8A1;VTN;VCAN;SARS
endothelial cell proliferation	1.75741e-07	F2R;TFPI;IRS1;COL3A1;CD44;HIF1A;THBS1;MSN;THBS4;S100A8;FSTL1;VTN;DDAH1;EIF4EBP1;LGALS3;CYR61;IGF1;HBEGF;RCAN1;NR4A1;ATF4;EDNRA;CTGF;POSTN;SFRP1;VCAN;EDNRB
contractile activity	2.11869e-07	F2R;IRS1;IGF1;CD44;HIF1A;EGLN3;MYL7;TNNI3K;THBS1;RGS2;ALB;BGN;EDNRA;CTGF;MYH7;FSTL1;POSTN;SOD2;AMD1;ASPH;EDNRB;KCNIP2
muscle cell differentiation	2.12721e-07	CLIC5;F2R;IRS1;DMPK;NUPR1;IL15;TNFRSF12A;HIF1A;SGPL1;EGLN3;ALB;THBS4;KIF5B;GNL3;ACTA1;EIF4EBP1;IGF1;ARHGAP26;IGFBP7;EPHA4;HBEGF;RCAN1;RTN4;ATF4;FHL1;ASB11;IFRD1;CTGF;POSTN;SFRP1;ANKRD1
protein aggregation	2.21281e-07	SNCA;FKBP4;DMPK;HSPH1;IGF1;OPTN;EGLN3;RCAN1;MAOA;ALB;NDUFS4;FHL1;DDIT3;UCHL1;TTR
cell stress	2.2972e-07	SNCA;DMPK;HSPH1;IGF1;CD44;HIF1A;RTN4;NR4A1;ATF4;ALB;DDIT3;UCHL1;CTGF;PPP1R15A;RBM3;NCL;FXN;TTR;HERPUD1;EIF4EBP1
muscle function	2.35924e-07	F2R;LGALS3;IRS1;IGF1;IL15;CD44;COX7A1;IVNS1ABP;RGS2;ALB;FHL1;BGN;PLIN5;MYH7;POSTN;SMYD2;SOD2;DDAH1;ASPH;EDNRB;ACTA1
skin aging	2.45377e-07	CYR61;IGF1;IL15;CTGF;S100A8;SOD2;HIF1A;THBS1
DNA replication	2.52514e-07	CFH;F2R;CD44;TNFRSF12A;TIMP4;ALB;ENDOG;BGN;UCHL1;ASPH;EIF4EBP1;HOPX;LGALS3;FKBP4;DUT;PIK3R1;HBEGF;ATF4;MTHFD2;MTDH;CTGF;POSTN;PRSS23;PLAGL1;VCAN;UNG;IRS1;EIF3A;IL15;UCK2;HIF1A;THBS1;S100A8;NCL;VTN;TFRC;CYR61;IGF1;NR4A1;MAOA;DDIT3;EDNRA;COL14A1;SOD2;ANKRD1;TUBA8;EDNRB;LPAR1
cell aggregation	2.55291e-07	SNCA;F2R;LGALS3;IRS1;CYR61;IGF1;SLC3A2;IGFBP7;CD44;HIF1A;TIMP4;HBEGF;THBS1;MAOA;BGN;CTGF;MSRB2;ATP1B1;ASPH;VCAN
muscle development	2.56904e-07	HFE2;F2R;DMPK;ABRA;CYR61;IGF1;XIRP1;ARHGAP26;TNFRSF12A;PIK3R1;RTN4;NR4A1;FHL1;IFRD1;MYH7;COL14A1;SOD2;TUBA8;ACTA1
cell spreading	3.66285e-07	CFH;F2R;TFPI;COL3A1;SLC3A2;FZD7;CD44;THBS1;MSN;ALB;GNA13;NCL;VTN;ACTA1;EFHD2;LGALS3;CYR61;IGF1;ARHGAP26;RTN4;FHL1;EDNRA;ENAH;CTGF;POSTN;SFRP1;VCAN
response to stress	3.73024e-07	CIRBP;SNCA;NUPR1;IGF1;HIF1A;SGPL1;SLC38A2;RCAN1;NR4A1;TNNI3K;RGS2;ATF4;MAOA;APOD;DDIT3;PPP1R15A;CTGF;NCL;SOD2;HERPUD1;DDT
neuroprotection	3.7718e-07	CIRBP;F2R;CD44;HIF1A;RGS2;ALB;NDUFS4;UCHL1;RBM3;DDAH1;SNCA;LGALS3;FKBP4;IGF1;PRKAB2;PIK3R1;HBEGF;RCAN1;NR4A1;MAOA;APOD;DDIT3;POSTN;FXN;SOD2;TTR;VCAN;EDNRB
cell infiltration	4.07058e-07	SNCA;F2R;TFPI;LGALS3;TFRC;IL15;IGF1;CD44;TNFRSF12A;HIF1A;RTN4;HBEGF;THBS1;ALB;DDIT3;BGN;EDNRA;S100A8;CTGF;FSTL1;ASPH;EDNRB
cytoskeleton organization and biogenesis	4.67589e-07	CLIC5;F2R;IRS1;DMPK;IL15;PCDH7;SLC3A2;CD44;HIF1A;IVNS1ABP;THBS1;MSN;ALB;LOXL2;UCHL1;S100A8;GNA13;VTN;SNCA;EFHD2;LGALS3;IGF1;XIRP1;EPHA4;PRKAR1A;PIK3R1;HBEGF;RTN4;TNNI3K;MTDH;ENAH;EDNRA;DPYSL3;CTGF;SFRP1;VCAN;EDNRB;TUBA8;LPAR1
colony formation	5.19731e-07	F2R;SLC3A2;FBLN2;CD44;EMP1;ALB;UCHL1;GNA13;ASPH;EIF4EBP1;HOPX;LGALS3;EIF3C;IGFBP7;PIK3R1;HBEGF;RCAN1;RTN4;SELENBP1;COL1A2;ATF4;MTDH;CTGF;POSTN;SFRP1;PLAGL1;VCAN;IRS1;NUPR1;FZD7;HIF1A;THBS1;THBS4;S100A8;NDRG4;FSTL1;NCL;VTN;LOXL1;TFRC;CYR61;IGF1;C2orf40;NR4A1;PRMT1;RBP1;DDIT3;EDNRA;PPP1R15A;FXN;SOD2;ANKRD1;NIT2
AA import	5.41157e-07	DDIT3;IFRD1;TFRC;IGF1;IL15;SLC3A2;CD44;SLC38A2;ATF4;ALB
connective tissue cell formation	6.0451e-07	F2R;BGN;LOXL2;CTGF;IGFBP7;FBN1
blood vessel development	6.68439e-07	F2R;COL3A1;CD44;SGPL1;HIF1A;THBS1;EPRS;TARS;ALB;S100A8;GNA13;FBN1;SARS;TFRC;CYR61;IGF1;IGFBP7;HBEGF;NR4A1;COL1A2;EDNRA;CTGF;MFAP5;EDNRB
lipid peroxidation	6.72896e-07	CFH;SNCA;AARS;TFRC;IGF1;HBEGF;MGST3;MAOA;EPRS;ALB;APOD;RBP1;DDIT3;EDNRA;UCHL1;FXN;SOD2;AKR1B10;EDNRB
mitophagy	7.00259e-07	C7orf55;SNCA;IGF1;HIF1A;OPTN;RCAN1;NR4A1;ATF4;HK1;DDIT3;UCHL1;CTGF;KIF5B;FXN;SOD2
drug resistance	7.90839e-07	F2R;TFPI;NUPR1;CD44;TNFRSF12A;HIF1A;SGPL1;TRIT1;MSN;EMP1;ALB;UCHL1;S100A8;NCL;EIF4EBP1;FKBP4;LGALS3;CYR61;IGF1;IGFBP7;PRKAR1A;DUT;PIK3R1;HBEGF;NR4A1;ERO1L;ATF4;DDIT3;MTDH;EDNRA;DPYSL3;CTGF;TMEM45A;POSTN;SOD2;MFAP5;SFRP1;AKR1B10;VCAN
cellular senescence	8.58191e-07	F2R;IRS1;COL3A1;UCK2;CD44;HIF1A;MSN;ALB;UCHL1;GNL3;LOXL1;CPEB1;CYR61;IGF1;IGFBP7;C2orf40;SELENBP1;ATF4;PRMT1;MAOA;PPP1R15A;POSTN;SOD2;SFRP1;VCAN
cellular stress response	8.74465e-07	CIRBP;SNCA;NUPR1;IGF1;SGPL1;HIF1A;TNIP1;RTN4;ATF4;RGS2;PRMT1;C10orf10;DDIT3;MTDH;PPP1R15A;NCL;SOD2
focal adhesion assembly	1.22495e-06	F2R;LGALS3;CYR61;IGF1;SLC3A2;CD44;HBEGF;RTN4;THBS1;MSN;BGN;UCHL1;POSTN;GNA13;FBN1;VTN;DDAH1
vasodilation	1.24467e-06	CFH;CA4;F2R;IRS1;IL15;HIF1A;ABCC9;THBS1;RGS2;EPRS;ALB;CD68;UCHL1;DDAH1;FBN1;IGF1;XIRP1;IGFBP7;HBEGF;MAOA;EDNRA;SOD2;EDNRB;LPAR1
cell division	1.31147e-06	F2R;IL15;FZD7;CD44;HIF1A;TRIT1;IVNS1ABP;THBS1;MSN;ALB;BGN;ENDOG;S100A8;KIF5B;IFT81;GNL3;CPEB1;ASPSCR1;TTLL1;FKBP4;LGALS3;CYR61;TFRC;IGF1;DUT;OPTN;HBEGF;RCAN1;MAOA;PRMT1;MTHFD2;DDIT3;ASB11;CTGF;POSTN;FXN;PLAGL1;AMD1;VCAN;LPAR1;UNG
endothelial cell adhesion	1.36738e-06	F2R;LGALS3;CYR61;IGF1;CD44;HBEGF;THBS1;ATF4;ALB;DDIT3;THBS4;CTGF;S100A8;SOD2;VTN;FBN1;LPAR1
fetus development	1.42934e-06	F2R;TFPI;COL3A1;LGALS3;IGF1;HIF1A;ABCC9;HBEGF;ALB;UCHL1;CTGF;SOD2;TTR;LOXL1;GNL3;ANKRD1
platelet adhesion	1.73746e-06	F2R;SNCA;COL3A1;CYR61;EPHA4;CD44;THBS1;ALB;S100A8;CTGF;VTN;VCAN
elastic fibre assemblies	1.82251e-06	BGN;FBN1;MFAP5;LOXL1;VCAN
leiomyocyte adhesion	1.89112e-06	BGN;CYR61;CTGF;CD44;VTN;VCAN;THBS1
immunoreactivity	2.10064e-06	COL3A1;SLC3A2;CD44;HIF1A;THBS1;ALB;CD68;RDH11;VTN;ASPSCR1;SNCA;LGALS3;APBB1;TFRC;IGF1;PRKAR1A;HBEGF;RTN4;MAOA;DDIT3;EDNRA;POSTN;SOD2;SFRP1;TTR;ANKRD1
hepatic regeneration	2.16949e-06	IRS1;IL15;IGF1;CD44;TNFRSF12A;HIF1A;RTN4;HBEGF;THBS1;NR4A1;ALB;EDNRA;S100A8;PPP1R15A;CTGF;SOD2;VTN;TTR;GNL3;EIF4EBP1
ECM degradation	2.44226e-06	F2R;TFPI;COL3A1;IGF1;CD44;EPHA4;TIMP4;HBEGF;THBS1;PRMT1;LOXL2;CTGF;KIF5B;POSTN;PRSS23;VTN;LOXL1;VCAN
fibroblast accumulation	2.57292e-06	LGALS3;COL3A1;CTGF;IGF1;FSTL1;TNFRSF12A;COL1A2;LPAR1
autophagy	2.82356e-06	STBD1;IRS1;NUPR1;SLC3A2;LOXL3;CD44;SGPL1;HIF1A;THBS1;C10orf10;ALB;NDUFS4;ENDOG;UCHL1;S100A8;KIF5B;EIF4EBP1;CISD1;SNCA;NQO2;LGALS3;TFRC;IGF1;ARHGAP26;PRKAR1A;PIK3R1;OPTN;RCAN1;SVIP;NR4A1;ATF4;HK1;DDIT3;MTDH;EDNRA;PPP1R15A;CTGF;SMYD2;FXN;SOD2;PLAGL1;HERPUD1;AKR1B10
myogenesis	2.97087e-06	IRS1;DMPK;ABRA;CD44;TNFRSF12A;HIF1A;SGPL1;EGLN3;THBS1;BGN;FSTL1;IGF1;XIRP1;ARHGAP26;IGFBP7;TNNI3K;NR4A1;ASB15;FHL1;ASB11;IFRD1;CTGF;SOD2;SFRP1;TTR;ATP1A2;VCAN;ANKRD1
myofibroblast differentiation	2.9856e-06	F2R;LGALS3;COL3A1;IGF1;IL15;TNFRSF12A;HIF1A;TIMP4;BGN;CTGF;FSTL1;POSTN;VCAN
artery remodeling	3.29974e-06	TFRC;IL15;HIF1A;RTN4;HBEGF;NR4A1;THBS1;EDNRA;CTGF;ATP1A2;EDNRB;LPAR1
myocyte function	3.31276e-06	HFE2;F2R;FHL1;EDNRA;CTGF;IGF1;XIRP1;CD44;POSTN;THBS1;ALB
systolic function	3.31276e-06	F2R;COL3A1;LGALS3;EDNRA;ABRA;IGF1;MYH7;POSTN;HIF1A;ASPH;MAOA
macrophage activation	3.32977e-06	CFH;SNCA;LGALS3;IGF1;IL15;SLC3A2;CD44;C2orf40;HIF1A;PIK3R1;NR4A1;THBS1;EPRS;ALB;MMD;BGN;S100A8;SMYD2;VTN;VCAN
fibroblast apoptosis	3.51002e-06	DDIT3;CYR61;IL15;IGF1;S100A8;CTGF;CD44;GNA13;NR4A1;THBS1;LPAR1
cardiovascular function	3.56014e-06	CFH;IGF1;HIF1A;ABCC9;THBS1;MAOA;RGS2;THBS4;EDNRA;FSTL1;SOD2;DDAH1;FBN1;EDNRB
cell regeneration	3.56014e-06	LGALS3;IRS1;IGF1;SORD;CD44;HIF1A;HBEGF;THBS1;THBS4;FHL1;CTGF;POSTN;SOD2;VTN
lipid storage	4.13863e-06	CLIC5;IRS1;IL15;TNFRSF12A;HIF1A;EGLN3;THBS1;CES1;RGS2;ALB;CD68;BGN;PLIN5;FSTL1;FBN1;EIF4EBP1;CISD1;SNCA;LGALS3;IGF1;HBEGF;NR4A1;MAOA;ATF4;PRMT1;APOD;DDIT3;IFRD1;CTGF;SOD2;SFRP1;VCAN
vasculogenesis	4.17222e-06	F2R;COL3A1;CYR61;IGF1;PRKAR1A;CD44;HIF1A;EGLN3;RTN4;THBS1;LOXL2;DDIT3;EDNRA;POSTN;GNA13;SOD2;SFRP1;COL8A1
lung development	4.52163e-06	F2R;CYR61;IGF1;IL15;CD44;HIF1A;HBEGF;THBS1;PRMT1;DDIT3;MTDH;EDNRA;S100A8;CTGF;DPYSL3;POSTN;FSTL1;SOD2;SFRP1;VTN;AKR1B10;EDNRB
developmental process	4.61738e-06	F2R;IL15;SLC3A2;FBLN2;CD44;SGPL1;HIF1A;MGST3;PPM1K;THBS1;MSN;EPRS;MSRB2;VTN;FBN1;LOXL1;ATXN10;KCNIP2;LGALS3;CYR61;IGF1;EPHA4;RTN4;HBEGF;SELENBP1;RCAN1;ATF4;PRMT1;MAOA;APOD;RBP1;DDIT3;CTGF;MYH7;POSTN;SOD2;FXN;PLAGL1;ANKRD1;VCAN;EDNRB
cell homeostasis	4.9612e-06	IL15;SLC3A2;CD44;HIF1A;EGLN3;ALB;UCHL1;KIF5B;NCL;GNL3;EIF4EBP1;SNCA;LGALS3;TFRC;IGF1;RTN4;HBEGF;NR4A1;ATF4;APOD;DDIT3;PPP1R15A;SOD2;FXN
amino acid activation	4.97045e-06	GARS;IARS;EPRS;SARS
fibroblast adhesion	4.9806e-06	CYR61;IGF1;CTGF;CD44;POSTN;VTN;FBN1;VCAN
internalization	5.07064e-06	CFH;F2R;TFPI;IRS1;IL15;SLC3A2;CD44;SYNCRIP;EGLN3;THBS1;MSN;ALB;LOXL2;BGN;UCHL1;KIF5B;NCL;VTN;ATP6V1H;HFE2;SNCA;LGALS3;TFRC;APBB1;CYR61;IGF1;ARHGAP26;EPHA4;PIK3R1;HBEGF;RTN4;SNAP91;SELENBP1;PRMT1;EDNRA;SOD2;TTR;VCAN;EDNRB;LPAR1
response to amino acid	5.08254e-06	DDIT3;FKBP4;SLC38A2;ATF4;EIF4EBP1
nerve cell differentiation	5.35835e-06	F2R;IRS1;IL15;TNFRSF12A;IVNS1ABP;THBS1;RGS2;EMP1;ALB;BGN;UCHL1;NDRG4;NCL;VTN;ATXN10;EFHD2;SNCA;FKBP4;CYR61;IGF1;EPHA4;RTN4;HBEGF;RCAN1;NR4A1;PRMT1;APOD;RBP1;ASB11;DPYSL3;CHAC1;FXN;SOD2;PLAGL1;VCAN;LPAR1
cell killing	7.53939e-06	SNCA;LGALS3;TFRC;IL15;IGF1;CD44;HIF1A;OPTN;CES1;NR4A1;MPEG1;ALB;ENDOG;DDIT3;CTGF;SOD2;VTN;UNG;EIF4EBP1
tissue regeneration	7.62359e-06	CYR61;IGF1;EPHA4;CD44;TNFRSF12A;HIF1A;HBEGF;RTN4;THBS1;ALB;CTGF;VTN;SFRP1;GNL3
nervous system physiology	7.73846e-06	SNCA;F2R;IGF1;CD44;HIF1A;NR4A1;ALB;ENDOG;DDIT3;EDNRA;FSTL1;FXN;TTR;CPEB1;LPAR1
oxidative phosphorylation	8.02268e-06	SNCA;CISD1;NDUFB2;TFRC;IL15;HIF1A;COX7A1;ETFB;RCAN1;MAOA;ALB;HK1;NDUFS4;FHL1;PLIN5;FXN;SOD2;EIF4EBP1
mesenchymal cell proliferation	8.03079e-06	BGN;CYR61;IGF1;CTGF;FSTL1;POSTN;CD44;VCAN;HBEGF
neutrophil recruitment	8.27972e-06	CIRBP;F2R;LGALS3;CYR61;IL15;CD44;TNFRSF12A;HIF1A;OPTN;THBS1;EPRS;BGN;EDNRA;S100A8;SOD2;DDT;EDNRB
actin organization	8.3296e-06	CLIC5;F2R;DMPK;ABRA;CD44;HIF1A;EGLN3;IVNS1ABP;THBS1;MSN;ALB;UCHL1;PDE4DIP;S100A8;KIF5B;GNA13;VTN;ACTA1;CNKSR3;EIF4EBP1;SNCA;EFHD2;IGF1;ARHGAP26;EPHA4;PIK3R1;RTN4;RCAN1;ENAH;CTGF;DPYSL3;ATP1B1;SYNPO2;SFRP1;TUBA8;MYOT;EDNRB;LPAR1
glycolysis	8.44041e-06	SNCA;PFKP;CISD1;IGF1;IL15;CD44;HIF1A;PIK3R1;ABCC9;RCAN1;NR4A1;ATF4;HK1;ALB;NDUFS4;MTDH;CTGF;MYH7;SOD2;AKR1B10;CPEB1;EIF4EBP1
mitotic entry	8.71875e-06	F2R;TFPI;IRS1;EIF3A;IL15;CD44;HIF1A;THBS1;ALB;KIF5B;GNA13;NDRG4;NCL;GNL3;EIF4EBP1;LGALS3;CYR61;IGF1;PRKAR1A;IGFBP7;C2orf40;PIK3R1;HBEGF;NR4A1;MAOA;EDNRA;CTGF;EDNRB;LPAR1
microtubule cytoskeleton assembly	8.7268e-06	F2R;SNCA;FKBP4;IGF1;SLC3A2;HIF1A;PIK3R1;RGS2;MSN;PRMT1;ALB;TUBB2B;UCHL1;PDE4DIP;S100A8;DPYSL3;KIF5B;SOD2;NCL;TUBA8
mesenchymal stem cell differentiation	8.76763e-06	CYR61;IGF1;CD44;HIF1A;HBEGF;THBS1;ATF4;ALB;RBP1;CTGF;POSTN;FSTL1;VTN;SFRP1;VCAN;DDT
osteoblast proliferation	9.57145e-06	F2R;IRS1;TFRC;CYR61;IGF1;HIF1A;RGS2;ATF4;EDNRA;CTGF;POSTN;SFRP1;VTN;LPAR1
epithelization	9.93576e-06	LGALS3;CYR61;IGF1;EPHA4;FBLN2;HIF1A;HBEGF;THBS1;MSN;CTGF;POSTN;FSTL1;VTN;LPAR1

## Sheet: TAC
Table S2-5 Cellular processes significantly enriched for the DEGs in a mouse model of HCM caused by TAC (GSE56348)
Cellular process	p-value	Overlapping Entities
cell proliferation	2.98818e-45	MMP15;NKD2;PLP2;CKLF;FBLN2;TNFRSF12A;HAVCR2;ADAMTS7;E2F3;EGR2;ETV5;KIF5B;USP2;TGFBR1;STAR;EIF5A2;BUB1;CCR5;MTDH;SRPX;LPAR4;CTH;TLR8;VCAN;ITGA6;TAOK1;RPL3;PDLIM2;PTPN3;FRZB;ZNF367;MITF;CBX3;ZFP57;CRLF1;ECT2;CCNC;ROCK2;CLIC1;MEOX1;EPB41L3;TFRC;RHOC;ARHGAP26;CDK8;FXYD5;CD200;ATRX;ETF1;ENAH;STRN;PIEZO2;IGF2BP2;DLC1;LPCAT3;CFH;GTPBP4;IPO7;SMC5;SYNCRIP;NR3C2;P4HA1;SUMO1;HNRNPH1;HHATL;IFNA4;CD84;SPARC;A…
cell differentiation	4.33431e-44	MMP15;CKLF;FBLN2;TNFRSF12A;HAVCR2;RAB7B;E2F3;EGR2;ETV5;USP2;KIF5B;TGFBR1;STAR;FAIM;EIF5A2;PDE8A;DNASE1L1;BUB1;MTDH;CCR5;SRPX;LPAR4;SP110;CTH;CLEC6A;VCAN;TLR8;ITGA6;MEST;SNX5;PDLIM2;PTPN3;CHODL;FRZB;MITF;CBX3;ECT2;CRLF1;ZFP57;ROCK2;CLIC1;MEOX1;EPB41L3;TFRC;RHOC;CADM2;ARHGAP26;CDK8;CD200;ATRX;PLA2G5;STRN;DLC1;LPCAT3;CFH;PARP3;IPO7;SMC5;ABLIM2;NR3C2;SUMO1;HNRNPH1;HHATL;CD84;RBFOX1;SPARC;ACE;CLK1;FKB…
cell migration	1.37039e-42	MMP15;CKLF;FBLN2;TNFRSF12A;HAVCR2;RAB7B;ADAMTS7;TUBB2B;EGR2;ETV5;KIF5B;ERC1;TGFBR1;DYNC1LI2;EIF5A2;TMEM30A;MTDH;CCR5;LPAR4;CTH;VCAN;ITGA6;PLEKHF1;PDLIM2;FRZB;MITF;CBX3;ECT2;ROCK2;CLIC1;CELSR2;EPB41L3;TFRC;RHOC;ARHGAP26;CDK8;FXYD5;PLA1A;ENAH;PLA2G5;PRPF40A;DLC1;NR3C2;P4HA1;SPARC;ACE;CLK1;EFHD2;NSRP1;ROCK1;CD80;RTN4;CTSZ;PMP22;RND3;EMR1;UNC5B;GRIA3;PRKAB1;AMOT;WISP1;STYX;NUPR1;IL15;SH2D4A;ABCC9;PME…
cell adhesion	7.79675e-39	CLMP;F2R;LRP1;FBLN2;RAB7B;SNAI2;CCDC88A;COMP;MPP5;TGFBR1;MSR1;PNN;PRKCD;PDE8A;CCR5;MTDH;LRG1;FAT3;LPAR4;NEO1;VCAN;ITGA6;RAP1A;PDLIM2;ADAM9;PCOLCE;NOX4;MITF;CDK1;GYPC;ZDHHC14;VTN;ROCK2;CCNC;CLIC1;CELSR2;EPB41L3;TFRC;RHOC;TNMD;CADM2;FXYD5;SERPINE2;MKI67;DLC1;EDNRB;TNC;CFH;ESM1;PROX1;CD63;NR3C2;TLR4;P4HA1;C3AR1;SPARC;NEDD9;MMP3;RAP2C;COL4A2;ROCK1;RAB31;HMMR;EPHA4;TTC9;RTN4;CD80;TBX5;PMP22;TENM3;CTSZ…
apoptosis	4.94271e-36	NKD2;MMP15;CKLF;TNFRSF12A;HAVCR2;ADAMTS7;MAOB;E2F3;EGR2;TUBB2A;TNIP2;USP2;TGFBR1;STAR;FAIM;EIF5A2;DNASE1L1;TROVE2;BUB1;CCR5;MTDH;SRPX;SP110;CTH;VCAN;TLR8;ITGA6;TAOK1;RPL3;SNX7;PLEKHF1;PDLIM2;FRZB;MITF;TOR1AIP2;MTMR11;CBX3;ACAA2;ECT2;FBP2;CRLF1;CCNC;ROCK2;CLIC1;CELSR2;EPB41L3;TFRC;RHOC;ARHGAP26;CADM2;CDK8;CD200;FXYD5;ATRX;ETF1;ENAH;PLA2G5;DLC1;LPCAT3;CFH;IPO7;PARP3;SMC5;SYNCRIP;NR3C2;SUMO1;HNRNPH1…
Angiogenesis	4.87198e-34	MGP;F2R;MMP15;CKLF;FBLN2;LRP1;TNFRSF12A;ADRA1A;DDIT4;CCDC88A;E2F3;TNIP2;COMP;HDAC4;CSRP2;TGFBR1;MSR1;NAA15;HOPX;EIF5A2;PRKCD;ADRA1B;CCR5;MTDH;LRG1;LPAR4;TOP2A;CTH;NEO1;VCAN;ITGA6;LOXL4;THBS3;MEST;PPID;RAP1A;TRPS1;COL1A1;EPHX2;PCOLCE;FRZB;TRPM4;NOX4;DEK;GYPC;ECT2;VTN;UPP1;FGF18;ROCK2;CD180;CPEB1;CLIC1;OLFML3;TFRC;RHOC;TNMD;SERPINE2;MKI67;SLC16A4;TDGF1;STRN;DLC1;EDNRB;CCBE1;TNC;IFI16;CFH;ESM1;CCNA2…
extracellular matrix polymerization	1.57457e-33	MGP;C1QTNF6;F2R;CD44;FBLN2;AKT2;SOX9;NR3C2;LOXL2;BGN;SERPINF1;EGR2;COMP;FBLN5;SPARC;TGFBR1;ACE;BMP1;ROCK1;GDF6;PRKCD;EGR1;IGFBP7;QSOX1;SERPINI1;BCL2L11;PTGS2;HBEGF;ANGPTL7;BMP4;NPPA;KLF15;CTGF;POSTN;SFRP1;ASPN;FN1;MMP2;VCAN;ECM1;WISP1;HTRA1;COL3A1;SCX;TGFB2;IL15;CD109;TGFB3;INHBA;COL1A1;BCL2;EPHX2;CLEC3B;DMD;THBS1;PCOLCE2;AKT3;NOX4;THBS4;ANXA1;CTSS;FSTL1;PLOD2;VTN;FGF18;ROCK2;LOXL1;IGF2;CHI3L1;PK…
wound healing	4.08245e-31	MMP15;F2R;CKLF;LRP1;FBLN2;TNFRSF12A;RAB7B;SNAI2;COMP;TGFBR1;PNN;PRKCD;CCR5;MTDH;CTH;VCAN;TLR8;ITGA6;PPID;RAP1A;COL1A1;ADAM9;CLEC3B;EPHX2;TRPM4;NOX4;VTN;FGF18;ROCK2;LBP;CDK8;IGF2BP2;DLC1;EDNRB;PLSCR1;TNC;CFH;CCNA2;PROX1;CD63;NR3C2;TLR4;SPARC;ACE;SYT7;MMP3;ROCK1;HMMR;EPHA4;EREG;FABP4;RTN4;PMP22;POSTN;PPL;SFRP1;AMOT;WISP1;IL15;CASP1;STAP2;THBS1;DRD2;SRSF6;OR51E1;FSTL1;NCL;CHI3L1;IGF2;EDN3;MET;FMOD;E…
inflammatory response	1.67287e-30	F2R;TAX1BP1;CKLF;LRP1;TNFRSF12A;NAPEPLD;NLRC3;HAVCR2;SNAI2;DDIT4;MAOB;TNIP2;HDAC4;ETV5;TGFBR1;MSR1;STAR;FAIM;PRKCD;LIPE;MTDH;CCR5;CTH;NEO1;CLEC6A;HERPUD1;VCAN;TLR8;PPID;RAP1A;PDLIM2;EPHX2;ANKRD2;PLGRKT;NOX4;GYPC;CRLF1;VTN;CD180;CPEB1;SLC40A1;CYP2E1;TFRC;LBP;CLEC12A;CD200;SERPINE2;PLA1A;PLA2G5;SLC16A4;RNASEL;LPCAT3;PLSCR1;TNC;IFI16;CFH;LAIR1;ESM1;PROX1;NR3C2;TLR4;SUMO1;C3AR1;CD84;SPARC;ACE;NEDD9;M…
cell growth	3.93066e-29	CKLF;FBLN2;TNFRSF12A;HAVCR2;E2F3;EGR2;KIF5B;USP2;TGFBR1;EIF5A2;BUB1;CCR5;MTDH;CTH;VCAN;ITGA6;RPL3;TIMM21;PTPN3;FRZB;MITF;CBX3;ECT2;ROCK2;CCNC;MEOX1;EPB41L3;TFRC;RHOC;CDK8;ATRX;ETF1;CDKL2;STRN;IGF2BP2;DLC1;GTPBP4;SMC5;SUMO1;HNRNPH1;SPARC;ACE;CLK1;EFHD2;FKBP4;ROCK1;RAB31;CD80;RTN4;PDE1A;PMP22;RND3;ADAMTS8;PRKAB1;AMOT;WISP1;EXOC5;NUPR1;IL15;AZIN1;SH2D4A;CNOT6;PMEPA1;NR4A3;THBS1;PGGT1B;EFNB3;MYBL1;ZN…
cell survival	4.8201e-28	MGP;F2R;LRP1;PRUNE2;TNFRSF12A;PHLDA3;ADRA1A;PPM1K;SNAI2;DDIT4;CCDC88A;E2F3;TUBB2A;EGR2;KCNA1;COMP;HDAC4;MPP5;USP2;TGFBR1;MSR1;UCHL3;NAA15;EIF5A2;PRKCD;SOX6;TROVE2;BUB1;MTDH;CCR5;LRG1;CTH;TOP2A;NEO1;MAP3K12;HERPUD1;TLR8;VCAN;TOP2B;ITGA6;LGALSL;PPID;RAP1A;CHODL;ADAM9;EPHX2;ANKRD2;HLF;NOX4;MITF;CDK1;DHRS11;CBX3;VTN;ROCK2;UPP1;CELSR2;TFRC;RHOC;SERPINE2;ATRX;ATG3;TDGF1;RNASEL;DLC1;DFNB31;EDNRB;PLSCR1;…
cell death	1.24188e-27	MMP15;TNFRSF12A;HAVCR2;MAOB;E2F3;EGR2;KIF5B;USP2;FAIM;EIF5A2;DNASE1L1;TROVE2;BUB1;MTDH;CCR5;RBP7;SP110;CTH;VCAN;TLR8;ITGA6;TAOK1;PDLIM2;PTPN3;MITF;RP1;ROCK2;CCNC;CLIC1;CELSR2;TFRC;RHOC;ATRX;PLA2G5;DLC1;IPO7;PARP3;SMC5;SYNCRIP;NR3C2;SUMO1;HNRNPH1;IFNA4;CD84;SPARC;ACE;UPRT;EFHD2;FKBP4;ROCK1;VPS29;RTN4;CD80;CTSZ;PMP22;RND3;EMR1;UNC5B;FAM46A;GRIA3;GSTM1;DIO2;WISP1;EXOC5;NUPR1;IL15;CNOT6;NR4A3;THBS1;P…
contraction	1.75515e-27	F2R;LRP1;ADRA1A;MAOB;COMP;CSRP2;HDAC4;TGFBR1;PRKCD;LIPE;ADRA1B;CCR5;ANLN;ATP2A1;CTH;VCAN;TAOK1;RAP1A;COL1A1;EPHX2;TRPM4;NOX4;MITF;CDK1;CBX3;VTN;ECT2;ROCK2;ABAT;RHOC;LBP;EDNRB;TNC;ABLIM2;NR3C2;TLR4;SUMO1;C3AR1;SPARC;ACE;NEDD9;MMP3;ROCK1;EPHA4;FABP4;CD80;RTN4;PDE1A;PMP22;RND3;TRDN;SLC2A4;POSTN;CRHR2;PDE3A;P2RX5;IL15;NREP;CASP1;ABCC9;THBS1;KCNMA1;EFNB3;DRD2;PRNP;IGF2;EDN3;SLC24A3;MET;CCND2;FMOD;PLEK…
SMC proliferation	2.70713e-27	MGP;F2R;LRRFIP1;LRP1;CD44;TNFRSF12A;AKT2;FZD1;ADAMTS7;CCDC88A;SERPINF1;E2F3;EGR2;UCHL1;ENTPD1;CSRP2;HDAC4;CDKN1A;GSTP1;CCRL2;LIFR;PRKCD;EGR1;MCM6;BMP4;MMP14;APOD;PIK3R3;KLF15;CTGF;CTH;ANGPT1;VCAN;KCNJ2;COL3A1;ABRA;TGFB2;TGFB3;SMC2;SCARA5;COL1A1;BCL2;EPHX2;PDGFC;NOX4;CDK1;THBS4;SGCD;APLN;PDE4A;BAMBI;CYP1B1;CTSK;VTN;ROCK2;CD180;TNFRSF11B;ALOX5;ADAM17;IGF1;PDGFD;CYBB;PTN;FHL1;MKI67;WISP2;PTGER4;PRKG…
cell motility	3.6115e-27	MMP15;F2R;FBLN2;LRP1;TNFRSF12A;SNAI2;CCDC88A;CSRP2;HDAC4;TGFBR1;MSR1;PRKCD;EIF5A2;BUB1;CCR5;MTDH;PTOV1;ANLN;LPAR4;VCAN;ITGA6;LOXL4;PPID;RAP1A;ADAM9;FRZB;TRPM4;NOX4;CDK1;VTN;ROCK2;CLIC1;EPB41L3;RHOC;CADM2;FXYD5;ENAH;TDGF1;DLC1;EDNRB;SLC41A2;TNC;IPO7;CCNA2;ABLIM2;CD63;TLR4;C3AR1;SPARC;NEDD9;MMP3;EFHD2;ROCK1;SETD7;HMMR;EPHA4;CD80;SELENBP1;RTN4;CTSZ;CASP4;SLC2A4;RND3;POSTN;PPL;RUNX1;SFRP1;ADAMTS8;AMO…
cell invasion	7.37881e-27	F2R;NKD2;MMP15;SH3BGRL;LRP1;FBLN2;TNFRSF12A;ADRA1A;SNAI2;DDIT4;CCDC88A;TUBB2B;CSRP2;ETV5;KIF5B;TGFBR1;UCHL3;HOPX;PRKCD;EIF5A2;DNASE1L1;PTOV1;MTDH;CCR5;TM9SF3;VCAN;ITGA6;LOXL4;PPID;RAP1A;SENP6;SCARA5;ADAM9;FRAT1;FRZB;TRPM4;NOX4;MITF;CDK1;ZDHHC20;VTN;ECT2;ROCK2;CLIC1;DDX17;EPB41L3;RHOC;SHISA3;TNMD;STARD10;CDK8;FXYD5;SERPINE2;ENAH;SLC16A4;TDGF1;DLC1;EDNRB;TNC;CFH;LAIR1;ESM1;CCNA2;PROX1;GABRA3;TLR4;G…
cytoskeleton organization and biogenesis	3.26398e-25	F2R;LRRFIP1;DBN1;LRP1;CD44;AKT2;CCDC88A;TUBB2A;UCHL1;ADAMTS2;CDKN1A;CTHRC1;MYO5A;STAR;RGMA;SORBS2;EIF5A2;PRKCD;EGR1;ADRA1B;AKIP1;PLXNB1;BMP4;ARHGAP20;SERPINA3;MMP14;SPRED1;BUB1;CCR5;MTDH;ANLN;CTGF;LPAR4;ANGPT1;TOP2B;VCAN;ITGA6;CTNNA3;RAP1A;TGFB2;TGFB3;TRPS1;BCL2;RAPSN;TRPM4;NOX4;MITF;CDK1;PDE4A;APLN;ANXA1;MRC2;SFRP2;CBX3;HSPA5;PTK2B;HTRA4;CAPG;VTN;ROCK2;TNFRSF11B;MEMO1;MAP1B;EPB41L3;NPM1;ALOX5;IG…
heart function	8.94209e-25	F2R;CKLF;ACOT1;ADRA1A;AKT2;PPM1K;SERPINF1;MAOB;E2F3;KCNA1;ENTPD1;HDAC4;TGFBR1;HOPX;PRKCD;SOX6;LIPE;ADRA1B;ACACB;AKIP1;RCAN1;COL15A1;MMP14;PVALB;KLF15;SLC4A3;ATP2A1;CTGF;ALDH2;MLYCD;CTH;ANGPT1;CXCL3;OGN;COL3A1;ABRA;TGFB2;RAP1A;KCNK3;BCL2;EPHX2;TRPM4;PER3;NOX4;THBS4;SGCD;ANXA1;PDE4A;APLN;SFRP2;APLNR;CAPZA1;CTSK;ROCK2;CD180;SNX13;TNFRSF11B;SLC40A1;PKD2;PTPRC;ARNTL;FGF16;ADAM17;TFRC;IGF1;CYBB;FLNC;GA…
smooth muscle cell migration	1.78388e-24	F2R;CKLF;CD44;FBLN2;LRP1;TNFRSF12A;AKT2;ADAMTS7;CCDC88A;SERPINF1;ENTPD1;COMP;HDAC4;CSRP2;CDKN1A;CTHRC1;TGFBR1;GSTP1;FAT1;PRKCD;EGR1;RCAN1;BMP4;MMP14;APOD;CCR5;CTGF;ANGPT1;CTH;VCAN;CXCL3;TGFB2;TGFB3;BCL2;EPHX2;NOX4;ENPP2;CTSS;APLN;CYP1B1;RP1;PTK2B;FBN1;VTN;ROCK2;MYH4;ADAM17;IGF1;ARHGAP26;CYBB;PDGFD;PDPN;FXYD5;FHL1;PTGER4;PRKG1;TNC;TLR4;SCPEP1;FBLN5;ACE;PAK1;MMP3;ROCK1;S100A6;HMMR;EPHA4;FABP4;QSOX1…
embryonal development	8.20325e-24	MGP;F2R;NKD2;FBLN2;LRP1;TNFRSF12A;SNAI2;PPM1K;E2F3;ASPM;HDAC4;MPP5;TGFBR1;ALDOB;MSR1;STAR;HOPX;PNN;PRKCD;SOX6;USP16;BUB1;MTDH;ANLN;LPAR4;TOP2A;NEO1;MAP3K12;VCAN;TOP2B;ITGA6;PRELID2;MEST;RAP1A;TRPS1;FRZB;NOX4;MITF;CDK1;TOR1AIP2;CBX3;VTN;FGF18;ROCK2;CPEB1;MEOX1;SLC40A1;OLFML3;TFRC;SORD;CDK8;ATRX;SERPINE2;MKI67;TDGF1;RNASEL;IGF2BP2;DLC1;EDNRB;CCBE1;TNC;CFH;MAFK;CCNA2;PROX1;CKS2;TLR4;SUMO1;SPARC;CHMP…
chemotaxis	2.81599e-23	F2R;PLP2;HLTF;CKLF;LRP1;CD44;AKT2;CCDC88A;SERPINF1;COMP;ENTPD1;RGMA;CCRL2;PRKCD;EGR1;PDE8A;PLXNB1;BMP4;SERPINA3;MMP14;CCR5;MTDH;CTGF;DUSP6;LPAR4;ANGPT1;NEO1;PANX1;TLR8;ITGA6;CXCL3;MRC1;COL3A1;PPID;TGFB2;RAP1A;TGFB3;LUM;BCL2;EPHX2;PON2;PDGFC;NOX4;ENPP2;APLN;ANXA1;CTSS;PDE4A;BAMBI;MRC2;DNM1;HSPA5;PTK2B;VTN;FBN1;ROCK2;FGF18;TNFRSF11B;MEMO1;GNB3;PTPRC;FGF16;NPM1;ADAM17;ALOX5;RHOC;IGF1;CYBB;PDGFD;LBP;…
ossification	1.50978e-22	MGP;LRP1;FZD1;SNAI2;SERPINF1;EGR2;UCHL1;COMP;HDAC4;TGFBR1;CTHRC1;PRKCD;EIF5A2;EGR1;SOX6;LIPE;PLXNB1;COL15A1;COL1A2;BMP4;MMP14;ALAD;CTGF;EFNA2;LPAR4;ANGPT1;NEO1;ASPN;VCAN;ITGA6;OMD;ECM1;OGN;KCNJ2;OSMR;HTRA1;COL3A1;XYLT1;THBS3;RAP1A;TGFB2;TGFB3;TRPS1;ADAM9;BCL2;COL1A1;CLEC3B;FRZB;CDK1;ENPP2;CTSS;APLN;PDE4A;BAMBI;MRC2;SFRP2;PTK2B;CRLF1;CTSK;FBN1;VTN;FGF18;TNFRSF11B;MEOX1;PKD2;ARNTL;ALOX5;ADAM17;IGF1…
ECM degradation	5.24144e-22	MMP15;F2R;MME;CD44;LRP1;CD63;AKT2;SOX9;TLR4;ADAMTS7;HSP90AA1;LOXL2;COMP;CDKN1A;SPARC;KIF5B;FBLN5;MMP23B;ACE;BMP1;ITGB6;MMP3;COL4A2;ROCK1;S100A6;EPHA4;SERPINI1;HBEGF;PTGS2;BMP4;MMP14;SERPINA3;CTSZ;CCR5;ADAMTS1;VAMP7;CTGF;ADAMTS10;POSTN;ANGPT1;PRSS23;VCAN;MMP2;FN1;TPBG;COL3A1;HTRA1;PLAT;TGFB2;TGFB3;INHBA;BCL2;SERP1;THBS1;CTSS;ANXA1;AEBP1;MRC2;HSPA5;KLK3;VTN;CTSK;ROCK2;TNFRSF11B;LOXL1;COL4A1;CHI3L1;…
regeneration	6.88816e-22	ABCA4;F2R;CKLF;LRP1;TNFRSF12A;EGR2;COMP;HDAC4;KIF5B;TGFBR1;PRKCD;SOX6;CCNB2;LIPE;TIPIN;NEO1;MAP3K12;VCAN;ITGA6;PICALM;ZBTB8OS;COL1A1;EPHX2;MITF;CDK1;FGF18;ROCK2;CYP2E1;SERPINE2;TDGF1;HSD3B2;SULT2A1;EDNRB;TNC;CCNA2;TLR4;SPRR1A;SPARC;ACE;MMP3;FKBP4;ROCK1;SETD7;HMMR;EPHA4;EREG;RTN4;PMP22;SLC2A4;EMR1;UNC5B;POSTN;RUNX1;DIO2;WISP1;SDCBP;NUPR1;SCX;IL15;CASP1;NREP;BCL9;NR4A3;THBS1;EFNB3;MYOF;DRD2;RBM3;DS…
tissue remodeling	1.32824e-21	CFH;F2R;MME;FBLN2;CD44;TNFRSF12A;TLR4;NR3C2;SPRR1A;SERPINF1;HDAC4;CDKN1A;SPARC;TGFBR1;CTHRC1;ACE;MMP3;PRKCD;EGR1;QSOX1;HBEGF;RTN4;PTGS2;BMP4;SERPINA3;MMP14;NPPA;RET;CCR5;ADAMTS1;CTGF;ADAMTS10;POSTN;ANGPT1;PRSS23;MMP2;VCAN;FN1;ECM1;MRC1;OSMR;CD53;TGFB2;PLAT;INHBA;TGFB3;CASP1;BCL2;CLEC3B;THBS1;ENPP2;THBS4;APLN;CTSS;PDE4A;CTSK;FBN1;VTN;NT5E;FGF18;TNFRSF11B;CHI3L1;ITGA11;CCND2;MET;ADAM17;CYR61;IGF1;A…
fibroblast migration	1.99228e-21	CFH;F2R;CCNA2;CD44;LRP1;FZD1;AKT2;HSP90AA1;CCDC88A;BGN;SPARC;TGFBR1;ACE;PAK1;ROCK1;PRKCD;EGR1;HMMR;IGFBP7;RTN4;HBEGF;PTGS2;BMP4;MMP14;NPPA;PMP22;CCR5;ADAMTS1;CTGF;POSTN;ANGPT1;MMP2;FN1;COL3A1;TGFB2;TGFB3;EPHX2;THBS1;PDGFC;NOX4;ENPP2;ANXA1;LPP;VTN;FGF18;ROCK2;IGF2;CYR61;FMOD;IGF1;CREG1;PDGFD;C2orf40;CCL11;PTN;SERPINE1;TLR1;FHL1;SPP1;SAA1;TIMP1;COL8A1;PTGER4;CXCL10;FAP;MYH10;CTF1;LPAR1;CCR2;SLC8A1;…
immune response	4.59337e-21	F2R;CKLF;LRP1;TNFRSF12A;NLRC3;HAVCR2;MAOB;EGR2;TGFBR1;MSR1;PRKCD;LIPE;CCR5;CLEC6A;TLR8;RAP1A;PDLIM2;SCARA5;EPHX2;TRPM4;PHF11;IFNGR1;GYPC;ACAA2;VTN;UPP1;ROCK2;CD180;ABAT;CPEB1;SLC40A1;CYP2E1;TFRC;RASL11B;LBP;CLEC12A;CD200;ATRX;MKI67;PLA2G5;RNASEL;EDNRB;PLSCR1;IFI16;TNC;CFH;PARP3;CLEC1A;LAIR1;PLBD1;SYNCRIP;GBP6;NR3C2;TLR4;SUMO1;GPR34;C3AR1;CD84;SPARC;PPIC;ACE;NEDD9;MMP3;FKBP4;RAP2C;ROCK1;VPS29;HMMR…
neuronal death	6.34756e-21	F2R;PRUNE2;LRP1;TNFRSF12A;HAVCR2;DDIT4;E2F3;SERPINF1;MAOB;EGR2;ASPM;UCHL1;NMT2;HDAC4;CAMK2A;MPP5;CDKN1A;KIF5B;TGFBR1;GSTP1;RGMA;LRP8;PRKCD;EGR1;SERPINI1;RCAN1;BCL2L11;BMP4;SERPINA3;APOD;PVALB;MTDH;CCR5;ALDH2;DUSP6;ANGPT1;AIM2;NEO1;MAP3K12;PANX1;TLR8;PPID;TGFB2;TGFB3;CLEC5A;SLC1A3;BCL2;CLEC3B;ALDH1A1;EPHX2;FRAT1;FRZB;BTBD10;PON2;TRPM4;PDGFC;NOX4;CDK1;SCFD1;MATR3;CTSS;PRND;HSPA5;PTK2B;ROCK2;GFRA1;S…
oxidative stress	1.8952e-20	F2R;LRP1;ACOT1;PPM1K;DDIT4;MAOB;USP2;TGFBR1;MSR1;PRKCD;ADRA1B;ALAD;MTDH;CTH;TOP2A;HERPUD1;TLR8;VCAN;PPP1R3C;TOP2B;TAOK1;PPID;RAP1A;TST;TRPS1;UGP2;EPHX2;TRPM4;NOX4;CDK1;SCFD1;MITF;CBX3;CRLF1;VTN;ROCK2;GSTK1;CPEB1;SLC40A1;CYP2E1;TFRC;SORD;FXYD5;EDNRB;TNC;CFH;TLR4;NR3C2;SUMO1;SPARC;ACE;CLK1;FKBP5;MMP3;FKBP4;ROCK1;SETD7;EREG;FABP4;SLC7A1;TARDBP;SELENBP1;CD80;RTN4;SLC2A4;POSTN;APEX2;RUNX1;GSTM5;SFRP1;…
endothelial cell migration	4.40258e-20	F2R;LRP1;CD44;TNFRSF12A;AKT2;CCDC88A;SERPINF1;CDKN1A;TGFBR1;PRKCD;EGR1;PLXNB1;BCL2L11;RCAN1;BMP4;COL15A1;SERPINA3;MMP14;SPRED1;CCR5;LRG1;CTGF;ANGPT1;NEO1;VCAN;CXCL3;COL3A1;RAP1A;TGFB2;TGFB3;TRPS1;LUM;BCL2;TRPM4;PDGFC;NOX4;THBS4;ENPP2;PDE4A;APLN;ANXA1;LMO2;SFRP2;PTK2B;VTN;CTSK;ROCK2;FGF18;TNFRSF11B;CLIC1;PKD2;FGF16;ADAM17;IGF1;CYBB;SAT1;PDPN;PTN;GAB2;RRAS2;TDGF1;PTGER4;EDNRB;PRKG1;CCBE1;TNC;ESM1;C…
relaxation	7.52602e-20	F2R;CALCRL;CLCN1;SLC27A1;ADRA1A;AKT2;ENTPD1;HDAC4;TGFBR1;MYO5A;ADRA1B;TMOD4;BMP4;SERPINA3;PVALB;ATP2A1;ALDH2;TM9SF3;TOP2A;CTH;ANGPT1;PANX1;SMEK2;TOP2B;KCNJ2;COL3A1;PPID;RAP1A;SMC4;SMC2;KCNK3;EPHX2;NOX4;ENPP2;THBS4;CDK1;PDE4A;APLN;CYP1B1;CBX3;PTK2B;FBN1;ROCK2;ABAT;PKD2;ALOX5;IGF1;CYBB;GNAO1;TNNC2;MAOA;FHL1;PLA2G5;MYH7;KCNJ3;KCND2;STRN;GCK;PTGER4;DLC1;PRKG1;EDNRB;CFH;SMC5;MME;IRAK4;NR3C2;TLR4;RGS2;…
aging	7.53794e-20	CALCRL;CD44;LRP1;TNFRSF12A;SLC27A1;EFEMP1;ADRA1A;MAOB;SERPINF1;UCHL1;HDAC4;CDKN1A;CTHRC1;GSTP1;STAR;UCHL3;NAA15;LRP8;EIF5A2;EGR1;LIPE;ADRA1B;RCAN1;BCL2L11;BMP4;COL1A2;MMP14;DUSP10;SERPINA3;APOD;PVALB;MTDH;CTGF;ALDH2;TOP2A;CTH;ANGPT1;PANX1;VCAN;HTRA1;COL3A1;PPID;TGFB2;HERC6;TGFB3;LUM;COL1A1;BCL2;CES1;NOX4;CDK1;THBS4;APLN;CTSS;CYP1B1;HSPA5;CAPZA1;FBN1;CTSK;TNFRSF11B;GFRA1;ABAT;PTPRC;MAP1B;ARNTL;CYP…
epithelial to mesenchymal transition	8.08187e-20	MGP;F2R;LRP1;TNFRSF12A;SNAI2;E2F3;HDAC4;KIF5B;ETV5;TGFBR1;UCHL3;EIF5A2;PRKCD;CCR5;MTDH;LRG1;CTH;VCAN;ITGA6;PPID;RAP1A;TRPS1;PDLIM2;SCARA5;COL1A1;EPHX2;FRZB;NOX4;CDK1;CBX3;ECT2;VTN;CPEB1;DDX17;EPB41L3;RHOC;SHISA3;ARHGAP26;STARD10;CDK8;CDKL2;ATG3;TDGF1;DLC1;TNC;ESM1;CCNA2;PROX1;CKS2;CD63;NR3C2;TLR4;C3AR1;SPARC;FKBP5;NEDD9;MMP3;ROCK1;EPHA4;RTN4;TBX5;CTSZ;RND3;PPL;POSTN;SLC16A7;SFRP1;CRHR2;WISP1;TPBG…
DNA replication	2.90783e-19	F2R;CKLF;LRP1;TNFRSF12A;ADRA1A;CCDC88A;E2F3;EGR2;COMP;TRIM59;MSR1;HOPX;PRKCD;CCNB2;SOX6;ADRA1B;TROVE2;BUB1;CCR5;MTDH;TIPIN;TOP2A;CTH;VCAN;TOP2B;RAP1A;NOX4;CDK1;MITF;CBX3;VTN;FGF18;SEC16B;UPP1;ROCK2;CCNC;CD180;TFRC;ATRX;MKI67;TDGF1;RNASEL;ATP8B1;EDNRB;PLSCR1;IFI16;TNC;CFH;SMC5;CCNA2;ESM1;SLC25A32;CKS2;TLR4;SUMO1;C3AR1;SPARC;ACE;UPRT;NOC3L;FKBP4;ROCK1;EREG;FABP4;CD80;SLC2A4;RND3;TRIM5;POSTN;RUNX1;P…
internalization	3.77461e-19	F2R;LRP1;ADRA1A;SNAI2;CCDC88A;KIF5B;TGFBR1;MSR1;PRKCD;ADRA1B;DNASE1L1;CCR5;CLEC6A;NEO1;TLR8;VCAN;ITGA6;PICALM;SNX5;RAP1A;VTN;ROCK2;SLC38A3;CLIC1;SLC40A1;TFRC;RHOC;ARHGAP26;LBP;SERPINE2;DLC1;EDNRB;CFH;CLEC1A;CD63;SYNCRIP;TLR4;C3AR1;SPARC;ACE;SYT7;ATP6V1H;ROCK1;RAB31;EPHA4;EREG;SLC7A1;CD80;SELENBP1;RTN4;CTSZ;PMP22;TRDN;SLC2A4;RND3;GRIA3;DIO2;TPBG;SDCBP;IL15;CASP1;PAM;THBS1;KCNMA1;PGGT1B;AKT3;DRD2;K…
lumen formation	4.0141e-19	MGP;F2R;CD44;CCDC88A;SERPINF1;COMP;CDKN1A;ALDH1A2;CDH19;TGFBR1;RGMA;PRKCD;EGR1;RCAN1;BCL2L11;PLXNB1;BMP4;MMP14;MTDH;VAMP7;ANLN;CTGF;LRG1;DUSP6;LPAR4;CTH;ANGPT1;NEO1;ITGA6;LAMA5;COL3A1;HTRA1;RAP1A;TGFB2;BCL2;PHKG1;COL1A1;LUM;PCOLCE;PDGFC;PKN3;NOX4;MTMR6;CDK1;ANXA1;APLN;PDE4A;CTSS;DNM1;SFRP2;HSPA5;PTK2B;ECT2;VTN;ROCK2;FGF18;TNFRSF11B;ADAM17;RHOC;IGF1;CYBB;TNMD;PDPN;PTN;SERPINE2;CEBPD;TMEM45A;PTGER4…
heart development	4.61386e-19	F2R;HLTF;FBLN2;TNFRSF12A;AKT2;PPM1K;DDIT4;E2F3;HDAC4;CDKN1A;ALDH1A2;CDV3;TGFBR1;MSR1;PDLIM5;HOPX;PRKCD;ADRA1B;RCAN1;BCL2L11;BMP4;COL15A1;SLC4A3;CCR5;KCNJ5;CTGF;ANGPT1;VCAN;SRSF10;ECM1;COL3A1;PPID;ABRA;TGFB2;RAP1A;ADAM9;EPHX2;SCN1B;NOX4;MITF;SGCD;CTSS;PDE4A;APLN;APLNR;HSPA5;ZFP57;CTSK;ROCK2;SNX13;TNFRSF11B;PKD2;FGF16;ADAM17;MTPN;IGF1;CYBB;MAOA;FHL1;ENAH;MYBPC2;CEBPD;KCNJ3;MYH7;TDGF1;WISP2;EDNRB;PR…
cell spreading	5.79371e-19	F2R;LRP1;CD44;RAB7B;SNAI2;SERPINF1;CDKN1A;MSR1;RGMA;SORBS2;APBB1IP;TMEM30A;PRKCD;AKIP1;PLXNB1;BMP4;SERPINA3;MMP14;SPRED1;CCR5;CTGF;ANGPT1;NEO1;VCAN;ITGA6;COL3A1;TGFB2;RAP1A;BCL2;LUM;PCOLCE;TRPM4;MRC2;HSPA5;PTK2B;VTN;ROCK2;TNFRSF11B;PTPRC;SSB;EPB41L3;NPM1;ADAM17;IGF1;RHOC;FLNC;CYBB;ARHGAP26;PDPN;GAB2;FHL1;ENAH;WISP2;SLK;DLC1;TNC;CFH;RB1CC1;CD63;TLR4;FBLN5;SPARC;ITGA9;NME1;NEDD9;ACTA1;PAK1;MMP3;EFH…
histogenesis	1.36203e-18	CD44;AKT2;SOX9;TLR4;NR3C2;SUMO1;BGN;E2F3;COMP;CSRP2;MPP5;ALDH1A2;SPARC;CDKN1A;FBLN5;TGFBR1;TOB2;MMP3;CHUK;NUCB2;PRKCD;EPHA4;PTGS2;HBEGF;BMP4;DUSP10;MMP14;RET;SLC2A4;ADAMTS1;CTGF;DUSP6;POSTN;RUNX1;PVRL2;ANGPT1;VCAN;FN1;MMP2;GDF15;CMKLR1;EIF3A;SCX;TGFB2;PLAT;INHBA;BCL2;TGFBR3;KCNMA1;PDGFC;NOX4;ENPP2;MITF;IFNGR1;FSTL1;KRAS;KLK3;FBN1;IGF2;PEG3;MET;ARNTL;CYP2E1;IGF1;ANXA2;ECM2;PDPN;CCL11;BCHE;LOX;SERP…
lipid storage	1.47354e-18	LRP1;TNFRSF12A;SLC27A1;AKT2;SERPINF1;EGR2;HDAC4;CDKN1A;ALDH1A2;STAR;MSR1;MEDAG;GLT8D2;LRP8;NUCB2;EGR1;LIPE;AQP7;ACACB;TMOD4;BMP4;DUSP10;MMP14;APOD;FITM1;KLF15;CTGF;ALDH2;DUSP6;MLYCD;ANGPT1;MAP3K12;VCAN;ITGA6;MEST;BCL2;ALDH1A1;EPHX2;CES1;FRZB;TRPM4;NOX4;ENPP2;CTSS;APLN;BAMBI;SFRP2;SFRP5;HSPA5;CTSK;FBN1;CCNC;ROCK2;ARNTL;CYP2E1;ALOX5;IGF1;TNMD;SAT1;CDK8;PTN;MAOA;PLA2G5;CEBPD;WDTC1;GCK;WISP2;SULT2A1;…
biomineral formation	2.8408e-18	MGP;CLCN1;CD44;FGF6;GPM6B;FZD1;ADAMTS7;SERPINF1;SLC20A1;COMP;CDKN1A;CTHRC1;TGFBR1;LRP8;NUCB2;COL1A2;BMP4;MMP14;CTGF;CTH;ASPN;OMD;ECM1;OGN;XYLT1;HTRA1;TGFB2;RAP1A;TGFB3;TRPS1;BCL2;COL1A1;CLEC3B;ALDH1A1;THBS4;ENPP2;PDE4A;ANXA1;APLN;SFRP2;HSPA5;PTK2B;CTSK;FBN1;VTN;ROCK2;FGF18;TNFRSF11B;CLIC1;ADAM17;ALOX5;NBL1;IGF1;PDGFD;PTN;RPS6KA3;PRELP;CEBPD;WISP2;TNC;SLC20A2;CD63;SOX9;NR3C2;TLR4;BGN;LOXL2;SPARC;T…
fibroblast proliferation	6.97794e-18	F2R;CCNA2;CD44;LRP1;TNFRSF12A;TLR4;RGS2;E2F3;THRB;IGFBP6;UCHL1;SPARC;CDKN1A;PENK;TGFBR1;ACE;MMP3;PRKCD;HMMR;EGR1;S100A6;IGFBP7;HBEGF;PTGS2;NPPA;CTGF;POSTN;ANGPT1;RNASE2;MMP2;FN1;VCAN;WISP1;MRC1;KCNJ2;COL3A1;EIF3A;SCX;PLAT;TGFB2;RAP1A;TGFB3;INHBA;LUM;BCL2;EPHX2;ATF3;FRZB;PDGFC;NOX4;CDK1;AEBP1;FGF18;TNFRSF11B;IGF2;CHI3L1;CYR61;IGF1;ANXA2;PDGFD;CREG1;CCL11;PTN;RPS6KA3;SERPINE1;SPP1;SAA1;WISP2;TIMP1;…
cell motion	8.84653e-18	LRP1;DOCK10;CD44;FZD1;SNAI2;CCDC88A;RAB23;MYO5A;RGMA;CLEC11A;LRP8;PRKCD;EGR1;BMP4;MMP14;VCAN;ITGA6;CXCL3;RAP1A;TGFB2;TGFB3;FRZB;CDK1;APLN;MRC2;APLNR;PTK2B;CAPG;VTN;ROCK2;MEMO1;MYH4;PTPRC;IGF1;RHOC;SAT1;PDPN;CDK8;FXYD5;ENAH;SULF1;PTGER4;DLC1;EDNRB;TNC;KIF11;TLR4;RGS2;HSP90AA1;BGN;SPARC;PENK;NME1;NEDD9;PAK1;MMP3;ROCK1;HBEGF;PTGS2;RIT1;RTN4;TBX5;RET;CASP4;ACTN1;LIN7C;PCM1;MMP2;FN1;GDF15;AMOT;SDCBP;P…
actin organization	1.57998e-17	F2R;CKLF;CD44;DBN1;LRP1;PRUNE2;RAB7B;AKT2;SNAI2;CCDC88A;SERPINF1;TUBB2A;UCHL1;CAMK2A;CDKN1A;KIF5B;CTHRC1;TGFBR1;MYO5A;GSTP1;MSR1;SORBS2;APBB1IP;CNKSR1;FAT1;PRKCD;TMOD4;PLXNB1;RCAN1;SERPINA3;SHISA4;CCR5;ANLN;VAMP7;CTGF;FAT3;ANGPT1;NEO1;PANX1;MRC1;ABRA;TGFB2;RAP1A;TGFB3;ARPC1B;PDLIM2;BCL2;LUM;RAI14;FRZB;TRPM4;PKN3;NOX4;TWF1;ENPP2;CDK1;MITF;ANXA1;PDE4A;DNM1;HSPA5;CAPZA1;PTK2B;CAPG;ECT2;VTN;ROCK2;GFR…
scar formation	3.60487e-17	CFH;F2R;TLR4;NR3C2;SERPINF1;BGN;CYSLTR1;CD55;SPARC;ALDH1A2;ADAMTS2;CDKN1A;TGFBR1;ACE;CORIN;BMP1;MMP3;ROCK1;EGR1;EPHA4;HBEGF;PTGS2;BMP4;MMP14;APOD;ADAMTS1;CTGF;POSTN;RUNX1;SFRP1;VCAN;FN1;MMP2;ECM1;CA3;COL3A1;TGFB2;PLAT;INHBA;TGFB3;NREP;COL1A1;TLR7;CLEC3B;THBS1;NOX4;EFNB3;CTSS;APLNR;FSTL1;KRAS;VTN;CCND2;ALOX5;FMOD;IGF1;PDGFD;SERPINE1;SPP1;TIMP1;CTF1;TNC;IL6
bone remodeling	3.65719e-17	MGP;NKD2;MME;SOX9;TLR4;SERPINF1;BGN;COMP;SPARC;CTHRC1;TGFBR1;ENPP1;MSR1;CHMP5;SYT7;MMP3;ROCK1;PTGS2;COL1A2;BMP4;MMP14;TBX15;CCR5;ADAMTS1;CTGF;POSTN;ANGPT1;SFRP1;ASPN;VCAN;MMP2;FN1;CXCL3;DIO2;GDF15;HTRA1;COL3A1;PLAT;TGFB2;IL15;TGFB3;INHBA;CLEC5A;COL1A1;FRZB;THBS1;HMGB2;PTPN2;NOX4;MITF;PDE4A;CTSS;PTK2B;KLK3;CTSK;NT5E;FBN1;FGF18;TNFRSF11B;IGF2;ARNTL;MET;ADAM17;ALOX5;CCR1;IGF1;CCL11;TTPA;PTN;STC1;SER…
endothelial cell proliferation	4.80456e-17	MGP;F2R;CD44;LRP1;ADAMTS7;SERPINF1;E2F3;ENTPD1;COMP;CDKN1A;TGFBR1;SUCNR1;PRKCD;EGR1;RCAN1;BMP4;MMP14;SPRED1;CTGF;ANGPT1;VCAN;ECM1;COL3A1;HTRA1;THBS3;TGFB2;RAP1A;TGFB3;BCL2;EPHX2;PDGFC;NOX4;CDK1;THBS4;ANXA1;PDE4A;APLN;HSPA5;PTK2B;CTSK;VTN;TNFRSF11B;ADAM17;ALOX5;IGF1;PDGFD;CYBB;TNMD;PTN;TDGF1;PRKG1;EDNRB;IFI16;TNC;ESM1;CCNA2;PROX1;TLR4;NR3C2;SUMO1;FBLN5;SPARC;ITGA9;DDAH1;ACE;NPR3;PAK1;BMP1;MMP3;COL…
cell cycle	4.91966e-17	F2R;LRP1;PHLDA3;TNFRSF12A;ADRA1A;SNAI2;DDIT4;E2F3;ASPM;EGR2;HDAC4;MPP5;USP2;KIF5B;TRIM59;TGFBR1;MSR1;HOPX;PRKCD;CCNB2;SOX6;USP16;ADRA1B;BUB1;PTOV1;CCR5;MTDH;ANLN;TOP2A;MAP3K12;NEO1;HERPUD1;TOP2B;VCAN;ITGA6;RPL3;RAP1A;SMC4;SENP6;TRPS1;PTPN3;ANKRD2;FRAT1;RAI14;NOX4;MITF;CDK1;CBX3;FBP2;VTN;ROCK2;FGF18;CCNC;CD180;CPEB1;ABAT;CLIC1;EPB41L3;TFRC;RHOC;CDK8;SERPINE2;ATRX;CETN3;MKI67;ATG3;DLC1;SULT2A1;CCNY…
blood vessel development	1.28909e-16	MGP;F2R;TAX1BP1;CALCRL;CKLF;LRP1;CD44;AKT2;SNAI2;CCDC88A;E2F3;SERPINF1;CSRP2;TGFBR1;COL1A2;BMP4;CTGF;LPAR4;ANGPT1;CTH;COL3A1;SNX5;TGFB2;TGFB3;BCL2;COL1A1;EPHX2;PCOLCE;PON2;PDGFC;NOX4;ENPP2;APLN;CTSS;APLNR;FBN1;FGF18;ROCK2;TNFRSF11B;MEMO1;GNB3;ARNTL;ADAM17;TFRC;IGF1;PDPN;SERPINE2;SULF1;EDNRB;CCBE1;TNC;ESM1;PROX1;KIF11;CD63;NR3C2;TLR4;FBLN5;ACE;PAK1;ITGB8;ROCK1;GDF6;IGFBP7;PTGS2;HBEGF;ADAMTS1;UNC5B…
myofibroblast differentiation	1.30044e-16	C1QTNF6;F2R;LRP1;TNFRSF12A;TLR4;BGN;EGR2;HDAC4;SPARC;TGFBR1;ITGB8;ROCK1;HMMR;EGR1;PTGS2;BMP4;NPPA;CTGF;POSTN;RUNX1;VCAN;FN1;WISP1;COL3A1;IL15;TGFB2;TGFB3;INHBA;TGFBR3;NOX4;PDE4A;AEBP1;SFRP2;FSTL1;ROCK2;FGF18;EDN3;ITGA11;ARNTL;IGF1;CYBB;PDGFD;MKL2;TLR1;SERPINE1;SPP1;WISP2;DKK3;CTF1;TNC;IL6;SLC8A1
contractile activity	1.30614e-16	F2R;CLCN1;DBN1;LRP1;CD44;AKT2;NR3C2;TLR4;KCNH2;SUMO1;RGS2;BGN;CORIN;ACE;KCNIP2;NPR3;PAK1;ROCK1;PRKCD;EGR1;FABP4;ADRA1B;PTGS2;BMP4;TNNI3K;NPPA;PVALB;SLC2A4;TRDN;ANLN;ACTN1;ATP2A1;CTGF;ALDH2;POSTN;ANGPT1;CTH;FN1;MMP2;TTN;TGFB2;PLAT;CASP1;BCL2;EPHX2;DMD;ATF3;THBS1;PER3;KCNMA1;PDGFC;NOX4;MYOF;APLN;ANXA1;PDE4A;FSTL1;PTK2B;NT5E;ROCK2;CHRM3;PRNP;IGF2;EDN3;PKD2;UCP3;ARNTL;ALOX5;IGF1;CYBB;LBP;GNAO1;MYL7;M…
adipogenesis	1.32054e-16	LRP1;AKT2;FZD1;SNAI2;SERPINF1;MAOB;EGR2;ETV5;CDKN1A;CTHRC1;MSR1;MEDAG;UCHL3;LIFR;NUCB2;PRKCD;SOX6;EGR1;LIPE;TMOD4;BMP4;DUSP10;MMP14;KLF15;CTGF;DUSP6;CTH;ANGPT1;MAP3K12;VCAN;ITGA6;SRSF10;OSMR;HTRA1;MEST;PPID;TGFB2;TGFB3;EPHX2;ALDH1A1;RAI14;FRZB;TRPM4;PER3;NOX4;ENPP2;ANXA1;APLN;CTSS;BAMBI;CYP1B1;SFRP2;APLNR;CBX3;HSPA5;CTSK;FBN1;ROCK2;PKD2;ARNTL;ALOX5;IGF1;TNMD;RETSAT;PTN;MAOA;CEBPD;RNASEL;WISP2;AP1…
blood vessel permeability	1.79363e-16	F2R;ESM1;MME;CALCRL;CD44;TNFRSF12A;EFEMP1;TLR4;C3AR1;CCDC88A;SERPINF1;CYSLTR1;ENTPD1;COMP;HPGDS;HDAC4;CDKN1A;SPARC;TGFBR1;ACE;NAA15;PAK1;MMP3;ROCK1;PRKCD;EGR1;IGFBP7;LILRB4;EREG;SERPINI1;PLXNB1;HBEGF;PTGS2;SERPINA3;MMP14;SEMA3F;NPPA;MTDH;ANGPT1;PVRL2;RNASE2;CRHR2;VCAN;FN1;MMP2;AMOT;PLAT;TGFB2;RAP1A;CLEC5A;BCL2;DMD;THBS1;MSN;PDGFC;NOX4;APLN;DRD2;HSPA5;HTRA4;KLK3;KRAS;NT5E;VTN;ROCK2;PRNP;CHI3L1;EDN…
neurite outgrowth	1.9536e-16	F2R;TTLL7;CD44;DBN1;LRP1;LRRFIP1;TNFRSF12A;DDIT4;SERPINF1;TUBB2A;CAMK2A;HDAC4;KIF5B;CDKN1A;RGMA;APBB1IP;FAIM;LIFR;TMEM30A;PRKCD;SOX6;EGR1;SERPINI1;RCAN1;PLXNB1;BMP4;MMP14;SPRED1;APOD;KLF15;VAMP7;EFNA2;ALDH2;ANGPT1;NEO1;MAP3K12;TLR8;VCAN;TOP2B;ITGA6;TAOK1;THOC2;HTRA1;RAP1A;LUM;BCL2;EPHX2;SCN1B;CDK1;THBS4;PDE4A;HSPA5;LZTFL1;PTK2B;VTN;ECT2;ROCK2;FGF18;GFRA1;CLIC1;CELSR2;MAP1B;ADAM17;TFRC;IGF1;NBL1;C…
regulation of cell shape	4.36798e-16	F2R;LRP1;CD44;DBN1;KIF5B;CDKN1A;MYO5A;PNN;PRKCD;PDE8A;MMP14;BUB1;ANLN;VCAN;TAOK1;LAMA5;RAP1A;TGFB2;PDLIM2;BCL2;RAI14;FRZB;TWF1;MITF;CDK1;ANXA1;BAMBI;GYPC;HTRA4;PTK2B;VTN;ECT2;ROCK2;ATP10A;NPM1;IGF1;RHOC;CYBB;PTN;FXYD5;FHL1;ENAH;GNPNAT1;PRPF40A;PTGER4;DLC1;SLC41A2;TNC;MME;PROX1;SOX9;TLR4;RGS2;BGN;SPARC;NME1;NEDD9;PAK1;MMP3;ROCK1;EPHA4;TTC9;TARDBP;PTGS2;HBEGF;PMP22;SEMA3F;RND3;ACTN1;MMP2;FN1;PHLDA1…
colony formation	5.12384e-16	F2R;NKD2;CKLF;FBLN2;HAVCR2;SNAI2;DDIT4;E2F3;EGR2;COMP;HDAC4;USP2;TRIM59;TGFBR1;CLEC11A;HOPX;PRKCD;MTDH;ANLN;MAP3K12;ARMCX1;VCAN;ITGA6;LOXL4;RAP1A;PDLIM2;SCARA5;PTPN3;ANKRD2;FRAT1;FRZB;CDK1;MITF;ZDHHC20;IFNGR1;VTN;FGF18;ROCK2;SLC40A1;TFRC;RHOC;SHISA3;CADM2;SERPINE2;TDGF1;IGF2BP2;DLC1;CCBE1;IFI16;TNC;LAIR1;CCNA2;ESM1;PROX1;TLR4;P4HA1;SUMO1;RBFOX1;SPARC;NEDD9;ROCK1;SETD7;EREG;TARDBP;SELENBP1;RTN4;TB…
pregnancy	6.56964e-16	F2R;CALCRL;ITIH5;LRP1;TMEM62;NAPEPLD;HAVCR2;DDIT4;SERPINF1;UCHL1;CDKN1A;TGFBR1;STAR;GSTP1;IL13RA1;LIFR;NUCB2;SLC22A3;PRKCD;LIPE;RCAN1;BMP4;MMP14;BUB1;KLF15;CCR5;CTGF;ANGPT1;CTH;NEO1;TLR8;MRC1;HTRA1;COL3A1;TGFB2;TGFB3;COL1A1;BCL2;EPHX2;UGP2;FRZB;MITF;ENPP2;APLN;ACBD5;CTSS;CYP1B1;CTSK;ROCK2;TNFRSF11B;ABAT;GNB3;PTPRC;CYP2E1;TFRC;IGF1;PDPN;CD200;PTN;MAOA;ANXA4;MKI67;CEBPD;MYH7;SLC16A4;TDGF1;SLC16A10;…
extracellular matrix organization	7.70136e-16	COL3A1;SCX;TGFB2;FBLN2;CD44;LUM;SOX9;THBS1;MSN;COMP;FBLN5;SPARC;PLOD2;FBN1;ITGA9;LOXL1;BMP1;ASB14;C2orf40;QSOX1;BMP4;LOX;SPP1;CTGF;POSTN;FN1;VCAN;MMP2;FAP;LAMA5
microglial activation	7.79501e-16	CFH;F2R;MME;IRAK4;GMFB;LRP1;HAVCR2;TLR4;IFIH1;DDIT4;C3AR1;PINK1;MAOB;SERPINF1;CYSLTR1;CDKN1A;MSR1;MMP3;ROCK1;PRKCD;EGR1;EPHA4;TARDBP;SERPINI1;RCAN1;RTN4;HBEGF;PTGS2;SERPINA3;APOD;NPPA;CASP4;CCR5;DPYSL3;RUNX1;PVRL2;GPRC5B;TLR8;FN1;MMP2;CMKLR1;KCNJ2;HTRA1;IL15;PLAT;INHBA;GPR65;CASP1;CLEC5A;TLR7;BCL2;EPHX2;THBS1;PGGT1B;ENPP2;CDK1;PDE4A;ANXA1;CTSS;IFNGR1;PTK2B;NT5E;VTN;GFRA1;TNFRSF11B;PRNP;CLIC1;TGIF…
chondrogenesis	1.26835e-15	MGP;CCNA2;CD44;FBLN2;EFEMP1;SOX9;SNAI2;ADAMTS7;BGN;LOXL2;COMP;KCNA1;HDAC4;SPARC;CDKN1A;TGFBR1;RAB23;ENPP1;BMP1;MMP3;ROCK1;GDF6;PRKCD;EGR1;SOX6;HMMR;PTGS2;COL1A2;BMP4;MMP14;TBX5;TBX15;CTGF;EFNA2;POSTN;FLRT2;RUNX1;SFRP1;NEO1;ASPN;VCAN;FN1;MMP2;GDF15;ECM1;OGN;WISP1;CREB3L2;XYLT1;SCX;TGFB2;INHBA;EIF2AK2;TGFB3;TRPS1;ADAM9;COL1A1;FRZB;THBS1;HMGB2;ENPP2;ASAH1;SFRP2;NFYB;HSPA5;FSTL1;CTSK;FGF18;BCAP29;IGF…
neuroprotection	3.39604e-15	F2R;CD44;AKT2;FZD1;DDIT4;SERPINF1;MAOB;EGR2;UCHL1;HDAC4;CDKN1A;STAR;GSTP1;RGMA;PRKCD;EGR1;SERPINI1;BCL2L11;RCAN1;SERPINA3;APOD;CCR5;CAMKK1;ALDH2;DUSP6;ANGPT1;VCAN;PPID;TGFB2;KCNK3;SLC1A3;BCL2;ALDH1A1;EPHX2;FRAT1;TRPM4;PON2;CDK1;APLN;HSPA5;PRND;FGF18;TNFRSF11B;GFRA1;CARHSP1;CLIC1;ADAM17;CYP2E1;ALOX5;IGF1;CYBB;PTN;MAOA;RPS6KA5;CEBPD;PTGER4;EDNRB;MME;GMFB;NR3C2;TLR4;IFIH1;RGS2;KCNH2;SUMO1;PINK1;PENK…
phagocytosis	4.03596e-15	ABCA4;F2R;CD44;LRP1;HAVCR2;RAB7B;AKT2;SERPINF1;ENTPD1;UCHL1;CDKN1A;CH25H;MYO5A;MSR1;APBB1IP;PRKCD;AQP7;MMP14;APOD;TROVE2;VAMP7;ANGPT1;PANX1;TLR8;MRC1;KCNJ2;PICALM;TGFB2;RAP1A;CLEC5A;LUM;COL1A1;BCL2;EPHX2;PON2;PDE4A;ANXA1;CTSS;MRC2;HSPA5;CAPZA1;PTK2B;CAPG;VTN;ROCK2;CLIC1;PTPRC;PKD2;ALOX5;TFRC;RHOC;IGF1;CYBB;LBP;PDPN;VSIG4;CD200;GAB2;FCGR3A;MKI67;CEBPD;PLA2G5;ATG3;TDGF1;PTGER4;PLSCR1;CFH;CHM;IRAK4;…
morphogenesis	7.78008e-15	ABCA4;F2R;SNAI2;CCDC88A;E2F3;EGR2;MPP5;KIF5B;ETV5;TGFBR1;PRKCD;SOX6;NEO1;MAP3K12;VCAN;ITGA6;SMC4;RAP1A;TRPS1;FRZB;CDK1;CBX3;GYPC;VTN;FGF18;ROCK2;CPEB1;BNC2;SLC40A1;CELSR2;CETN3;TDGF1;HSD3B2;DLC1;DFNB31;IFI16;TNC;PROX1;SYNCRIP;NR3C2;TLR4;SUMO1;SPARC;CLK1;ABCA12;MMP3;FKBP4;ROCK1;VPS29;HMMR;EPHA4;EREG;FABP4;RTN4;TBX5;CTSZ;UNC5B;RUNX1;SFRP1;EXOC5;SDCBP;SCX;NUPR1;KIF1A;NAV3;THBS1;AKT3;MYBL1;MYOF;DRD2;…
cartilage homeostasis	9.00015e-15	CD44;LRP1;SOX9;FRZB;NOX4;BGN;THBS4;COMP;HDAC4;FSTL1;CTSK;FGF18;LTBP3;TNFRSF11B;MMP3;ARNTL;FMOD;IGF1;CILP;PTN;PTGS2;LOX;TRAPPC2;ADAMTS1;NPAS2;CTGF;TIMP1;PTGER4;ASPN;MMP2;FN1;DKK3;FAP;IL6;WISP1
muscle function	1.08479e-14	F2R;CD44;CLCN1;ADRA1A;AKT2;NR3C2;TLR4;KCNH2;RGS2;SCN4A;PINK1;SERPINF1;BGN;CSRP2;HDAC4;RBFOX1;SLC22A5;CTHRC1;MYO5A;DDAH1;ACE;ACTA1;CHUK;ROCK1;SH2D1B;SOX6;HMMR;DNASE1L1;PTGS2;DUSP10;PVALB;NPPA;TRDN;TBX15;ATP2A1;ACTN1;POSTN;MLYCD;ANGPT1;RUNX1;MMP2;PRKAB1;TTN;KCNJ2;SLC7A2;TGFB2;IL15;TGFB3;INHBA;TLR7;RAPSN;DMD;TRPM4;SLC25A20;KCNMA1;PER3;SGCD;PDE4A;AEBP1;ROCK2;TNFRSF11B;PRNP;ARNTL;IGF1;FLNC;CYBB;STC1;F…
adipocyte differentiation	1.62251e-14	CLMP;LRP1;FBLN2;TNFRSF12A;SLC27A1;AKT2;ADHFE1;SERPINF1;EGR2;HDAC4;CDKN1A;CTHRC1;MSR1;MEDAG;UCHL3;LIFR;NUCB2;PRKCD;EGR1;SOX6;LIPE;AQP7;BMP4;MMP14;KLF15;CTGF;LPAR4;DUSP6;CTH;ANGPT1;SRSF10;MEST;TGFB2;KCNK3;EPHX2;CLEC3B;RAI14;CES1;FRZB;TRPM4;NOX4;ENPP2;CTSS;APLN;BAMBI;SFRP2;CBX3;HSPA5;CTSK;ROCK2;SLC40A1;ARNTL;ADAM17;IGF1;CYBB;TNMD;SAT1;LBP;RETSAT;PTN;MAOA;CEBPD;RNASEL;WISP2;PTGER4;PRKG1;LPCAT3;SOX9;T…
synaptic plasticity	1.73695e-14	F2R;LRP1;DBN1;ADRA1A;RGS7BP;CCDC88A;MAOB;EGR2;UCHL1;HDAC4;CAMK2A;KIF5B;ERC1;MYO5A;LRP8;PRKCD;EGR1;PDE8A;SERPINI1;RCAN1;SERPINA3;SPRED1;APOD;PVALB;CAMKK1;ANGPT1;PANX1;PICALM;PPID;RAP1A;KCNK3;BCL2;SLC1A3;PDE4A;DNM1;PRND;PTK2B;CPEB1;SLC38A3;MAP1B;TFRC;IGF1;CADM2;CYBB;CD200;PTN;SERPINE2;MAOA;CHMP2B;RPS6KA5;KCNJ3;KCND2;FGF14;PTGER4;PRKG1;NUAK1;TNC;ESM1;MME;SYNCRIP;TLR4;NR3C2;RGS2;PINK1;SPARC;SYT7;PAK1…
cell division	2.55027e-14	F2R;CD44;CCDC88A;SERPINF1;E2F3;EGR2;ASPM;MPP5;CDKN1A;KIF5B;MYO5A;CDKN3;LIFR;PRKCD;EIF5A2;EGR1;CCNB2;USP16;MCM6;BCL2L11;RCAN1;BMP4;MMP14;DUSP10;SPRED1;PVALB;BUB1;ANLN;CTGF;LRG1;SP110;TIPIN;TOP2A;VCAN;TAOK1;SHCBP1;RPL3;TGFB2;TGFB3;BCL2;FRZB;TWF1;CDK1;ENPP2;MITF;PDE4A;APLN;DNM1;SFRP2;CBX3;HSPA5;CAPG;ECT2;ROCK2;TNFRSF11B;CPEB1;BNC2;CLIC1;PTPRC;PKD2;NPM1;ARNTL;ADAM17;TFRC;RHOC;IGF1;PDGFD;GNAO1;PTN;GAB…
ROS generation	2.69585e-14	F2R;LRP1;CD44;ACOT1;TNFRSF12A;DDIT4;MAOB;SERPINF1;COMP;ENTPD1;HDAC4;CDKN1A;TGFBR1;MSR1;GSTP1;PRKCD;EGR1;ADRA1B;AKIP1;BCL2L11;RCAN1;BMP4;DUSP10;MMP14;SERPINA3;APOD;PVALB;CCR5;MTDH;CTGF;ALDH2;ALDH5A1;ANGPT1;CTH;CLEC6A;PANX1;TOP2B;TLR8;OGN;KCNJ2;PPID;TGFB2;RAP1A;BCL2;EPHX2;PON2;NOX4;TP53I11;ENPP2;APLN;ANXA1;CTSS;PDE4A;CYP1B1;HSPA5;PTK2B;VTN;ROCK2;TNFRSF11B;GSTK1;CPEB1;CLIC1;SLC40A1;PTPRC;ARNTL;NPM1;…
non-selective vesicle endocytosis	2.93507e-14	F2R;ZNRF3;CALCRL;CD44;LRP1;SLC27A1;HAVCR2;ADRA1A;RAB7B;AKT2;CCDC88A;UCHL1;CAMK2A;KIF5B;USP2;ERC1;ALDOB;TGFBR1;MYO5A;RAB23;MSR1;LRP8;PRKCD;EGR1;LIPE;RCAN1;MMP14;TROVE2;CCR5;VAMP7;SLC9A2;EFNA2;FAT3;DUSP6;ANGPT1;CLEC6A;NEO1;ITGA6;MRC1;KCNJ2;RPL3;PICALM;SNX5;CD109;RAP1A;TGFB2;PLEKHF1;TGFB3;KCNK3;SCARA5;ADAM9;TRPM4;TWF1;CDK1;ANXA1;MRC2;DNM1;HSPA5;PRND;CAPZA1;RTN2;CTSK;VTN;GFRA1;SNX13;SLC40A1;PTPRC;MAP…
muscle cell differentiation	3.04971e-14	F2R;CKLF;LRRFIP1;LRP1;TNFRSF12A;FGF6;AKT2;ITIH2;E2F3;CSRP2;HDAC4;CDKN1A;KIF5B;TGFBR1;MSR1;PDLIM5;LIFR;EGR1;SOX6;RCAN1;COL15A1;BMP4;KLF15;ATP2A1;CTGF;ANGPT1;NEO1;PANX1;ITGA6;LAMA5;KCNJ2;RAP1A;TGFB2;TGFB3;ANKRD2;FRZB;NOX4;THBS4;CDK1;ENPP2;ANXA1;LMO2;SFRP2;HSPA5;ROCK2;MEOX1;ARNTL;MTPN;IGF1;FLNC;CYBB;ARHGAP26;RPS6KA3;FHL1;RRAS2;RNASEL;SLK;ABCE1;IFI16;CLIC5;KIAA1161;SOX9;HSP90AA1;HNRNPH1;RBFOX1;SPARC;…
immunity	3.66838e-14	CD44;HAVCR2;DDIT4;E2F3;ENTPD1;KCNA1;USP2;ETV5;CDKN1A;TRIM59;SCN4B;MSR1;SUCNR1;IL13RA1;NUCB2;PRKCD;EGR1;LIPE;AQP7;BCL2L11;RCAN1;MMP14;SERPINA3;CCR5;SP110;ANGPT1;AIM2;CLEC6A;VCAN;TLR8;MR1;LAMA5;MRC1;HTRA1;TGFB2;TGFB3;CLEC5A;BCL2;PON2;NOX4;MTMR6;ENPP2;ANXA1;CTSS;PDE4A;IFNGR1;APLNR;PRND;HSPA5;GYPC;VTN;UPP1;TNFRSF11B;DCT;PTPRC;ARNTL;CYP2E1;ALOX5;TFRC;IGF1;CYBB;FLNC;LBP;CDK8;CD200;ATRX;GAB2;SERPINE2;RP…
endothelial cell function	3.72755e-14	MGP;F2R;ESM1;MME;LRP1;CD44;NR3C2;TLR4;SUMO1;SERPINF1;SPARC;FBLN5;TGFBR1;DDAH1;ITGA9;ACE;CORIN;PAK1;MMP3;LRP8;ROCK1;PNN;PRKCD;HMMR;FABP4;PDE8A;SLC7A1;RTN4;RCAN1;PTGS2;BMP4;MMP14;SPRED1;SEMA3F;NPPA;CAMKK1;CCR5;ADAMTS1;CTGF;PVRL2;ANGPT1;SFRP1;PANX1;FN1;MMP2;GSTM1;CMKLR1;OGN;RAP1A;PLAT;IL15;INHBA;CASP1;BCL2;EPHX2;THBS1;MSN;PDGFC;NOX4;THBS4;APLN;PDE4A;CYP1B1;GYPC;FSTL1;VTN;FBN1;NT5E;TNFRSF11B;ALOX5;CY…
kidney function	3.9762e-14	CFH;CLIC5;MME;CD44;TNFRSF12A;SOX9;NR3C2;TLR4;RGS2;HSP90AA1;PINK1;BGN;SCPEP1;COMP;CDKN1A;TGFBR1;DDAH1;ACE;ENPP1;CORIN;ROCK1;SETD7;FABP4;ATP6AP2;ADRA1B;AQP7;CD80;PTGS2;HBEGF;ALAD;RET;NPPA;CCR5;ADAMTS1;CTGF;POSTN;ANGPT1;CTH;PLA2G4A;FN1;MMP2;LAMA5;TGFB2;IL15;PLAT;CASP1;BCL2;EPHX2;TGFBR3;THBS1;NOX4;DRD2;APLN;PDE4A;MYO9A;CYP1B1;APLNR;KRAS;KLK3;VTN;NT5E;TNFRSF11B;CD180;COL4A1;PKD2;EDN3;NPM1;ARNTL;CYP2E1…
cell damage	4.04799e-14	F2R;CD44;TNFRSF12A;AKT2;DDIT4;MAOB;KCNIP1;SERPINF1;ENTPD1;UCHL1;CDKN1A;MSR1;GSTP1;STAR;PRKCD;EGR1;LIPE;SERPINI1;BMP4;PVALB;CTGF;ALDH2;DUSP6;CTH;ANGPT1;TOP2A;PANX1;PPID;TGFB2;CLEC5A;BCL2;EPHX2;NOX4;ENPP2;PDE4A;APLN;CTSS;ANXA1;HSPA5;PTK2B;CTSK;VTN;CLIC1;SSB;ARNTL;CYP2E1;ALOX5;ADAM17;TFRC;IGF1;CYBB;SAT1;MAOA;ANXA4;MKI67;SULF1;PTGER4;SLK;PRKG1;CFH;NR3C2;TLR4;C3AR1;PINK1;BGN;CYSLTR1;CD55;SPARC;ACE;ROC…
cell interaction	4.41871e-14	CD44;LRP1;AKT2;SNAI2;SERPINF1;ENTPD1;TGFBR1;MSR1;STAR;HFE2;PRKCD;SOX6;BCL2L11;BMP4;CCR5;CTGF;FAT3;ANGPT1;IGSF1;VCAN;ITGA6;CTNNA3;MRC1;OSMR;HTRA1;RAP1A;TGFB2;TGFB3;ADAM9;ANXA1;MRC2;PTK2B;VTN;GFRA1;TNFRSF11B;PTPRC;ADAM17;IGF1;RHOC;CYBB;PDGFD;LBP;PDPN;ENAH;PRKG1;TNC;CFH;CD63;TLR4;SUMO1;BGN;CD84;FBLN5;SPARC;ITGA9;ACE;BMP1;MMP3;COL4A2;ROCK1;HMMR;EPHA4;LILRB4;EREG;HBEGF;PTGS2;RTN4;CD80;PMP22;RET;EMR1;A…
proteolysis	5.12433e-14	F2R;MMP15;DBN1;LRP1;CD44;ADAMTS7;RGS7BP;SERPINF1;UCHL1;COMP;ADAMTS2;CDKN1A;USP2;ALDOB;MYO5A;STAR;UCHL3;LRP8;PRKCD;ACACB;SERPINI1;RCAN1;SERPINA3;MMP14;APOD;PVALB;KLF15;VAMP7;CTGF;EFNA2;MAP3K12;VCAN;TLR8;ITGA6;HTRA1;TGFB2;PSMC6;TST;BCL2;ADAM9;LUM;CLEC3B;PCOLCE;FBXO31;PDGFC;CDK1;ANXA1;CTSS;IFNGR1;HTRA4;ZDHHC2;GYPC;CTSK;VTN;FBP2;FBN1;CLIC1;ARNTL;CYP2E1;ADAM17;IGF1;CYBB;CDK8;HSD17B10;SERPINE2;MYL1;SPI…
endochondral ossification	6.38333e-14	MGP;SOX9;ADAMTS7;THRB;SERPINF1;EGR2;COMP;HDAC4;MMP23B;ENPP1;SOX6;EGR1;PTGS2;BMP4;MMP14;NPPA;CTGF;DPYSL3;POSTN;ANGPT1;NEO1;SFRP1;FN1;MMP2;DIO2;ECM1;OMD;GDF15;WISP1;HTRA1;LOXL4;THBS3;TGFB2;TGFB3;TRPS1;LUM;BCL2;COL1A1;FRZB;THBS1;DENND4A;CTSK;FGF18;IGF2;ALOX5;ADAM17;CYR61;IGF1;TNMD;PTN;STC1;TRAPPC2;SPP1;PTGER4;DKK3;PRKG1
intracellular signaling cascade	9.95383e-14	F2R;IRAK4;CD44;TLR4;IFIH1;RGS2;KCNH2;SPARC;MSR1;ACE;LRP8;ROCK1;EGR1;CD80;PTGS2;RET;CTGF;SFRP1;PANX1;CRHR2;FN1;ITGA6;MRC1;ABRA;PLAT;INHBA;TLR7;SLC1A3;SORT1;DRD2;PLCG2;APLNR;KIAA1524;VTN;PRNP;CHI3L1;PKD2;MET;ADAM17;PLCB4;CYR61;FMOD;IGF1;ANXA2;LBP;PDPN;CD200;TLR1;RPS6KA5;KCNJ3;KCND2;TIMP1;EDNRB;CTF1;IL6
epithelial cell migration	1.64022e-13	CD44;AKT2;CCDC88A;SPARC;ITGB8;MMP3;ROCK1;PNN;PRKCD;EGR1;HBEGF;BCL2L11;PTGS2;SERPINA3;DUSP18;VAMP7;UNC5B;CTGF;PPL;POSTN;RUNX1;VCAN;MMP2;FN1;ITGA6;SLC7A2;TGFB2;RAP1A;TGFB3;INHBA;PDLIM2;LUM;THBS1;NOX4;THBS4;ENPP2;ANXA1;APLN;MYO9A;SFRP2;KLK3;VTN;PKD2;MET;ADAM17;IGF1;ANXA2;CCL11;GAB2;SERPINE1;SPP1;TDGF1;PTGER4;CXCL10;LPAR1;IL6;TNC
lung function	1.75595e-13	F2R;MME;EFEMP1;ADRA1A;TLR4;DDIT4;SERPINF1;CYSLTR1;HDAC4;CDKN1A;SLC22A5;ACE;GSTP1;MMP3;PRKCD;EGR1;PTGS2;NPPA;CCR5;NPC1;ACTN1;CTGF;ALDH2;POSTN;ANGPT1;SFRP1;RNASE2;VCAN;FN1;MMP2;GSTM1;CTNNA3;WISP1;IL15;PLAT;BCL2;EPHX2;FDFT1;PMEPA1;THBS1;PDE4A;PTK2B;KRAS;CTSK;CHRM3;CHI3L1;MET;ARNTL;CD9;ALOX5;CYP2E1;ADAM17;CYBB;LBP;PDPN;CCL11;TLR1;SPP1;SAA1;ID2;TIMP1;ATP8B1;CXCL10;EDNRB;IL6
immunoreactivity	1.91462e-13	CD44;LRP1;CAMK2A;ALDH1A2;GSTP1;NUCB2;PRKCD;EGR1;BMP4;MMP14;SERPINA3;CCR5;VAMP7;ALDH2;CTH;OMD;COL3A1;TGFB2;ADAM9;SLC1A3;BCL2;EPHX2;FRAT1;NOX4;CDK1;PDE4A;APLN;CTSS;SLC36A2;VTN;ABAT;PTPRC;ADAM17;TFRC;IGF1;CYBB;CD200;ATRX;MAOA;MKI67;PLA2G5;SULF1;DYNC1LI1;TNC;CCNA2;MME;PROX1;TLR4;NR3C2;KCNH2;SPRR1A;PINK1;PENK;ACE;NPR3;MMP3;ROCK1;PTGS2;RTN4;LCP1;HBEGF;PDE1A;RET;NPPA;SLC2A4;ACTN1;POSTN;SFRP1;CRHR2;MMP2;…
artery remodeling	1.97468e-13	HTRA1;MME;TGFB2;PLAT;IL15;IRAK4;KCNK3;BCL2;EPHX2;SERP1;TLR4;NR3C2;THBS1;SORT1;CCDC88A;NOX4;CTSS;APLN;PTK2B;CTSK;CORIN;ACE;CD180;MMP3;TFRC;ROCK1;CYBB;PDGFD;RTN4;PTGS2;HBEGF;BMP4;SERPINE1;NPPA;SPP1;PTGIS;CTGF;MMP2;FN1;EDNRB;LPAR1;CCR2;IL6
neurotransmission	2.24687e-13	CALCRL;CLCN1;PRUNE2;DBN1;LRP1;RGS7BP;MAOB;UCHL1;KCNA1;ENTPD1;CAMK2A;HDAC4;ERC1;MYO5A;LRP8;SLC22A3;PRKCD;SV2B;ADRA1B;APOD;PVALB;CCR5;VAMP7;CTH;ALDH5A1;PANX1;SLC6A17;KCNJ2;PICALM;TGFB2;SLC1A3;EPHX2;THBS4;PDE4A;CTSS;DNM1;PTK2B;ABAT;MAP1B;CYP2E1;IGF1;CADM2;CYBB;FXYD5;RPS6KA3;MAOA;PLA2G5;SULF1;FGF14;PRPF40A;IGF2BP2;EDNRB;PRKG1;TNC;MME;ESM1;NR3C2;SPARC;PENK;ACE;NPR3;SH2D1B;ROCK1;DYNLL1;EPHA4;ATP6AP2;PT…
cell infiltration	2.68992e-13	F2R;GMFB;CD44;TNFRSF12A;HAVCR2;NR3C2;TLR4;IFIH1;C3AR1;BGN;SERPINF1;IFNA4;ENTPD1;COMP;HPGDS;CD55;TGFBR1;ITGA9;ACE;MMP3;ROCK1;EGR1;EREG;RTN4;PTGS2;HBEGF;CD80;COL15A1;SERPINA3;MMP14;NPPA;EMR1;CCR5;CTGF;ANGPT1;FN1;MMP2;IRF7;PDE3A;PLEKHO1;MR1;MRC1;PLAT;IL15;TGFB2;CASP1;CLEC5A;LUM;BCL2;SERP1;ATF3;THBS1;PDE4A;ANXA1;APLN;FSTL1;PTK2B;CTSK;CHI3L1;PTPRC;ADAM17;ALOX5;TFRC;IGF1;CCR1;CYBB;CCL11;CD200;STC1;LOX;…
tissue maintenance	2.85156e-13	CST6;CD44;TNFRSF12A;EFEMP1;SOX9;NR3C2;TLR4;C3AR1;PINK1;SERPINF1;BGN;E2F3;CDKN1A;SPARC;FBLN5;TGFBR1;ACE;ENPP1;MMP3;EREG;HBEGF;BCL2L11;PTGS2;BMP4;MMP14;GAS2L3;ADAMTS1;CTGF;POSTN;RUNX1;ASPN;FN1;MMP2;ECM1;MRC1;COL3A1;SCX;PLAT;TGFB2;TGFB3;LUM;BCL2;THBS1;CTSK;FBN1;ARMCX3;IGF2;PKD2;MET;ARNTL;IGF1;TNMD;ECM2;LBP;VSIG4;SERPINE2;LOX;UPF2;SAA1;CEBPD;MFAP5;TIMP1;DLC1;CX3CR1;IL6;TNC
protein synthesis	3.03843e-13	ABCA4;F2R;NKD2;CD44;ADRA1A;AKT2;DDIT4;SERPINF1;EIF2S2;LLPH;CAMK2A;CDKN1A;TGFBR1;MYO5A;STAR;GSTP1;PRKCD;EGR1;ADRA1B;AKIP1;BCL2L11;RCAN1;BMP4;PVALB;PIK3R3;CAMKK1;CCR5;PTOV1;KLF15;CTGF;DUSP6;CTH;HERPUD1;VCAN;TAOK1;MRC1;MR1;RPL3;TGFB2;TST;TGFB3;SLC1A3;BCL2;NOX4;ENPP2;MITF;CDK1;CYP1B1;PRND;HSPA5;PTK2B;CTSK;VTN;SEC16B;ROCK2;CPEB1;SSB;PTPRC;NPM1;ARNTL;CYP2E1;ADAM17;MTPN;TFRC;IGF1;CYBB;LBP;RPS6KA3;ASB15;…
osteoblast differentiation	3.85601e-13	TNFRSF12A;GPM6B;FZD1;AKT2;SNAI2;SERPINF1;COMP;HDAC4;CDKN1A;CTHRC1;TGFBR1;UCHL3;LRP8;LIFR;PRKCD;EGR1;LIPE;PLXNB1;BMP4;CTGF;LPAR4;ANGPT1;ECM1;OMD;OSMR;HTRA1;RAP1A;TGFB2;TGFB3;TRPS1;PDLIM2;COL1A1;BCL2;FRZB;ANXA1;CTSS;PDE4A;SFRP2;HSPA5;PTK2B;CTSK;VTN;FBN1;FGF18;TNFRSF11B;CLIC1;PKD2;ARNTL;ALOX5;IGF1;PTN;SERPINE2;GAB2;RPS6KA3;PRELP;CEBPD;PTGER4;TNC;IFI16;MME;SOX9;TLR4;RGS2;BGN;IGFBP6;SPARC;TMEM119;ENPP…
DNA fragmentation	4.61124e-13	PARP3;MME;CD44;IFIH1;KCNH2;HSP90AA1;MAOB;PINK1;SERPINF1;IGFBP6;CYSLTR1;CDKN1A;GSTP1;ACE;PPIC;NME1;AGTPBP1;MMP3;CHUK;ROCK1;PRKCD;EGR1;EREG;MAD2L1;RTN4;PTGS2;BCL2L11;PLAA;BMP4;SERPINA3;NPPA;RET;SEMA3F;CASP4;BUB1;CTGF;UNC5B;ANGPT1;TOP2A;MAP3K12;PLA2G4A;KRT18;PHLDA1;TOP2B;FN1;GSTM1;GDF15;WISP1;PLAT;IL15;EMILIN2;INHBA;CASP1;BCL2;ATF3;ECI1;THBS1;KCNMA1;NOX4;ASAH1;CTSS;SFRP2;PRND;PTK2B;NT5E;CHRM3;TNFRSF…
platelet activation	4.94301e-13	F2R;LRRFIP1;CD63;NR3C2;TLR4;SERPINF1;ENTPD1;CD84;CD55;ACE;MSR1;APBB1IP;LRP8;MMP3;ROCK1;PRKCD;EGR1;PTGS2;MMP14;SERPINA3;ACTN1;CTGF;PLA2G4A;FN1;MMP2;PDE3A;GDF15;COL3A1;PLAT;RAP1A;EMILIN2;BCL2;SERP1;THBS1;MSN;AKT3;CTSS;PLCG2;PTK2B;NT5E;TNFRSF11B;EDN3;PTPRC;ALOX5;CD9;ADAM17;CCR1;IGF1;CYBB;PDPN;LTBP1;PLEK;GAB2;SERPINE2;FGL2;SERPINE1;LOX;PLA1A;F8;SAA1;SNAP23;RGS18;TIMP1;COL8A1;CX3CR1;PRKG1;LPAR1;SLC8A1…
lung development	8.49864e-13	F2R;MME;CD44;SOX9;AKT2;TLR4;HDAC4;SPARC;CDKN1A;ALDH1A2;GSTP1;ACE;HSPA4L;MMP3;DYNLL1;ROCK1;EGR1;PTGS2;HBEGF;BMP4;MMP14;SEMA3F;MTDH;ATP2A1;CTGF;DPYSL3;POSTN;ANGPT1;CTH;SFRP1;FN1;MMP2;GSTM1;LAMA5;SNX5;MEST;CD109;IL15;TGFB2;TGFB3;NREP;TRPS1;CASP1;BCL2;COL1A1;TGFBR3;THBS1;PDGFC;NOX4;PDE4A;ANXA1;CTSS;APLN;HSPA5;PTK2B;FSTL1;KRAS;NT5E;CTSK;VTN;FGF18;ROCK2;TNFRSF11B;CHRM3;RCN3;IGF2;MET;EPB41L3;ADAM17;CYP2…
bone resorption	1.0937e-12	MGP;CLIC5;CLCN1;CD44;TLR4;SERPINF1;HDAC4;SPARC;CDKN1A;CTHRC1;TGFBR1;ACE;ENPP1;SYT7;MMP3;ROCK1;LIFR;PRKCD;EGR1;CD80;BCL2L11;PTGS2;SNX10;COL15A1;BMP4;MMP14;NPPA;CCR5;CTGF;EFNA2;POSTN;RUNX1;PLA2G4A;SFRP1;FN1;MMP2;WISP1;OSMR;IL15;RAP1A;TGFB2;PLAT;EIF2AK2;INHBA;GPR65;COL1A1;THBS1;PTPN2;PGGT1B;NOX4;MITF;ENPP2;CTSS;DNM1;CYP1B1;PLCG2;PTK2B;KLK3;FBN1;CTSK;CHRM3;TNFRSF11B;IGF2;SLC40A1;PTPRC;ARNTL;ALOX5;CCR…
vasodilation	1.1665e-12	CFH;F2R;MME;CALCRL;NR3C2;TLR4;KCNH2;RGS2;C3AR1;MAOB;THRB;UCHL1;ENTPD1;CD55;DDAH1;CORIN;ACE;NPR3;MMP3;ROCK1;PRKCD;EGR1;IGFBP7;ADRA1B;FABP4;SLC7A1;PTGS2;HBEGF;BMP4;SERPINA3;NPPA;KCNJ5;ALDH2;ANGPT1;CTH;PANX1;CRHR2;FN1;MMP2;PDE3A;AMOT;ECM1;KCNJ2;IL15;RAP1A;PLAT;INHBA;TGFB3;CASP1;KCNK3;EPHX2;ABCC9;DMD;THBS1;KCNMA1;NOX4;APLN;DRD2;PDE4A;PTK2B;FBN1;NT5E;ROCK2;TNFRSF11B;CHRM3;COL4A1;CHI3L1;PKD2;EDN3;ALOX5…
blood clotting	1.17661e-12	CFH;F2R;MME;CD44;LRP1;LRRFIP1;AKT2;TLR4;NR3C2;HSP90AA1;SERPINF1;BGN;ENTPD1;CD55;FBLN5;ACE;LRP8;MMP3;EFHD2;ROCK1;PRKCD;EGR1;EPHA4;SERPINI1;PTGS2;PLXNB1;BMP4;SERPINA3;MMP14;ADAMTS1;RUNX1;ANGPT1;PANX1;VCAN;MMP2;FN1;SVEP1;GDF15;COL3A1;PLAT;RAP1A;EMILIN2;INHBA;EPHX2;NR4A3;THBS1;ENPP2;PLCG2;HSPA5;PTK2B;KLK3;KRAS;NT5E;VTN;ROCK2;PRNP;MET;IGF1;ANXA2;CYBB;ECM2;LBP;PDPN;FXYD5;SERPINE2;FGL2;SERPINE1;SPP1;F8;…
hepatic stellate cell activation	1.49615e-12	F2R;CD44;TLR4;CCDC88A;SERPINF1;CSRP2;HDAC4;CDKN1A;TGFBR1;MSR1;ACE;SUCNR1;ROCK1;IGFBP7;HBEGF;RTN4;PTGS2;NPPA;MTDH;CCR5;CTGF;POSTN;PLA2G4A;VCAN;FN1;MMP2;WISP1;COL3A1;TGFB2;IL15;PLAT;INHBA;TGFB3;CASP1;BCL2;COL1A1;THBS1;MSN;PDGFC;NOX4;PDE4A;BAMBI;SFRP5;CYP2E1;ALOX5;ADAM17;FMOD;IGF1;CYBB;SERPINE1;SPP1;SAA1;TIMP1;EDNRB;CCR2;TNC;IL6
macrophage function	1.54781e-12	OSBPL8;LRP1;CD44;HAVCR2;AKT2;NR3C2;TLR4;C3AR1;SERPINF1;MSR1;PAK1;LRP8;MMP3;ROCK1;EREG;HBEGF;CD80;PTGS2;MMP14;DUSP10;NPPA;CCR5;ACTN1;SP110;ANGPT1;FN1;DIO2;GDF15;MRC1;IL15;TGFB2;TLR7;THBS1;TRPM4;AKT3;PTPN2;THBS4;ANXA1;PTK2B;UFM1;CAPG;CTSK;PRNP;CHI3L1;SLC40A1;PTPRC;ADAM17;CD9;CCR1;IGF1;CYBB;CLEC12A;CCL11;CD200;STC1;SPP1;CEBPD;RNASEL;PTGER4;CX3CR1;CCR2;PLSCR1;IL6
myogenesis	1.75235e-12	GPBP1;CD44;TNFRSF12A;FGF6;AKT2;E2F3;HDAC4;CDKN1A;TGFBR1;PDLIM5;SOX6;EGR1;TMOD4;BMP4;DUSP10;KLF15;CTGF;ANGPT1;NEO1;VCAN;ITGA6;SRSF10;MRC1;ABRA;TGFB2;RAP1A;TGFB3;BCL2;UGP2;ANKRD2;CLEC3B;FRZB;MITF;CTSS;SFRP2;CBX3;UPF3B;ROCK2;MEOX1;DDX17;OLFML3;ARNTL;NPM1;ALOX5;ADAM17;MTPN;IGF1;FLNC;ARHGAP26;CYBB;RPS6KA3;ASB15;FHL1;RRAS2;MYBPC2;CEBPD;TDGF1;RNASEL;IGF2BP2;IFI16;CCNA2;SOX9;HSP90AA1;HNRNPH1;BGN;RBFOX1;S…
cell cycle arrest	1.89705e-12	F2R;LRP1;TNFRSF12A;ADRA1A;SNAI2;DDIT4;CCDC88A;TUBB2A;EGR2;KCNA1;HDAC4;USP2;TRIM59;TGFBR1;PRKCD;SOX6;CCNB2;DNASE1L1;BUB1;MTDH;TIPIN;TOP2A;RPL3;ANKRD2;FRAT1;CDK1;MITF;VTN;ECT2;CRLF1;ROCK2;CCNC;CPEB1;MEOX1;TFRC;RHOC;CDK8;CETN3;SLC16A4;ATG3;TDGF1;STRN;DLC1;PLSCR1;IFI16;TNC;CFH;LAIR1;HYPK;CCNA2;ESM1;PROX1;CKS2;TLR4;SUMO1;SPARC;CSPP1;CLK1;NEDD9;ROCK1;SETD7;CD80;TBX5;ATAD2;RND3;POSTN;SLC16A7;RUNX1;PLAG1…
macrophage activation	2.08639e-12	CFH;CD44;NLRC3;HAVCR2;AKT2;NR3C2;TLR4;IFIH1;HSP90AA1;BGN;SERPINF1;CD84;CDKN1A;GSTP1;MSR1;CHUK;IL13RA1;LILRB4;PTGS2;CD80;DUSP10;NPPA;CCR5;CAMKK1;AIM2;ANGPT1;FN1;VCAN;TLR8;GDF15;MRC1;RAP1A;IL15;TGFB2;INHBA;EIF2AK2;CASP1;CLEC5A;TLR7;CD300C;NR4A3;ATF3;THBS1;CTSS;ANXA1;PDE4A;SFRP5;NT5E;VTN;CD180;PRNP;CHI3L1;TGIF1;PTPRC;CCND2;CD9;ALOX5;IGF1;ANXA2;LBP;C2orf40;CD200;FGL2;TLR1;LY96;SPP1;SAA1;CEBPD;SLC16A4…
developmental process	2.20745e-12	F2R;FBLN2;LRP1;CD44;AKT2;PPM1K;SNAI2;DDIT4;ADHFE1;MAOB;SERPINF1;E2F3;ASPM;EGR2;COMP;ETV5;ALDH1A2;CDKN1A;STAR;LIFR;SOX6;ADRA1B;RCAN1;BMP4;MMP14;APOD;PVALB;BUB1;CTGF;ALDH2;DUSP6;ANGPT1;NEO1;PANX1;WSB1;VCAN;LAMA5;KCNJ2;HTRA1;RAP1A;TGFB2;CD109;TGFB3;TRPS1;KCNK3;BCL2;ADAM9;ALDH1A1;UGP2;FRZB;PDGFC;TWF1;CDK1;ENPP2;MITF;ANXA1;APLN;CYP1B1;CBX3;SFRP5;HSPA5;VTN;FBN1;ZFP57;FGF18;GFRA1;MAP1B;PKD2;PTPRC;NPM1;F…
sensitization	2.33665e-12	F2R;CALCRL;CD44;EFEMP1;DDIT4;MAOB;HDAC4;CAMK2A;CDKN1A;USP2;TGFBR1;GSTP1;LRP8;SLC22A3;PRKCD;EGR1;LIPE;ADRA1B;AQP7;BCL2L11;PVALB;MTDH;ATP2A1;CACNA2D1;ALDH2;CLEC6A;PANX1;VCAN;PPID;RAP1A;BCL2;EPHX2;ALDH1A1;NOX4;CDK1;THBS4;PDE4A;CTSS;HSPA5;ROCK2;TNFRSF11B;NPM1;ADAM17;CYP2E1;ALOX5;IGF1;CYBB;LBP;CD200;GNAO1;GAB2;MAOA;RPS6KA5;PLA2G5;ATG3;KCND2;RGS6;PIEZO2;PTGER4;PRKG1;EDNRB;CFH;CCNA2;SOX9;TLR4;NR3C2;IFIH…
epithelial cell proliferation	2.4779e-12	NOP58;CD44;FGF6;SOX9;TLR4;SERPINF1;BGN;SPARC;CDKN1A;TGFBR1;ACE;CHUK;MMP3;EGR1;EREG;HBEGF;PTGS2;BMP4;MMP14;PMP22;KLF15;CTGF;DUSP6;POSTN;AIM2;RUNX1;SFRP1;CRHR2;FN1;VCAN;MMP2;ECM1;AMOT;LAMA5;IL15;RAP1A;TGFB2;INHBA;TGFB3;CASP1;LUM;BCL2;BCL9;THBS1;ITGB5;PTPN2;APLN;SFRP2;DSG2;HSPA5;FSTL1;KLK3;KRAS;CHRM3;IGF2;CHI3L1;EDN3;CCND2;MET;ADAM17;TFRC;IGF1;PTN;SERPINE1;LOX;ANXA4;MKI67;CEBPD;TDGF1;TIMP1;ID2;PTGER…
blood flow	2.91334e-12	CFH;F2R;MME;ESM1;CALCRL;LRP1;HAVCR2;AKT2;NR3C2;TLR4;MAOB;ENTPD1;CYSLTR1;COMP;ACE;ROCK1;PRKCD;ADRA1B;SLC7A1;PTGS2;RTN4;HBEGF;SERPINA3;NPPA;SLC2A4;ALDH2;CTH;ANGPT1;CRHR2;PANX1;MMP2;FN1;CXCL3;PLAT;TGFB2;RAP1A;EIF2AK2;INHBA;KCNK3;BCL2;EPHX2;ABCC9;DMD;THBS1;TRPM4;KCNMA1;NOX4;ENPP2;DRD2;APLN;PDE4A;CYP1B1;OR51E1;RP1;APLNR;NT5E;CD180;IGF2;PKD2;EDN3;MET;ADAM17;IGF1;ANXA2;CYBB;ANXA3;SORD;BCHE;SLCO2A1;MAOA;…
senescence	3.19162e-12	MGP;F2R;HAVCR2;ADRA1A;DDIT4;D2HGDH;E2F3;MAOB;SERPINF1;UCHL1;HDAC4;CDKN1A;TGFBR1;MSR1;SORBS2;CKAP4;PRKCD;EGR1;USP16;BMP4;MMP14;PVALB;BUB1;CHMP4C;CTGF;DUSP6;ANGPT1;AIM2;CTH;ITGA6;THOC2;HTRA1;TST;ARPC1B;BCL2;FBXO31;BTBD10;NOX4;DEK;CDK1;MITF;DNM1;MTMR11;HSPA5;CBX3;CTSK;VTN;ROCK2;TNFRSF11B;CPEB1;MEOX1;ARNTL;NPM1;ADAM17;IGF1;CYBB;TNMD;C2orf40;CDK8;GNAO1;PTN;MAOA;MKI67;ATG3;TDGF1;RNASEL;PTGER4;NUAK1;IFI…
first trimester pregnancy	3.71882e-12	CD44;TLR4;DDIT4;FBLN5;PENK;ACE;CORIN;NME1;MMP3;ROCK1;LIFR;SLC22A3;EGR1;S100A6;ATP6AP2;PTGS2;HBEGF;CASP4;UNC5B;CTGF;SLC9A2;POSTN;CTH;ANGPT1;KRT18;FN1;MMP2;GDF15;COL3A1;MEST;IL15;TGFB2;PLAT;TGFB3;INHBA;BCL2;ENPP2;ASAH1;APLN;ABCB4;TNFRSF11B;PRNP;IGF2;MET;ARNTL;TFRC;IGF1;SERPINE2;MAOA;SERPINE1;TLR1;LOX;SPP1;MKI67;TDGF1;CACYBP;SULT2A1;IL6;TNC
glucose import	4.26584e-12	CD44;LRP1;SLC27A1;ADRA1A;AKT2;SERPINF1;COMP;ENTPD1;MSR1;MEDAG;NUCB2;PRKCD;EGR1;LIPE;PDE8A;ACACB;PIK3R3;CAMKK1;KLF15;MLYCD;ANGPT1;CTH;PANX1;PPP1R3C;TAOK1;PPID;ABRA;RAP1A;SLC1A3;NOX4;APLN;PDE4A;HSPA5;APLNR;SFRP5;PTK2B;RTN2;ARNTL;ATP10A;CYP2E1;TFRC;IGF1;CYBB;NEXN;CDK8;PTN;MAOA;ACSS1;CEBPD;RNASEL;GCK;HSD3B2;DLC1;NUAK1;EDNRB;C1QTNF6;MME;NR3C2;TLR4;SUMO1;HNRNPH1;PINK1;CD55;SPARC;ACE;PAK1;MMP3;ROCK1;RAB…
mitotic entry	5.09694e-12	ZNRF3;F2R;CD44;LRP1;FGF6;ADRA1A;AKT2;E2F3;MAOB;EGR2;KIF5B;CDKN1A;TGFBR1;PRKCD;CCNB2;EGR1;BMP4;COL15A1;CTGF;LPAR4;ANGPT1;PANX1;TAOK1;MRC1;RAP1A;TGFB2;TGFB3;RRP12;BCL2;NOX4;CDK1;MITF;APLN;PDE4A;ANXA1;HSPA5;TNFRSF11B;GFRA1;PTPRC;SSB;NPM1;ALOX5;ADAM17;IGF1;SAT1;C2orf40;CDK8;PTN;SERPINE2;RPS6KA3;MAOA;RPS6KA5;CETN3;WISP2;GCK;SLK;PTGER4;EDNRB;PLSCR1;TNC;ESM1;CCNA2;GMFB;CD55;SPARC;ACE;CLK1;NEDD9;NPR3;PAK…
osteoclast formation	5.32321e-12	LAIR1;IRAK4;CD44;TLR4;SERPINF1;EGR2;CYSLTR1;SPARC;CDKN1A;ANXA8;TGFBR1;ITGA9;ENPP1;TOB2;CHUK;PRKCD;EGR1;EPHA4;PTGS2;SNX10;MMP14;MXRA8;CCR5;CTGF;RUNX1;CTH;PLA2G4A;SFRP1;FN1;GDF15;MRC1;CD109;PLAT;IL15;GPR65;EIF2AK2;INHBA;CLEC5A;THBS1;HMGB2;NOX4;PGGT1B;MITF;PDE4A;PLCG2;HSPA5;PTK2B;CTSK;VTN;FBN1;FGF18;TNFRSF11B;IGF2;PKD2;PTPRC;CD9;ALOX5;CYR61;RHOC;IGF1;CCR1;ANXA2;CYBB;CD200;GAB2;RPS6KA5;SPP1;PRELP;SAA…
drug resistance	6.84106e-12	F2R;CD44;LRRFIP1;TNFRSF12A;AKT2;FZD1;SNAI2;E2F3;SERPINF1;EGR2;TUBB2A;UCHL1;HDAC4;USP2;CDKN1A;ALDH1A2;TGFBR1;GSTP1;PRKCD;EIF5A2;CCNB2;EGR1;BCL2L11;BMP4;MMP14;PTOV1;MTDH;CTGF;ALDH2;DUSP6;ANGPT1;TOP2A;WSB1;TOP2B;TLR8;VCAN;KCNJ2;RPL3;HTRA1;LOXL4;BCL2;ALDH1A1;TWF1;DEK;NOX4;ENPP2;MITF;CDK1;ANXA1;CTSS;CYP1B1;MTMR11;SFRP5;HSPA5;PTK2B;CLIC1;DCT;NPM1;ARNTL;ALOX5;ADAM17;RHOC;IGF1;PDGFD;FXYD5;ANXA4;SULF1;ATG…
endothelial cell apoptosis	7.61595e-12	CFH;F2R;CD44;TLR4;NR3C2;SERPINF1;COMP;CDKN1A;SPARC;ADAMTS2;ACE;ITGB8;COL4A2;ROCK1;PRKCD;HBEGF;BCL2L11;RCAN1;PTGS2;BMP4;SERPINA3;MMP14;SEMA3F;NPPA;CCR5;ADAMTS1;UNC5B;CTGF;DUSP6;ANGPT1;PLA2G4A;MMP2;FN1;PLEKHO1;GDF15;NUPR1;IL15;PLAT;CASP1;BCL2;LUM;NR4A3;THBS1;ITGB5;NOX4;CTSS;SFRP2;HSPA5;FSTL1;PTK2B;NCL;VTN;TNFRSF11B;IGF2;COL4A1;ADAM17;CD9;TFRC;IGF1;CYBB;CREG1;FGL2;SERPINE1;SPP1;PTGIS;TIMP1;CXCL10;ED…
learning	9.50913e-12	F2R;MME;CALCRL;DBN1;ADRA1A;TLR4;NR3C2;RGS7BP;THRB;BGN;EGR2;KCNA1;UCHL1;CAMK2A;HDAC4;CD55;CDKN1A;KIF5B;PENK;ACE;CLK1;PAK1;LRP8;MMP3;SH2D1B;PRKCD;EGR1;ADRA1B;SERPINI1;RCAN1;RTN4;PTGS2;CDA;SPRED1;APOD;NPPA;SEMA3F;PVALB;CCR5;DPYSL3;PVRL2;CRHR2;PANX1;FN1;ST8SIA4;RAP1A;PLAT;PCP4;EIF2AK2;KIF1A;BCL2;DMD;DRD2;PDE4A;EID1;CBX3;GYPC;KRAS;KLK3;NT5E;PRNP;CPEB1;IGF2;FMR1;CCND2;PLCB4;APBB1;IGF1;BCHE;RPS6KA3;MAOA…
fibroblast accumulation	9.62723e-12	COL3A1;TNFRSF12A;TLR4;NOX4;COMP;CDKN1A;FSTL1;TGFBR1;MMP3;ROCK1;IGF1;PTGS2;COL1A2;LOX;SPP1;CCR5;CTGF;ANGPT1;TIMP1;CX3CR1;CXCL10;LPAR1;CCR2;IL6
mitosis	1.38057e-11	NKD2;CENPV;TNFRSF12A;E2F3;EGR2;ASPM;TUBB2A;HDAC4;KIF5B;TGFBR1;MSR1;PRKCD;CCNB2;USP16;PDE8A;BUB1;ANLN;TIPIN;TOP2A;HERPUD1;TOP2B;VCAN;TAOK1;THOC2;SMC4;RAP1A;SMC2;TRPS1;SENP6;NCAPG2;CDK1;MITF;CBX3;DYNLT3;ECT2;ROCK2;CPEB1;BNC2;CLIC1;HAUS8;TFRC;CDK8;ATRX;MKI67;CETN3;RNASEL;DLC1;DYNC1LI1;TNC;PARP3;SMC5;CCNA2;PROX1;CKS2;SUMO1;SPARC;ACE;CLK1;CSPP1;NEDD9;NOC3L;MMP3;FKBP4;ROCK1;HMMR;SETD7;EREG;TBX5;POSTN;R…
lymphangiogenesis	1.66925e-11	PROX1;CD44;SOX9;TLR4;IFIH1;COMP;TGFBR1;ITGA9;ACE;COL4A2;EGR1;IGFBP7;AKIP1;PTGS2;BMP4;MMP14;SPRED1;SEMA3F;ADAMTS1;POSTN;LPAR4;ANGPT1;FN1;MMP2;VCAN;ECM1;WISP1;PLAT;TGFB2;BCL2;THBS1;ENPP2;APLN;NCL;KLK3;IGF2;MET;NT5C1A;CD9;ADAM17;IGF1;PDGFD;PSIP1;PDPN;SERPINE1;SPP1;CEBPD;EMILIN1;PTGER4;EDNRB;CCBE1;LPAR1;IL6
thrombocyte aggregation	1.79904e-11	CFH;F2R;AKT2;NR3C2;TLR4;SERPINF1;ENTPD1;CD84;CD55;SPARC;ENPP1;ACE;MSR1;FYB;MMP3;ROCK1;PRKCD;PTGS2;MMP14;NPPA;PLA2G4A;PLAG1;FN1;VCAN;MMP2;SVEP1;PDE3A;GDF15;COL3A1;RAP1A;PLAT;EMILIN2;COL1A1;CES1;THBS1;MSN;ENPP2;CTSS;PLCG2;PTK2B;GYPC;NT5E;VTN;TNFRSF11B;IGF2;CLIC1;GNB3;EDN3;CD9;IGF1;NBL1;EPB41;ANXA2;CYBB;PDPN;GAB2;MAOA;SERPINE1;F8;SAA1;PTGIS;RGS18;EMILIN1;PTGER4;AP1S2;CX3CR1;CXCL10;PRKG1;LPAR1;IL6
focal adhesion assembly	1.81958e-11	F2R;CD44;AKT2;TLR4;BGN;COMP;UCHL1;CAMK2A;SPARC;CDKN1A;DDAH1;SORBS2;PAK1;ROCK1;PRKCD;HMMR;HBEGF;PLXNB1;RTN4;BMP4;RET;RND3;ACTN1;POSTN;FN1;ITGA6;AMOT;SDCBP;RAP1A;ARPC1B;LUM;ITGB5;THBS1;MSN;NOX4;PGGT1B;ENPP2;APLN;ANXA1;LPP;PTK2B;VTN;FBN1;ROCK2;EPB41L3;CYR61;IGF1;RHOC;EPB41;PLEK;GAB2;RPS6KA3;LOX;SPP1;PRELP;DLC1;TNC;IL6
innate immune response	1.91004e-11	TSPAN6;F2R;MS4A6A;LRP1;CD44;TNFRSF12A;NLRC3;HAVCR2;SERPINF1;CH25H;MSR1;PRKCD;BCL2L11;LACC1;DUSP10;CCR5;LRG1;DUSP6;SP110;ANGPT1;AIM2;CLEC6A;PANX1;TLR8;MRC1;MR1;PDLIM2;CLEC5A;LUM;BCL2;PON2;ANXA1;CTSS;IFI44;MTMR11;HSPA5;PRND;PTK2B;CTSK;VTN;CD180;LILRA5;SLC40A1;SSB;PTPRC;ALOX5;ADAM17;TRIL;IGF1;CYBB;SAT1;LBP;VSIG4;CLEC12A;TRIM23;RPS6KA5;CEBPD;SLC16A4;RNASEL;PTGER4;ABCE1;PLSCR1;IFI16;TNC;CFH;ESM1;IRAK4…
macrophage migration	2.52396e-11	F2R;OSBPL8;LRP1;CD44;AKT2;TLR4;BGN;SERPINF1;MSR1;ACE;ROCK1;PTGS2;MMP14;CTSZ;CASP4;CCR5;CTGF;FN1;MMP2;PLEKHO1;GDF15;MRC1;PLAT;IL15;PLGRKT;STAP2;THBS1;NOX4;ANXA1;CTSS;PTK2B;TNFRSF11B;PRNP;CHI3L1;MET;IGF1;CCR1;CYBB;ANXA3;STC1;SERPINE1;SPP1;RNASEL;PTGER4;CXCL10;CX3CR1;CCR2;TNC;IL6
lipid metabolism	2.61881e-11	MGP;ABCA4;LRP1;ACOT1;NAPEPLD;SLC27A1;AKT2;DDIT4;SERPINF1;ALDOB;CH25H;MSR1;STAR;LRP8;PRKCD;ISYNA1;EGR1;SOX6;LIPE;AQP7;ACACB;COL15A1;SERPINA3;ALAD;APOD;KLF15;KCNJ5;ALDH2;DUSP6;MLYCD;PPP1R3C;AGMO;PICALM;HTRA1;MEST;TGFB2;EPHX2;ALDH1A1;CES1;PON2;MITF;CTSS;ANXA1;APLN;CYP1B1;SFRP5;GYPC;FBN1;CCNC;GSTK1;TMEM135;CELSR2;ARNTL;CYP2E1;ALOX5;IGF1;SAT1;RETSAT;CDK8;HSD17B10;MKI67;CEBPD;SULF1;GCK;PTGER4;SULT2A1;P…
viral reproduction	3.83218e-11	F2R;PLP2;HAVCR2;AKT2;DDIT4;ADAMTS7;ENTPD1;HDAC4;CDKN1A;ERC1;CH25H;MYO5A;MSR1;PRKCD;EGR1;BCL2L11;BMP4;DUSP10;SERPINA3;KLF15;CCR5;SP110;CTH;TOP2A;PANX1;TLR8;TOP2B;CXCL3;MRC1;SHCBP1;RPL3;PPID;TGFB2;BCL2;CES1;HLF;MTMR6;CDK1;PDE4A;ANXA1;DNM1;IFI44;HTATSF1;TOR1AIP2;CBX3;HSPA5;GYPC;PTK2B;DDX17;PTPRC;SSB;NPM1;CYP2E1;ADAM17;TFRC;IGF1;CYBB;CD200;ATRX;TRIM23;MKI67;CDKL2;ATG3;STRN;RNASEL;IGF2BP2;DLC1;PLSCR1;…
hemato-encephalic barrier	4.33198e-11	F2R;CD44;LRP1;TNFRSF12A;TLR4;UCHL1;CD55;KIF5B;MSR1;ACE;LRP8;MMP3;ROCK1;NUCB2;PRKCD;SERPINI1;TARDBP;CD80;PTGS2;HBEGF;MMP14;SERPINA3;NPPA;CCR5;NPC1;ACTN1;ADAMTS1;SLC9A2;ANGPT1;SLC16A7;PVRL2;PLA2G4A;PANX1;FN1;MMP2;LAMA5;IL15;TGFB2;PLAT;CLEC5A;DMD;MSN;TRPM4;HMGB2;NOX4;ENPP2;ANXA1;PDE4A;HSPA5;KLK3;FBN1;VTN;ROCK2;PRNP;CHI3L1;ADAM17;TFRC;IGF1;CYBB;CCL11;STC1;SERPINE2;MAOA;SERPINE1;SPP1;TIMP1;PTGER4;SLC7…
cell-cell adhesion	4.78943e-11	CLMP;PCDH17;DBN1;CD44;SNAI2;UCHL1;KIF5B;CDH19;RGMA;FAT1;PNN;DYNC1LI2;PRKCD;BMP4;MMP14;MXRA8;ANLN;CTGF;ANGPT1;NEO1;CTNNA3;MRC1;TGFB2;RAP1A;TGFB3;BCL2;ADAM9;PCDHB16;MITF;HSPA5;PTK2B;ZDHHC2;ROCK2;PKD2;PTPRC;RHOC;IGF1;PTN;FXYD5;FCGR3A;DYNC1LI1;TNC;ERBB2IP;CD63;SPARC;NME1;GCNT1;ITGB8;ROCK1;DDX3X;HMMR;SLC7A1;HBEGF;CD80;PTGS2;PMP22;SEMA3F;EMR1;RND3;ACTN1;LIN7C;PVRL2;FLRT2;PLA2G4A;SFRP1;MMP2;FN1;AMOT;GDF…
cell development	4.86887e-11	ITIH5;CD44;DBN1;NAPEPLD;EFEMP1;HAVCR2;AKT2;SNAI2;SERPINF1;EGR2;COMP;HDAC4;KIF5B;CDKN1A;MSR1;SUCNR1;HOPX;EGR1;SOX6;PDE8A;BCL2L11;BMP4;MMP14;SERPINA3;CCR5;CTGF;FAT3;DUSP6;ECM1;MR1;OGN;RAP1A;TGFB2;TGFB3;BCL2;ADAM9;NCAPG2;MITF;CTSS;PDE4A;LMO2;HSPA5;CBX3;VTN;ROCK2;TNFRSF11B;CPEB1;PKD2;PTPRC;ARNTL;ALOX5;ADAM17;TFRC;IGF1;CYBB;HSD17B10;CD200;PTN;ATRX;GAB2;RPS6KA3;MAOA;SULF1;CEBPD;MYH7;ATG3;PTGER4;DFNB31;…
superoxide anion generation	4.8859e-11	F2R;IRAK4;CD44;NR3C2;TLR4;SUMO1;GPX8;C3AR1;PINK1;SERPINF1;CAMK2A;CD55;GSTP1;ACE;PAK1;MMP3;ROCK1;PRKCD;EGR1;FABP4;AKIP1;PTGS2;TNNI3K;BMP4;SERPINA3;DUSP10;ALAD;RET;NPPA;ALDH2;CTH;PVRL2;ANGPT1;PLA2G4A;RNASE2;MMP2;FN1;TLR8;PPID;PLAT;IL15;RAP1A;GPR65;BCL2;COL1A1;TLR7;EPHX2;THBS1;PON2;PGGT1B;NOX4;ANXA1;PDE4A;APLN;CYP1B1;PTK2B;KRAS;PRNP;MEOX1;TGIF1;PTPRC;ARNTL;UCP3;ALOX5;CYP2E1;IGF1;CYBB;LBP;CCL11;HSD17…
muscle development	5.53031e-11	F2R;PROX1;TNFRSF12A;AKT2;KCNH2;HSP90AA1;HDAC4;CSRP2;SPARC;STAR;ACE;ACTA1;NOC3L;HFE2;SOX6;EGR1;FABP4;RTN4;COL15A1;BMP4;PVALB;TBX15;ADAMTS1;RUNX1;FN1;MMP2;ITGA6;SRSF10;KCNJ2;TTN;ABRA;EIF2AK2;INHBA;CHODL;DMD;SGCD;MYOF;PRNP;MEOX1;IGF2;MYH4;OLFML3;MET;UCP3;CYR61;IGF1;ARHGAP26;FLNC;PTN;FSTL4;MBNL3;NMRK2;LOX;FHL1;CEBPD;MYH7;COL14A1;SLK;DPF3;IL6;TNC
osteoblast proliferation	5.66627e-11	F2R;FGF6;RGS2;DDIT4;CCDC88A;IGFBP6;SPARC;USP2;TGFBR1;CTHRC1;PRKCD;EGR1;SOX6;S100A6;PTGS2;BMP4;ADAMTS1;CTGF;POSTN;SFRP1;FN1;MMP2;P2RX5;PLAT;TGFB2;BCL2;ADAM9;COL1A1;FRZB;APLN;PTK2B;KLK3;VTN;FGF18;CHRM3;TNFRSF11B;IGF2;CCND2;ALOX5;TFRC;CYR61;IGF1;ANXA2;PTN;LOX;SPP1;TIMP1;CTF1;LPAR1;IL6
nerve cell differentiation	5.92937e-11	F2R;DUSP23;DBN1;TNFRSF12A;GPM6B;AKT2;FZD1;DDIT4;SERPINF1;EGR2;UCHL1;HDAC4;CAMK2A;CDKN1A;RGMA;PDLIM5;LIFR;TMEM30A;PRKCD;SOX6;EGR1;RCAN1;BCL2L11;BMP4;APOD;SPRED1;PVALB;CCR5;BBS5;ANGPT1;MAP3K12;NEO1;SBNO2;TOP2B;TLR8;VCAN;SRSF10;TAOK1;HTRA1;TGFB2;RAP1A;TGFB3;BCL2;MITF;CDK1;DNM1;SFRP2;CBX3;UPF3B;VTN;ECT2;FGF18;GFRA1;MAP1B;FGF16;ARNTL;IGF1;NBL1;CYBB;PTN;GNAO1;ATRX;GAB2;SERPINE2;RPS6KA5;RGS6;TNC;MAFK;ER…
leiomyocyte adhesion	6.07565e-11	CYR61;PRKCD;CD44;PDPN;SERPINE2;THBS1;SERPINE1;BGN;SPP1;CTGF;CTH;VTN;WISP2;VCAN;FN1;MMP2;ITGA6;CX3CR1;WISP1
myocyte function	6.30439e-11	TTN;F2R;TGFB2;TGFB3;CD44;BCL2;NR4A3;DMD;TLR4;NR3C2;THBS1;ROCK2;ENPP1;ACE;HFE2;ROCK1;IGF1;PRKCD;NEXN;PTGS2;MBNL3;MYL1;SERPINE1;NPPA;FHL1;CTGF;POSTN;TIMP1;PFKFB1;FN1;CX3CR1;PRKG1;PABPN1;CCR2;IL6
T-cell activation	6.82268e-11	F2R;CKLF;CD44;NLRC3;HAVCR2;AKT2;DDIT4;SERPINF1;EGR2;KCNA1;CDKN1A;MYO5A;MSR1;RGMA;EGR1;PDE8A;BCL2L11;DUSP10;CCR5;VAMP7;DUSP6;CTH;PANX1;MR1;PPID;RAP1A;TGFB2;KCNK3;PTPN3;BCL2;TRPM4;MTMR6;PHF11;ANXA1;CTSS;PDE4A;LZTFL1;PTK2B;VTN;TNFRSF11B;DCT;PTPRC;ALOX5;TFRC;CYBB;VSIG4;CD200;GAB2;MYH7;ATG3;PTGER4;PRKG1;IFI16;TNC;CLEC1A;LAIR1;MME;IRAK4;CD63;TLR4;RGS2;C3AR1;CD55;PENK;ACE;SYT7;NEDD9;FYB;PAK1;GCNT1;CHUK;…
bone calcification	6.84147e-11	MGP;HTRA1;TGFB2;EIF2AK2;TRPS1;LUM;COL1A1;AKT2;THBS1;ENPP2;BGN;SERPINF1;CTSS;MRC2;NFYB;SPARC;ENPP1;TNFRSF11B;IGF2;BMP1;FMOD;CYR61;IGF1;GDF6;STC1;BMP4;RPS6KA3;COL1A2;MMP14;SERPINE1;SPP1;ADAMTS1;PTGER4;FN1;MMP2;OMD;ECM1;SLC8A1
memory	8.56162e-11	F2R;CALCRL;CD44;LRP1;HAVCR2;CCDC88A;RGS7BP;E2F3;MAOB;EGR2;ASPM;UCHL1;ENTPD1;CAMK2A;HDAC4;CDKN1A;TGFBR1;MYO5A;SORBS2;UCHL3;HOPX;LRP8;PRKCD;EGR1;ADRA1B;SERPINI1;RCAN1;BCL2L11;BMP4;DUSP10;PVALB;CAMKK1;CCR5;PANX1;TLR8;KCNJ2;PPID;RAP1A;KCNK3;BCL2;EPHX2;ENPP2;CTSS;PDE4A;DNM1;PRND;HSPA5;CBX3;CPEB1;PTPRC;ARNTL;ALOX5;IGF1;CYBB;GNAO1;CD200;HSD17B10;PTN;MAOA;RPS6KA5;CEBPD;KCND2;GCK;PRKG1;SULT2A1;TNC;IPO7;MM…
osteoclast function	1.06234e-10	MGP;CD44;SPARC;TGFBR1;SYT7;EPHA4;BCL2L11;PTGS2;SNX10;CRY2;DUSP10;CCR5;VAMP7;LPAR4;ANGPT1;CTH;RUNX1;FN1;CXCL3;GDF15;RAP1A;TGFB2;INHBA;GPR65;TGFB3;BCL2;MITF;ENPP2;CTSS;PLCG2;PTK2B;KLK3;FBN1;VTN;CTSK;FGF18;TNFRSF11B;LTBP3;CHI3L1;IGF2;PTPRC;NPM1;MET;IGF1;ANXA2;CYBB;CCL11;PTN;STC1;SPP1;PRELP;RGS18;PTGER4;CCR2;LPAR1;IL6
long-term synaptic potentiation	1.29325e-10	F2R;MME;DBN1;LRP1;ADRA1A;NR3C2;TLR4;RGS2;CCDC88A;MAOB;PINK1;EGR2;UCHL1;KCNA1;CAMK2A;HDAC4;SPARC;MYO5A;ACE;PAK1;LRP8;ROCK1;PRKCD;EGR1;EPHA4;TARDBP;PTGS2;RCAN1;RTN4;HBEGF;PVALB;CCR5;PVRL2;PLA2G4A;CRHR2;PANX1;MMP2;FN1;SYT12;GRIA3;ST8SIA4;PPID;PLAT;EIF2AK2;INHBA;CASP1;PAM;SLC1A3;BCL2;DMD;FRZB;PGGT1B;EFNB3;DRD2;PDE4A;EID1;HSPA5;PTK2B;KLK3;PRNP;CPEB1;IGF2;MAP1B;FMR1;MET;ALOX5;ADAM17;APBB1;TFRC;IGF1;CYB…
learning and/or memory	1.37477e-10	F2R;MME;DBN1;LRP1;ADRA1A;TLR4;NR3C2;MAOB;THRB;BGN;EGR2;KCNA1;UCHL1;HDAC4;CAMK2A;PENK;ACE;PAK1;LRP8;MMP3;PRKCD;DDX3X;EGR1;EPHA4;PDE8A;FGF13;SERPINI1;TARDBP;RCAN1;PTGS2;RTN4;PDE1A;PVALB;NPPA;NPC1;ALDH2;PVRL2;SLC16A7;ST8SIA4;PPID;RAP1A;PLAT;EIF2AK2;CASP1;TLR7;BCL2;SLC1A3;DMD;PGGT1B;DRD2;PDE4A;CTSS;CYB561;CTSK;CHRM3;PRNP;CPEB1;IGF2;MAP1B;FMR1;ARNTL;ADAM17;IGF1;CCL11;HSD17B10;BCHE;RPS6KA3;RAB3A;MAOA;C…
myelination	1.74454e-10	F2R;ERBB2IP;LRP1;CD44;GPM6B;TLR4;DDIT4;THRB;IGFBP6;EGR2;HPGDS;MPP5;CDKN1A;CDH19;CTHRC1;MYO5A;STAR;MAGOH;ROCK1;PRKCD;EGR1;SERPINI1;TARDBP;RTN4;PTGS2;BMP4;COL15A1;APOD;SEMA3F;PMP22;NPC1;CTGF;PVRL2;ANGPT1;MMP2;VCAN;FN1;GDF15;ECM1;LAMA5;ABCA8;IDI1;TGFB3;SQLE;BCL2;FDFT1;DMD;ATF3;ENPP2;DRD2;HSPA5;KLK3;VTN;NT5E;CHRM3;PRNP;IGF2;MAP1B;FMR1;CD9;ADAM17;TFRC;IGF1;ANXA2;PTN;CD200;ATRX;RAB3A;LOX;SPP1;TIMP1;CXC…
Ca++ export	1.78856e-10	F2R;AKT2;CAMK2A;MYO5A;CCRL2;PRKCD;EGR1;ADRA1B;BMP4;PVALB;CCR5;ATP2A1;AIM2;PANX1;HERPUD1;OGN;DHRS7C;PPID;RAP1A;TGFB2;TGFB3;BCL2;TRPM4;NOX4;CDK1;PDE4A;CTSS;ANXA1;HSPA5;PRND;PTK2B;CTSK;TNFRSF11B;CELSR2;PTPRC;PKD2;ALOX5;PLCB4;NBL1;IGF1;CYBB;GNAO1;PTGER4;EDNRB;PRKG1;KCNH2;RGS2;HSP90AA1;C3AR1;PINK1;CYSLTR1;OSBP2;ACE;KCNIP2;EFHD2;ROCK1;FGF13;TARDBP;PTGS2;HBEGF;TNNI3K;NPPA;CASP4;SLC2A4;TRDN;PLA2G4A;CRHR2…
postnatal development	2.10527e-10	CCNA2;PROX1;CD44;SOX9;TLR4;NR3C2;KCNH2;CCDC88A;THRB;SERPINF1;EGR2;CAMK2A;CDKN1A;SLC22A5;STAR;MICAL2;ROCK1;PRKCD;SOX6;EGR1;MAPK4;FXYD6;PTGS2;BMP4;MMP14;ALAD;NPPA;PVALB;RND3;CTGF;POSTN;RUNX1;SLC16A7;NEO1;MMP2;GRIA3;DIO2;TTN;MYO1D;COL3A1;WDR47;UCK2;TST;TGFB2;INHBA;KCNK3;BCL2;ADAM23;CES1;THBS1;SORT1;PDGFC;KCNMA1;EFNB3;THBS4;ASAH1;ANXA1;DRD2;PRND;VTN;FGF18;GFRA1;IGF2;FMR1;FMOD;IGF1;CYBB;SORD;BCHE;PTN;…
T-cell proliferation	2.18048e-10	CD44;LRP1;TNFRSF12A;HAVCR2;AKT2;DDIT4;SERPINF1;EGR2;ENTPD1;CDKN1A;MSR1;HOPX;PRKCD;EGR1;RCAN1;BCL2L11;DUSP10;CCR5;CTH;TLR8;CXCL3;MR1;TGFB2;KCNK3;BCL2;MTMR6;MITF;CDK1;CTSS;ANXA1;PDE4A;LMO2;PTK2B;CTSK;SSB;DCT;PTPRC;ALOX5;TFRC;IGF1;CYBB;VSIG4;PTN;CD200;MKI67;PTGER4;PRKG1;IFI16;TNC;MAFK;CCNA2;IRAK4;CD63;TLR4;RGS2;C3AR1;CD84;CD55;PENK;BMP1;ROCK1;LILRB4;SLC7A1;CD80;PTGS2;LCP1;NPPA;PPL;RUNX1;PVRL2;RNASE2…
S phase	2.61241e-10	CD44;AKT2;E2F3;ASPM;UCHL1;CDKN1A;USP2;TRIM59;RAB23;GSTP1;PDLIM5;PRKCD;CCNB2;EGR1;FXYD6;MCM6;RCAN1;BMP4;SPRED1;PIK3R3;BUB1;CHMP4C;CTGF;TIPIN;DUSP6;ANGPT1;TOP2A;CTH;SMEK2;HERPUD1;CXCL3;THOC2;MRC1;SHCBP1;RPL3;HTRA1;TGFB2;RRP12;SENP6;PTPN3;BCL2;ALDH1A1;FBXO31;NOX4;CDK1;LMO2;CBX3;PTK2B;ECT2;CCNC;FGF18;CPEB1;ARNTL;NPM1;ADAM17;TFRC;IGF1;NBL1;CYBB;SAT1;C2orf40;PTN;GAB2;ATRX;MYL1;FHL1;MKI67;CETN3;CEBPD;AT…
osteoclast differentiation	2.94506e-10	CLIC5;IRAK4;CD44;TNFRSF12A;AKT2;TLR4;C3AR1;BGN;SERPINF1;EGR2;HDAC4;CDKN1A;SPARC;TGFBR1;MSR1;FKBP5;TOB2;CHUK;EGR1;RTN4;CD80;PTGS2;BCL2L11;SNX10;MMP14;MXRA8;EMR1;ADAMTS1;UNC5B;POSTN;RUNX1;CTH;PRKAB1;GDF15;WISP1;HTRA1;IL15;TGFB2;TGFB3;EIF2AK2;INHBA;CASP1;CLEC5A;ADAM9;TLR7;BCL2;ENPP2;MITF;PLCG2;PTK2B;CTSK;FBN1;TNFRSF11B;IGF2;CD9;ADAM17;CYR61;IGF1;CCR1;ANXA2;PDGFD;CYBB;CD200;GAB2;LOX;SPP1;F8;PRELP;SAA…
cell regeneration	3.00103e-10	SCX;TGFB2;PLEKHF1;INHBA;CASP1;CD44;SOX9;TLR4;THBS1;NOX4;THBS4;KRAS;VTN;ACE;GSTP1;IGF2;CHUK;ARNTL;MET;LIFR;IGF1;ANXA2;EGR1;SORD;EREG;QSOX1;BCHE;PTN;HBEGF;SERPINE1;NPPA;SPP1;FHL1;MKI67;CTGF;TSPO;ALDH2;EFNA2;POSTN;ANGPT1;TIMP1;SLK;MMP2;FN1;IL6;WISP1
cardiovascular system development	3.18994e-10	F2R;LRP1;SLC27A1;NR3C2;TLR4;TGFBR1;DDAH1;ACE;PAK1;ROCK1;EGR1;ATP6AP2;FABP4;PTGS2;BMP4;TBX5;NPPA;POSTN;ANGPT1;FN1;MMP2;COL3A1;TGFB2;TGFB3;INHBA;BCL2;EPHX2;SORT1;NOX4;AKT3;APLN;CTSS;APLNR;CBX3;FBN1;TNFRSF11B;IGF2;ITGA11;PKD2;ARNTL;IGF1;CYBB;PDPN;LTBP1;MKL2;FGL2;SERPINE1;LOX;SPP1;SAA1;RASA1;EMILIN1;CX3CR1;IL6
tubulogenesis	3.69511e-10	F2R;GMFB;CD44;SOX9;LOXL2;BGN;ITGA9;PAK1;ROCK1;EREG;PLXNB1;HBEGF;PTGS2;MMP14;RET;POSTN;ANGPT1;SFRP1;SEMA3D;GPRC5B;MMP2;FN1;ITGA6;EXOC5;TGFB2;INHBA;BCL2;ATF3;DMD;THBS1;NOX4;ANXA1;CTSS;SFRP2;VTN;CHI3L1;PKD2;MET;IGF1;ANXA2;CYBB;PDPN;PTN;SERPINE1;SPP1;SAA1;RASA1;TIMP1;PTGER4;TNC;IL6
ovulation	4.15607e-10	MMP15;MME;TNFRSF12A;TLR4;ETV5;CDKN1A;MMP23B;TGFBR1;PENK;ACE;STAR;MMP3;FKBP4;EGR1;IGFBP7;EREG;RCAN1;PTGS2;BMP4;MMP14;NPPA;ADAMTS1;CTGF;RUNX1;ANGPT1;PVRL2;PLA2G4A;FN1;VCAN;MMP2;TOP2B;PDE3A;HTRA1;PLAT;BCL2;THBS1;DRD2;APLN;PDE4A;ZNF322;IGF2;EDN3;CCND2;ARNTL;ADAM17;IGF1;ANXA2;SLCO2A1;SERPINE2;MAOA;SERPINE1;SPP1;LGR6;TIMP1;PTGER4;AP1S2;EDNRB;IL6
smooth muscle contraction	5.10841e-10	F2R;MME;GMFB;LRP1;ADRA1A;KCNH2;RGS2;C3AR1;ENTPD1;CYSLTR1;ITGA9;ACE;ROCK1;PRKCD;ADRA1B;PTGS2;NPPA;ACTN1;CTGF;POSTN;MMP2;VCAN;TLR7;EPHX2;TRPM4;KCNMA1;SGCD;ENPP2;PDE4A;APLN;PTK2B;NT5E;ROCK2;CHRM3;SLC24A3;ARNTL;ALOX5;CYR61;IGF1;SAT1;BCHE;KCND2;PRKG1;MYH10;EDNRB;LPAR1;SLC8A1;IL6
cell transdifferentiation	5.38748e-10	MGP;F2R;PROX1;LRP1;SOX9;SNAI2;NR3C2;C3AR1;SERPINF1;COMP;UCHL1;HDAC4;SPARC;CDKN1A;TGFBR1;MSR1;ROCK1;EGR1;IGFBP7;RCAN1;HBEGF;BCL2L11;BMP4;MMP14;TBX5;CTGF;POSTN;ANGPT1;SFRP1;VCAN;FN1;WISP1;TGFB2;PLAT;IL15;INHBA;TGFB3;NREP;COL1A1;BCL2;TGFBR3;THBS1;NOX4;CDK1;ENPP2;MITF;PDE4A;CTSS;AEBP1;SFRP2;KRAS;ROCK2;IGF2;EDN3;MET;RHOC;IGF1;CREG1;PDPN;PTN;LOX;SPP1;CEBPD;TSPO;COL14A1;ID2;WISP2;TIMP1;DKK3;CTF1;IL6;TNC
fertilization	5.96174e-10	CFH;F2R;GMFB;PROX1;CD44;SOX9;TLR4;HSP90AA1;THRB;UCHL1;CAMK2A;MPP5;CD55;ALDH1A2;SPARC;PENK;MYO5A;ITGA9;STAR;ACE;FIBIN;NPR3;HSPA4L;UCHL3;NAA15;BMP1;FKBP4;LIFR;APOBEC1;SOX6;EGR1;MAD2L1;TMOD4;PTGS2;COL1A2;BMP4;TBX5;NPPA;CTSZ;ADAMTS1;RUNX1;PLA2G4A;PCM1;FN1;MMP2;ITGA6;CA13;PDE3A;SRSF10;GDF15;TGFB2;KCNK3;BCL2;FRZB;ITGB5;ENPP2;CDK1;DRD2;KREMEN1;HSPA5;EHHADH;PTK2B;KLK3;PLOD2;ZFP57;CTSK;GFRA1;CHI3L1;ESCO2;…
blood circulation	7.63289e-10	CA3;MME;TGFB2;PLAT;CALCRL;CASP1;CD44;BCL2;PON2;SERPINF1;ENPP2;ANXA1;ENTPD1;KRAS;ACE;CORIN;IGF2;SLC40A1;ADAM17;NBL1;IGF1;EREG;TTPA;CCL11;PTGS2;MAOA;SERPINE1;NPPA;F8;CCR5;SLC2A4;SAA1;ANGPT1;MMP2;CX3CR1;CCR2;ECM1;IL6
bone regeneration	8.69856e-10	PLAT;TGFB2;TGFB3;INHBA;FRZB;THBS1;SERPINF1;SLC20A1;COMP;SPARC;VTN;NT5E;FGF18;TNFRSF11B;IGF2;BMP1;PTPRC;ALOX5;IGF1;PTN;PTGS2;BMP4;SERPINE1;TLR1;SPP1;LGR6;CTGF;ANGPT1;PTGER4;FN1;PRKG1;IL6
membrane hyperpolarization	9.91188e-10	MME;CLCN1;NR3C2;TLR4;KCNH2;PINK1;KCNA1;PENK;GSTP1;ACE;NPR3;ROCK1;KCNV2;PTGS2;PVALB;NPPA;KCNJ5;CTH;PVRL2;PANX1;FN1;MMP2;KCNJ2;PPID;TGFB2;CASP1;KCNK3;BCL2;EPHX2;ABCC9;TRPM4;KCNMA1;NOX4;ENPP2;GNAI3;PDE4A;DRD2;FSTL1;VTN;CHRM3;PRNP;ABAT;CLIC1;PKD2;EDN3;MET;UCP3;ALOX5;IGF1;CEP192;GNAO1;HSD17B10;SLC26A6;KCNJ3;KCND2;GCK;PTGER4;EDNRB;PRKG1;CTF1;IL6;SLC8A1
transendothelial migration	1.01622e-09	F2R;CD44;TLR4;KCNH2;SERPINF1;KIF5B;SPARC;PAK1;ROCK1;SLC22A3;PRKCD;EREG;HBEGF;RTN4;PTGS2;MMP14;CTSZ;CCR5;UNC5B;PVRL2;ANGPT1;PLA2G4A;FN1;MMP2;GDF15;LAMA5;PLAT;RAP1A;IL15;ATF3;KCNMA1;PGGT1B;ENPP2;ANXA1;PDE4A;PLCG2;PTK2B;VTN;NT5E;ROCK2;PRNP;MET;CD9;ALOX5;ADAM17;CYR61;CCR1;RHOC;ANXA2;CYBB;CCL11;STC1;TIMP1;PTGER4;CXCL10;CX3CR1;CCR2;IL6;TNC
cell cycle progression	1.03412e-09	CKLF;LRP1;TNFRSF12A;SNAI2;DDIT4;E2F3;ASPM;EGR2;HDAC4;MPP5;USP2;TGFBR1;PRKCD;SOX6;CCNB2;USP16;PDE8A;ADRA1B;BUB1;MTDH;ANLN;TIPIN;TOP2A;NEO1;ITGA6;RAP1A;SMC2;TRPS1;SARNP;PTPN3;FRAT1;NOX4;CDK1;MITF;CBX3;ECT2;FGF18;CCNC;ROCK2;CPEB1;TFRC;RHOC;CDK8;MKI67;CETN3;DLC1;IFI16;TNC;PARP3;CCNA2;ESM1;PROX1;CKS2;SUMO1;THRB;DDX4;SPARC;CHMP5;CLK1;CSPP1;NEDD9;ROCK1;SETD7;HMMR;CD80;TBX5;PDE1A;PMP22;CTSZ;ATAD2;RND3;PO…
ER unfolded protein response	1.11995e-09	OSBPL8;LRP1;SEC62;EFEMP1;NR3C2;TLR4;DDIT4;KCNH2;HSP90AA1;PINK1;COMP;CD55;SPARC;CDKN1A;GSTP1;MSR1;SMC3;COL4A2;ROCK1;PRKCD;EREG;FABP4;TARDBP;SERPINI1;RTN4;RCAN1;BCL2L11;PMP22;CASP4;MTDH;NPC1;KLF15;ATP2A1;TRIM5;CTH;PLA2G4A;HERPUD1;CRHR2;KRT18;FN1;PHLDA1;PABPN1;GDF15;TTN;KCNJ2;CREB3L2;COL3A1;PPID;ZBTB8OS;PLAT;EIF2AK2;BCL2;PPM1L;EPHX2;ATF3;DMD;THBS1;PON2;NOX4;PTPN2;THBS4;RBM3;HSPA5;CBX3;UFM1;GYPC;KRAS…
luteolysis	1.18258e-09	PLAT;INHBA;CASP1;BCL2;ATF3;THBS1;RGS2;SERPINF1;DRD2;APLN;ANXA1;APLNR;STAR;ACE;ALOX5;IGF1;EGR1;SLCO2A1;PTGS2;MMP14;SERPINE1;SPP1;CTGF;ANGPT1;PLA2G4A;TIMP1;PTGER4;MMP2;EDNRB;TNC
kidney blood flow	1.29406e-09	F2R;MME;EPHX2;ADRA1A;NR3C2;TLR4;THBS1;RGS2;KCNMA1;ENPP2;APLN;ANXA1;DRD2;COMP;NT5E;ACE;EDN3;ALOX5;ADAM17;ROCK1;IGF1;IGFBP7;PTGS2;MAOA;NPPA;PTGIS;CTGF;TSPO;ANGPT1;PTGER4;PRKG1;EDNRB;IL6
vasomotor reflex	1.29406e-09	F2R;PLAT;KCNK3;EPHX2;ADRA1A;DMD;NR3C2;TLR4;TRPM4;RGS2;ENPP2;APLN;PDE4A;CYSLTR1;PTK2B;NT5E;ACE;CHRM3;EDN3;ALOX5;ROCK1;PRKCD;CYBB;ADRA1B;PTGS2;NPPA;CTGF;PLA2G4A;PTGER4;PANX1;EDNRB;IL6;SLC8A1
locomotion	1.77724e-09	MME;CD44;TLR4;NR3C2;RGS7BP;PINK1;MAOB;HDAC4;CAMK2A;CDKN1A;SPARC;KIF5B;PENK;GSTP1;ACE;NME1;ROCK1;PRKCD;SLC22A3;HMMR;EPHA4;ADRA1B;TARDBP;TMOD4;RTN4;PTGS2;CRY2;MMP14;NPPA;PVALB;CCR5;ACTN1;DPYSL3;CTGF;PVRL2;CRHR2;MMP2;ADAMTS8;FN1;VCAN;ECM1;KCNJ2;RAP1A;IL15;PLAT;CASP1;KIF1A;BCL2;SLC1A3;NAV3;DMD;ATF3;MSN;PER3;KCNMA1;TWF1;PGGT1B;ENPP2;APLN;DRD2;PDE4A;ANXA1;FSTL1;NT5E;VTN;GFRA1;TNFRSF11B;PRNP;ABAT;MET;FM…
anchorage independent growth	1.82261e-09	F2R;CD44;DBN1;LRP1;PHLDA3;DDIT4;SERPINF1;UCHL1;KIF5B;CDKN1A;SORBS2;PNN;PRKCD;EIF5A2;EGR1;ACACB;BMP4;MMP14;SERPINA3;BUB1;MTDH;PTOV1;CTGF;SRPX;DUSP6;TOP2A;ANGPT1;PANX1;HTRA1;TGFB2;PDLIM2;SCARA5;BCL2;PCOLCE;PDGFC;HLF;CDK1;MITF;SFRP2;PTK2B;ECT2;ZFP57;ROCK2;TNFRSF11B;MEMO1;ARNTL;NPM1;ALOX5;RHOC;IGF1;SHISA3;CADM2;C2orf40;STARD10;GNAO1;PTN;GAB2;SERPINE2;RPS6KA3;RPS6KA5;CEBPD;TDGF1;PIEZO2;WISP2;PTGER4;DL…
muscle regeneration	2.14748e-09	MME;CKLF;TNFRSF12A;FGF6;SNAI2;TLR4;SERPINF1;BGN;HDAC4;CDKN1A;SPARC;ACE;PDLIM5;CHUK;RTN4;PTGS2;BMP4;DUSP10;PAMR1;EMR1;POSTN;RUNX1;ANGPT1;FN1;MMP2;ITGA6;MRC1;IL15;INHBA;ANKRD2;DMD;MYOF;ANXA1;FBP2;CHI3L1;IGF2;MYH4;MET;ARNTL;CD9;IGF1;MBNL3;SERPINE1;SPP1;SULF1;ID2;IGF2BP2;CX3CR1;CCR2;CTF1;IL6;TNC
vasculogenesis	2.15708e-09	CHM;F2R;ESM1;CD44;KCNH2;LOXL2;SERPINF1;EGR2;COMP;ENTPD1;SPARC;FBLN5;ALDH1A2;CDKN1A;TGFBR1;ACE;ITGB8;ROCK1;PRKCD;EGR1;FABP4;RTN4;BMP4;MMP14;TBX5;CASP4;ADAMTS1;POSTN;ANGPT1;RUNX1;SFRP1;MMP2;FN1;ITGA6;LAMA5;COL3A1;RAP1A;TGFB3;INHBA;TCEA3;THBS1;ENPP2;APLN;CTSS;CYP1B1;LMO2;PTK2B;TNFRSF11B;IGF2;ADAM17;CYR61;IGF1;CREG1;ANXA3;COLEC12;SERPINE1;SPP1;COL8A1;PRKG1;IL6;TNC
neutrophil activation	2.25825e-09	F2R;ESM1;MME;CKLF;CD44;AKT2;NR3C2;TLR4;C3AR1;ENTPD1;ACE;NPR3;ROCK1;LCP1;PTGS2;SERPINA3;NPPA;CCR5;ACTN1;SFRP1;PANX1;TLR8;VCAN;GDF15;CXCL3;CD53;IL15;PLAT;RAP1A;TLR7;THBS1;MITF;ANXA1;PDE4A;PLCG2;LILRA5;PTPRC;ALOX5;IGF1;CCR1;CYBB;LBP;CCL11;CLEC12A;TLR1;SERPINE1;FCGR3A;SPP1;SAA1;PLA2G5;CEBPD;CXCL10;CX3CR1;CCR2;IL6
neutrophil migration	2.35211e-09	CFH;F2R;MME;CD44;TNFRSF12A;AKT2;TLR4;ENTPD1;CD55;ITGA9;RGMA;PAK1;MMP3;ROCK1;PRKCD;S100A6;PTGS2;LCP1;SERPINA3;NPPA;CCR5;UNC5B;ANGPT1;NEO1;MMP2;FN1;ITGA6;GDF15;CMKLR1;CXCL3;WISP1;IL15;PLAT;LUM;CLEC3B;MSN;ANXA1;PDE4A;PTK2B;NT5E;VTN;EDN3;PTPRC;MET;ALOX5;CYR61;CCR1;CYBB;LBP;CCL11;TLR1;SERPINE1;SPP1;SAA1;PLA2G5;TIMP1;PTGER4;CXCL10;EDNRB;CCR2;IL6
synaptic transmission	2.38848e-09	F2R;PCDH17;CALCRL;LRP1;CLCN1;DBN1;ADRA1A;SCN4A;MAOB;KCNIP1;ENTPD1;UCHL1;LLPH;CAMK2A;HDAC4;KIF5B;ERC1;MYO5A;SORBS2;LRP8;EGR1;RCAN1;PVALB;CCR5;SLC4A3;NEO1;VCAN;KCNJ2;PICALM;PPID;TGFB2;RAP1A;SLC1A3;BCL2;SCN1B;CDK1;THBS4;PDE4A;DNM1;PTK2B;ROCK2;SLC38A3;MAP1B;TFRC;IGF1;CADM2;GNAO1;SERPINE2;RPS6KA3;MAOA;RPS6KA5;KCND2;FGF14;RGS6;DFNB31;ESM1;ERBB2IP;SYNCRIP;NR3C2;PINK1;PENK;ACE;PAK1;EPHA4;FGF13;TARDBP;RTN…
response to stress	2.71643e-09	CCNA2;CKS2;KIF11;LRP1;NR3C2;TLR4;RGS2;DDIT4;SUMO1;PINK1;CDKN1A;SPARC;PENK;GSTP1;ACE;CLK1;FKBP5;S100A6;EGR1;ADRA1B;PTGS2;RCAN1;BCL2L11;TNNI3K;APOD;NPPA;KLF15;UNC5B;CTGF;CRHR2;HERPUD1;TTN;HTRA1;NUPR1;PLAT;EIF2AK2;INHBA;CASP1;ADAM9;BCL2;ANKRD2;ATF3;UBXN2A;MITF;ANXA1;PRND;HSPA5;PTK2B;NCL;CCNC;PRNP;TIA1;PKD2;NPM1;IGF1;RPS6KA3;MAOA;SPP1;TSPO;GCK;TIMP1;CX3CR1;SLC8A1;IL6;IFI16;TNC
fibroblast activation	2.73401e-09	F2R;PLAT;INHBA;TGFB3;CD44;LUM;TNFRSF12A;TLR4;THBS1;MLKL;NOX4;ENPP2;LOXL2;APLN;ANXA1;FBLN5;SPARC;FSTL1;TGFBR1;IGF1;EGR1;CCL11;PTGS2;SERPINE1;PDE1A;SPP1;CTGF;POSTN;CTH;TIMP1;FN1;VCAN;CXCL10;FAP;GDF15;WISP1;IL6
alveolus formation	2.86828e-09	F2R;SNX5;NREP;DBN1;SOX9;TLR4;THBS1;SERPINF1;APLN;CTSS;SFRP2;FBLN5;FBN1;FGF18;IGF2;HOPX;CCND2;MET;IGF1;PDPN;PTGS2;MMP14;LOX;SPP1;CTGF;POSTN;CTH;TIMP1;SFRP1;MMP2;FN1;RXRG;TNC;IL6
vasoconstriction	3.01634e-09	F2R;MME;LRP1;CLCN1;BET1;ADRA1A;NR3C2;TLR4;KCNH2;RGS2;CYSLTR1;ENTPD1;DDAH1;ACE;NPR3;ROCK1;PRKCD;ADRA1B;CD80;PTGS2;HBEGF;NPPA;CCR5;ANGPT1;CTH;PANX1;MMP2;FN1;PDE3A;P2RX5;PLAT;TGFB2;TGFB3;KCNK3;EPHX2;ABCC9;THBS1;TRPM4;KCNMA1;NOX4;DRD2;APLN;RP1;NT5E;ROCK2;CHRM3;PKD2;EDN3;ALOX5;ADAM17;IGF1;CYBB;SERPINE1;SPP1;PTGIS;STRN;EMILIN1;PTGER4;PRKG1;EDNRB;LPAR1;SLC8A1;TNC;IL6
cardiovascular function	3.03872e-09	CFH;MME;PAM;EPHX2;ADRA1A;ABCC9;DMD;NR3C2;THBS1;RGS2;THBS4;APLN;SFRP2;APLNR;FSTL1;FBN1;DDAH1;ACE;CORIN;IGF2;EDN3;ALOX5;ROCK1;IGF1;NUCB2;ATP6AP2;STC1;PTGS2;BMP4;MAOA;PTH2R;SERPINE1;LOX;NPPA;TSPO;TDGF1;ALDH2;PVRL2;CRHR2;FN1;PRKG1;PDE3A;EDNRB;IL6
osteoclast development	3.16517e-09	LAIR1;IRAK4;CD44;TNFRSF12A;TLR4;EGR2;SPARC;TGFBR1;MSR1;ENPP1;FKBP5;LRP8;MMP3;CHUK;PRKCD;EGR1;EPHA4;PTGS2;RTN4;HBEGF;CD80;LCP1;BMP4;MMP14;MXRA8;CCR5;ADAMTS1;CTGF;RUNX1;SFRP1;FN1;MMP2;GDF15;OGN;OSMR;IL15;CD109;INHBA;EIF2AK2;GPR65;CLEC5A;BCL2;TLR7;ALDH1A1;FRZB;THBS1;HMGB2;NOX4;MITF;ENPP2;CTSS;PDE4A;APLN;PLCG2;PTK2B;CTSK;FBN1;FGF18;TNFRSF11B;CHI3L1;IGF2;PTPRC;NPM1;CD9;ALOX5;ADAM17;CYR61;CCR1;IGF1;ANX…
cell cycle regulation	3.25358e-09	DUSP23;LRP1;CD44;AKT2;E2F3;UCHL1;CDKN1A;TRIM59;TGFBR1;PRKCD;EGR1;CCNB2;USP16;MCM6;BCL2L11;RCAN1;BMP4;PVALB;BUB1;MTDH;PTOV1;CTGF;ALDH2;GIMAP4;TOP2A;TAOK1;TGFB2;RAP1A;TGFB3;ARPC1B;BCL2;ANKRD2;FBXO31;CDK1;MITF;ANXA1;HSPA5;CBX3;ECT2;CCNC;CPEB1;CLIC1;PKD2;ARNTL;NPM1;IGF1;CYBB;CDK8;TRIM23;RPS6KA3;MAOA;CETN3;ETF1;MKI67;CEBPD;PRKG1;IFI16;CCNA2;HYPK;PROX1;RB1CC1;CKS2;IFIH1;SUMO1;EMP1;KCNH2;HSP90AA1;MTL5;F…
stress fiber assembly	3.39188e-09	F2R;CD44;PRUNE2;RAB7B;CCDC88A;COMP;CDKN1A;FBLN5;SPARC;TGFBR1;SORBS2;CNKSR1;PAK1;ROCK1;LIFR;PRKCD;EIF5A2;EPHA4;PLXNB1;BMP4;SPRED1;NPPA;RET;PMP22;SEMA3F;RND3;ACTN1;ARHGAP11A;CTGF;LPAR4;POSTN;ANGPT1;SFRP1;KRT18;FN1;AMOT;TGFB2;RAP1A;TGFB3;GPR65;BCL2;HRSP12;ITGB5;THBS1;MSN;PKN3;NOX4;PGGT1B;AEBP1;HSPA5;PTK2B;KRAS;ECT2;VTN;ROCK2;EDN3;FMOD;IGF1;RHOC;ANXA2;PDPN;MKL2;LOX;SPP1;SAA1;RASA1;DLC1;PRKG1;LPAR1;TNC
cell communication	3.60574e-09	GMFB;CD44;TLR4;EMP1;CCDC88A;SLC20A1;MSR1;ACE;PRKCD;SERPINI1;PTGS2;PLXNB1;CD80;HBEGF;BMP4;CCR5;CTGF;POSTN;PANX1;TLR8;FN1;WISP1;PLAT;INHBA;BCL2;TLR7;THBS1;MSN;NOX4;CDK1;APLN;ANXA1;IFNGR1;KRAS;FBN1;NT5E;TIA1;MET;CYP2E1;CYR61;IGF1;ANXA2;EPB41;FLNC;CD72;BCHE;PTN;SAA1;ENAH;TIMP1;CXCL10;CX3CR1;FAP;SLC8A1;IL6
lactation	4.25516e-09	CD44;SLC27A1;AKT2;TLR4;SNAI2;THRB;PENK;SLC7A6;PAK1;MMP3;CHUK;LIPE;IGFBP7;TTC9;SELENBP1;PTGS2;HBEGF;SERPINA3;ALAD;NPPA;SLC2A4;CTH;PANX1;FN1;DIO2;GDF15;MRC1;MEST;PLAT;TGFB3;BCL2;PPM1L;UGP2;CTSS;APLN;TNFRSF11B;CHI3L1;IGF2;SLC40A1;PEG3;ARNTL;UCP3;MET;SLC1A4;TFRC;IGF1;TTPA;PTN;STC1;MAOA;SLC2A12;SPP1;ACSS1;SAA1;NPAS2;CEBPD;TDGF1;SLC30A4;GCK;SLC22A4;SLC7A5;IL6
endothelial cell adhesion	4.89306e-09	F2R;CST6;CD44;CD63;TLR4;NR3C2;SERPINF1;CYSLTR1;SPARC;FBLN5;ITGA9;NME1;GCNT1;LRP8;ITGB8;ROCK1;PRKCD;HBEGF;PTGS2;BMP4;MMP14;ADAMTS1;CTGF;ANGPT1;FN1;MMP2;ITGA6;RAP1A;PLAT;TGFB2;CASP1;THBS1;THBS4;APLN;ANXA1;HSPA5;VTN;FBN1;NT5E;TNFRSF11B;ADAM17;CD9;CYR61;IGF1;ANXA2;IQSEC1;PDPN;LTBP1;SERPINE1;SPP1;LPAR1;TNC;IL6
lipid peroxidation	5.04339e-09	CFH;NR3C2;TLR4;MAOB;SERPINF1;PINK1;UCHL1;CDKN1A;STAR;GSTP1;ACE;NPR3;PRKCD;PTGS2;HBEGF;APOD;ALAD;PVALB;NPPA;NPC1;ALDH2;PVRL2;ALDH5A1;PLA2G4A;MMP2;GSTM1;TGFB2;PLAT;BCL2;COL1A1;EPHX2;ALDH1A1;PON2;NOX4;BDH1;DRD2;ANXA1;APLN;CYP1B1;HSPA5;PRNP;SLC40A1;UCP3;MET;ALOX5;CYP2E1;TFRC;IGF1;CYBB;BCHE;MAOA;RBP1;SPP1;RBM39;PTGER4;EDNRB;CCR2;SLC8A1;IL6
skeletal development	5.46134e-09	MGP;LRP1;EFEMP1;SOX9;SERPINF1;IGFBP6;COMP;HDAC4;CDKN1A;FBLN5;TGFBR1;ENPP1;CSPP1;BMP1;CHUK;GDF6;COL5A2;SOX6;EGR1;PTGS2;BMP4;MMP14;TBX5;TBX15;CTGF;RUNX1;NEO1;SFRP1;MMP2;COL3A1;TGFB2;TRPS1;COL1A1;BCL2;FRZB;PTPN2;NT5E;CTSK;FGF18;TNFRSF11B;LTBP3;IGF2;PKD2;FGF16;IGF1;NBL1;C2orf40;FAM111A;PTN;BCHE;ATRX;RPS6KA3;TRAPPC2;LPAR1;CTF1;LXN;TNC;IL6
cellular senescence	5.62023e-09	F2R;CD44;NR3C2;SUMO1;PINK1;SERPINF1;THRB;IGFBP6;UCHL1;HDAC4;SPARC;CDKN1A;TGFBR1;MAGOH;PAK1;CHUK;MMP3;ROCK1;PRKCD;EGR1;IGFBP7;USP16;MAD2L1;PTGS2;SELENBP1;BMP4;CTSZ;BUB1;TBX15;DUSP6;POSTN;CTH;SLC16A7;SFRP1;VCAN;MMP2;IRF7;FN1;GDF15;COL3A1;TGFB2;UCK2;ATP13A3;BCL2;CNOT6;CASP8AP2;MSN;NOX4;DEK;CDK1;EFNB3;MITF;NFYB;KRAS;KIAA1524;NT5E;LOXL1;CPEB1;NPM1;ARNTL;MET;CD9;CYR61;IGF1;EPB41;CYBB;CREG1;TNMD;C2orf40…
invasive growth	5.71938e-09	INHBA;RAB27B;CD44;ADAM9;BCL2;WNK2;SNAI2;HRSP12;DDIT4;SLC15A3;CDK1;ENPP2;KCNA1;SPARC;KRAS;NCL;MEMO1;IGF2;MET;CD9;CYR61;PDPN;C3orf14;PLXNB1;BMP4;MMP14;SERPINE1;SPP1;VPS4B;ANGPT1;TIMP1;WISP2;KRT18;MMP2;BRIX1;FN1;IL6;TNC
aqueous humor outflow	6.35952e-09	MMP3;MGP;ROCK1;TGFB2;CD44;SERPINE1;LOX;PGGT1B;CTGF;CYP1B1;ADAMTS10;SPARC;SFRP1;PTGER4;FN1;MMP2;VCAN;TNC;BMP1;IL6
bone development	6.51212e-09	MME;SOX9;AKT2;TLR4;THRB;BGN;COMP;UCHL1;HDAC4;SPARC;PENK;TGFBR1;ENPP1;NEDD9;LIFR;PTGS2;BMP4;MMP14;TBX15;CTGF;POSTN;LPAR4;RUNX1;SFRP1;MMP2;FN1;WISP1;XYLT1;PLAT;TGFB3;TRPS1;BCL2;COL1A1;CLEC3B;PMEPA1;FIGN;FRZB;PTPN2;DHRS11;NFYB;KRAS;CTSK;FGF18;TNFRSF11B;IGF2;PTPRC;ARNTL;MET;CD9;IGF1;CCR1;PTN;STC1;RPS6KA3;LOX;SPP1;CCR2;LPAR1;IL6
branching morphogenesis	6.82268e-09	MGP;MMP15;MME;CD44;SOX9;SNAI2;ALDH1A2;SPARC;TGFBR1;BMP1;PAK1;MMP3;ITGB6;ROCK1;PRKCD;EREG;HBEGF;BMP4;MMP14;TBX5;SEMA3F;RET;CTGF;POSTN;DUSP6;ANGPT1;SFRP1;FN1;MMP2;ITGA6;ECM1;LAMA5;TGFB2;INHBA;TGFB3;ALDH1A1;TGFBR3;KRAS;VTN;GFRA1;CLIC1;IGF2;PKD2;MET;IGF1;ANXA2;CCL11;PTN;SULF1;SLC16A4;TDGF1;TIMP1;ARHGAP5;IL6;TNC
neurogenesis	7.07324e-09	F2R;HLTF;CD44;DBN1;TNFRSF12A;ADRA1A;FZD1;DDIT4;CCDC88A;SERPINF1;E2F3;EGR2;ASPM;UCHL1;KCNA1;MPP5;CDKN1A;KIF5B;TGFBR1;STAR;GSTP1;HOPX;LRP8;LIFR;SOX6;EGR1;SERPINI1;RCAN1;BMP4;MMP14;PVALB;ANLN;EFNA2;LPAR4;ANGPT1;NEO1;PANX1;SRSF10;TGFB2;TGFB3;KCNK3;SLC1A3;BCL2;FRZB;MITF;CDK1;ENPP2;PDE4A;SFRP2;HSPA5;VTN;ROCK2;MAP1B;ARNTL;ADAM17;ALOX5;IGF1;CYBB;PDGFD;CD200;PTN;ATRX;SERPINE2;RPS6KA3;MAOA;RPS6KA5;MKI67;TD…
platelet adhesion	7.83957e-09	F2R;LAIR1;COL3A1;RAP1A;PLAT;CD44;CD63;TLR4;THBS1;ENTPD1;VTN;NT5E;ACE;LRP8;ROCK1;CYR61;CYBB;EPHA4;PDPN;PTGS2;MMP14;SERPINE1;SPP1;F8;SAA1;ACTN1;CTGF;VCAN;FN1;MMP2;CX3CR1;SVEP1;PRKG1;IL6
neutrophil adhesion	9.00516e-09	MME;IL15;PLAT;RAP1A;CD44;TLR7;AKT2;TLR4;ITIH2;PDE4A;ANXA1;CYSLTR1;CD55;PTK2B;VTN;NT5E;ACE;EDN3;PTPRC;CD9;ALOX5;PRKCD;EGR1;LBP;CLEC12A;PTGS2;HBEGF;NPPA;SPP1;SAA1;PLA2G5;TSPO;ANGPT1;PTGER4;FN1;EDNRB;PRKG1;CCR2;GDF15;IL6
anoikis	9.11191e-09	CD44;CD63;SOX9;AKT2;SNAI2;UCHL1;MYO5A;PAK1;MMP3;ROCK1;PRKCD;EGR1;PTGS2;HBEGF;BCL2L11;NPPA;MTDH;CTGF;SFRP1;FN1;PHLDA1;MMP2;HTRA1;PLAT;CASP1;BCL2;FRZB;THBS1;MSN;AKT3;CDK1;CTSS;HSPA5;PTK2B;KRAS;VTN;GFRA1;TNFRSF11B;IGF2;MET;CYR61;IGF1;RHOC;ANXA2;SERPINE2;RPS6KA3;MAOA;SERPINE1;LOX;RBP1;SPP1;RRAS2;TDGF1;CCDC80;TIMP1;NUAK1;LPAR1;TNC;IL6
dedifferentiation	9.2372e-09	SLC20A2;F2R;PROX1;CD44;LRP1;ADRA1A;SOX9;SNAI2;TLR4;E2F3;EGR2;COMP;CD55;TGFBR1;MMP3;PRKCD;SOX6;EGR1;IGFBP7;EREG;HBEGF;PTGS2;BMP4;MMP14;NPPA;RET;KLF15;CTGF;POSTN;ANGPT1;TOP2A;SFRP1;CRHR2;MMP2;FN1;ECM1;COL3A1;TGFB2;INHBA;TGFB3;BCL2;THBS1;MITF;ANXA1;SFRP2;KRAS;KLK3;VTN;ROCK2;TNFRSF11B;IGF2;EDN3;MET;ADAM17;CYR61;RHOC;IGF1;CREG1;CDK8;SERPINE1;LOX;SPP1;STRN;WISP2;ID2;RXRG;MYH10;TNC;IL6
nerve regeneration	1.02496e-08	GMFB;TNFRSF12A;TLR4;SERPINF1;COMP;SPARC;CDKN1A;ACE;RGMA;AGTPBP1;MMP3;FKBP4;ROCK1;EPHA4;PTGS2;RTN4;APOD;RET;DPYSL3;UNC5B;ANGPT1;FN1;MMP2;GDF15;PLAT;TGFB3;INHBA;NREP;BCL2;ATF3;CDK1;DRD2;KLK3;CRLF1;VTN;ROCK2;GFRA1;IGF2;MAP1B;IGF1;ANXA3;PTN;STC1;SERPINE1;SPP1;CEBPD;TSPO;FGF14;TIMP1;ANKRD1;EDNRB;TNC;IL6
macrophage adhesion	1.04452e-08	PLAT;CD44;LUM;AKT2;THBS1;THBS4;PTK2B;VTN;ROCK2;MSR1;PTPRC;ALOX5;ROCK1;CCR1;CYBB;SPP1;EMR1;COL8A1;FN1;VCAN;CX3CR1;CCR2;GDF15;IL6
regulation of cell size	1.20535e-08	F2R;CCNA2;RB1CC1;PHLDA3;SOX9;AKT2;NR3C2;RGS2;DDIT4;CCDC88A;KCNA1;UCHL1;HDAC4;KIF5B;CDKN1A;SPARC;TGFBR1;MYO5A;RGMA;CHUK;ROCK1;PRKCD;EGR1;EPHA4;TARDBP;AKIP1;RTN4;HBEGF;PTGS2;BMP4;NPPA;SLC2A4;SLC4A3;KLF15;ANLN;CTGF;KRT18;MMP2;FN1;KCNJ2;COL3A1;TGFB2;RAP1A;CASP1;BCL2;THBS1;PTPN2;PKN3;TWF1;AKT3;CDK1;MITF;CBX3;FSTL1;KIAA1524;KRAS;FGF18;CD180;IGF2;CHI3L1;TIA1;ITGA11;PTPRC;MET;CCND2;ATP10A;MTPN;RHOC;IGF1;…
monocyte adhesion	1.22784e-08	CD63;LRP1;CD44;TLR4;NR3C2;HDAC4;FBLN5;ACE;PAK1;LRP8;ROCK1;LIFR;PRKCD;SLC22A3;SETD7;EPHA4;PTGS2;RCAN1;BMP4;SERPINA3;CCR5;CTGF;DUSP6;CTH;ANGPT1;VCAN;FN1;CXCL3;CMKLR1;IL15;PLAT;SERP1;NR4A3;THBS1;NOX4;ENPP2;ANXA1;PTPRC;ALOX5;CCR1;IGF1;CYBB;SERPINE1;SPP1;SAA1;TSPO;CX3CR1;EDNRB;CCR2;LPAR1;CTF1;TNC;IL6
synaptogenesis	1.26316e-08	F2R;CD44;DBN1;LRP1;HAVCR2;FZD1;CAMK2A;ETV5;ERC1;TGFBR1;MYO5A;RGMA;SORBS2;LRP8;PRKCD;SERPINI1;PLXNB1;BMP4;APOD;PVALB;EFNA2;CACNA2D1;NEO1;PANX1;VCAN;CTNNA3;KCNJ2;PICALM;RAP1A;SLC1A3;BCL2;RAPSN;THBS4;DNM1;UPF3B;ROCK2;GFRA1;EGFLAM;PTPRC;MAP1B;CNTN5;IGF1;CADM2;PTN;SERPINE2;RPS6KA3;SULF1;TNC;CD63;RGS2;SPARC;SLITRK4;PAK1;MMP3;EFHD2;EPHA4;FGF13;TARDBP;RTN4;LCP1;SEMA3F;RND3;ADAMTS1;ACTN1;DPYSL3;SLC16A7;PV…
neutrophil recruitment	1.27842e-08	F2R;MME;CD44;TNFRSF12A;AKT2;TLR4;KCNH2;C3AR1;BGN;ACE;MMP3;ROCK1;LILRB4;PTGS2;CD80;SERPINA3;NPPA;CASP4;CCR5;PLA2G4A;CLEC6A;FN1;MMP2;CXCL3;GDF15;CMKLR1;IL15;PLAT;CASP1;TLR7;COL1A1;ATF3;THBS1;PGGT1B;PDE4A;ANXA1;APLN;CTSS;NT5E;PRNP;ARNTL;ADAM17;ALOX5;CYR61;CCR1;CYBB;LBP;CCL11;TLR1;LY96;SERPINE1;SPP1;SAA1;CXCL10;EDNRB;CCR2;IL6
endothelial cell activation	1.29366e-08	F2R;MME;ESM1;TGFB2;TGFB3;IRAK4;CASP1;CD44;TLR4;PKN3;NOX4;THBS4;SERPINF1;ENTPD1;CD55;ROCK2;TNFRSF11B;CD9;ROCK1;ANXA2;CYBB;EGR1;PTGS2;RCAN1;BMP4;SERPINE1;LOX;SPP1;PTGIS;PLA2G5;CTGF;TSPO;DUSP6;ANGPT1;FN1;MMP2;ANKRD1;CXCL10;SVEP1;MRC1;IL6
mesenchymal stem cell differentiation	1.34304e-08	CD44;SOX9;TLR4;SERPINF1;COMP;CDKN1A;NOC3L;ROCK1;GDF6;EGR1;SOX6;EREG;PTGS2;HBEGF;BMP4;MMP14;CTGF;LPAR4;POSTN;ANGPT1;RUNX1;SFRP1;VCAN;FN1;HTRA1;SCX;TGFB2;TGFB3;INHBA;ITGB5;THBS1;CDK1;ASAH1;ANXA1;EID1;SFRP2;FSTL1;KRAS;NT5E;VTN;FGF18;RSAD2;IGF2;CCND2;ARNTL;CYR61;IGF1;ANXA2;TNMD;SERPINE1;RBP1;SPP1;IL6
leukocyte recruitment	1.36544e-08	F2R;ESM1;CKLF;CD44;CD63;NR3C2;TLR4;BGN;ENTPD1;CD55;ANXA8;SPARC;RGMA;GCNT1;ROCK1;EGR1;LIPE;PTGS2;CCR5;FN1;MMP2;VCAN;GSTM1;GDF15;CXCL3;PLAT;TGFB2;RAP1A;EIF2AK2;CASP1;EPHX2;THBS1;CTSS;PDE4A;ANXA1;PRNP;CHI3L1;PTPRC;ADAM17;ALOX5;CD9;CCR1;CCL11;SPP1;SAA1;TIMP1;ACKR2;CXCL10;CX3CR1;EDNRB;LPAR1;CCR2;TNC;IL6
establishment of cell polarity	1.37606e-08	F2R;ALPK1;IRAK4;DBN1;CD44;LRP1;HAVCR2;RAB7B;TLR4;CCDC88A;MPP5;KIF5B;MYO5A;NEDD9;PAK1;CHUK;FAT1;ROCK1;VPS29;EPHA4;ATP6AP2;PTGS2;HBEGF;MMP14;ANLN;CTGF;RUNX1;KRT18;FN1;AMOT;MRC1;RAP1A;IL15;PDLIM2;TLR7;NR4A3;THBS1;MSN;KIF26B;CDK1;ROCK2;MET;IGF1;RHOC;PDPN;FXYD5;CEP192;FGL2;SPP1;RASA1;STRN;TIMP1;SLK;PTGER4;CXCL10;MYH10;CCR2;TNC;IL6
neuronal activity	1.40401e-08	F2R;CST6;ADRA1A;TLR4;NR3C2;KCNH2;KCNA1;CAMK2A;HDAC4;RBFOX1;CD55;SPARC;PENK;TGFBR1;SCN4B;MYO5A;ACE;NME1;ROCK1;EGR1;EPHA4;TARDBP;RTN4;PTGS2;RCAN1;BMP4;CRY2;NPPA;PVALB;SEMA3F;NPC1;EFNA2;DUSP6;PVRL2;CTH;CRHR2;PANX1;KCNJ2;PLAT;KCNK3;SLC1A3;DMD;KCNMA1;CDK1;EFNB3;APLN;DRD2;HSPA5;GFRA1;PRNP;ABAT;ADCY7;MET;ARNTL;FMR1;IGF1;CYBB;FXYD5;GNAO1;BCHE;PTN;RPS6KA3;MAOA;SPP1;KCND2;FGF14;GCK;CXCL10;LXN;IL6;SLC8A1
blood vessel contraction	1.91669e-08	F2R;PLAT;NREP;LRP1;COL1A1;EPHX2;ADRA1A;TLR4;NR3C2;KCNMA1;APLN;COMP;ROCK2;ACE;EDN3;ROCK1;IGF1;PRKCD;CYBB;EPHA4;ADRA1B;PTGS2;SERPINE1;PDE1A;NPPA;CTGF;ALDH2;SLK;MMP2;EDNRB;PDE3A;PRKG1;GDF15;SLC8A1;IL6
mast cell degranulation	2.13872e-08	F2R;PLAT;RAB27B;GMFB;CD63;HAVCR2;TLR4;TRPM4;GPR34;C3AR1;PDE4A;ANXA1;MRGPRX4;CYSLTR1;CD84;PLCG2;VTN;ACE;ROCK2;PAK1;PTPRC;CHUK;ROCK1;CCR1;PRKCD;LILRB4;CCL11;CD200;GAB2;PTGS2;RCAN1;SERPINA3;PLA1A;NPPA;FCGR3A;SPP1;F8;SNAP23;ANGPT1;FN1;CXCL10;PLSCR1;CCR2;IL6
monocyte differentiation	2.40095e-08	LAIR1;IL15;INHBA;PDLIM2;CD44;BCL2;TLR7;NR4A3;TLR4;ANXA1;CTSS;PLCG2;CDKN1A;PTK2B;NT5E;MSR1;CHI3L1;PTPRC;ADAM17;ANXA2;PRKCD;EGR1;CYBB;PTGS2;BMP4;SPP1;CCR5;SAA1;IFIT3;RUNX1;TLR8;IRF7;FN1;DKK3;CCR2;IFI16;IL6
muscle contraction	2.55509e-08	TTN;F2R;ADRA1A;DMD;SCN4A;KCNMA1;GNAI3;DRD2;HDAC4;SLC22A5;NT5E;ROCK2;ACE;CHRM3;ACTA1;MYH4;PKD2;UCP3;ROCK1;SH2D1B;IGF1;CYBB;LIPE;BCHE;TNNC2;PTGS2;LOX;PVALB;TRDN;SLC2A4;MYBPC2;ACTN1;ATP2A1;KCNJ5;MYH7;CTH;PANX1;PTGER4;ANKRD1;FN1;VCAN;MYH10;PRKG1;EDNRB;CTNNA3;SLC8A1;IL6
connective tissue cell formation	2.55908e-08	F2R;TGFB2;TGFB3;IGFBP7;LOX;BGN;LOXL2;CTGF;FBN1;ACE;FN1;IL6
kidney development	2.71191e-08	MME;PROX1;TNFRSF12A;SOX9;TLR4;ETV5;KIF5B;ACE;SMC3;ITGB6;ROCK1;EGR1;ATP6AP2;PTGS2;BCL2L11;PLXNB1;HBEGF;BMP4;NPPA;RET;CTGF;DUSP6;MMP2;ITGA6;LAMA5;EXOC5;TGFB2;PLAT;INHBA;TRPS1;TLR7;BCL2;TGFBR3;KIF26B;NOX4;MPPED2;FBN1;CRLF1;GFRA1;IGF2;PKD2;MET;IGF1;PDGFD;PTN;SERPINE1;SPP1;SULF1;TIMP1;PTGER4;FREM1;SLK;IL6
chondrocyte proliferation	2.81997e-08	MGP;CCNA2;TGFB2;TGFB3;TRPS1;CD44;ATF3;SOX9;DMD;FRZB;EMP1;BGN;CDK1;APLN;COMP;HDAC4;CDKN1A;FSTL1;FGF18;TNFRSF11B;IGF2;MMP3;FMOD;IGF1;SOX6;PTN;STC1;PTGS2;BMP4;MMP14;PTH2R;NPPA;CTGF;RUNX1;WSB1;VCAN;ECM1;TNC;WISP1;IL6
trophoblast migration	2.87683e-08	HTRA1;MME;TGFB2;CD44;TLR4;BGN;ROCK2;NME1;IGF2;MET;ROCK1;CYR61;IGF1;RHOC;FABP4;CCL11;HBEGF;MMP14;SERPINE1;SPP1;CCR5;SAA1;ANGPT1;ID2;TIMP1;EMILIN1;FN1;MMP2;CXCL10;EDNRB;ST8SIA4;IL6
life span	3.08041e-08	CD44;ADRA1A;EFEMP1;AKT2;SERPINF1;E2F3;HPGDS;CDKN1A;MYO5A;MSR1;EIF5A2;EGR1;ADRA1B;SERPINI1;BCL2L11;PLXNB1;APOD;PVALB;HERPUD1;OSMR;PICALM;COL3A1;PPID;BCL2;COL1A1;SLC1A3;ALDH1A1;MITF;SGCD;PDE4A;CTSS;DNM1;HSPA5;ZDHHC14;VTN;TNFRSF11B;CPEB1;TMEM135;MAP1B;ARNTL;ALOX5;CYP2E1;IGF1;CYBB;C2orf40;FXYD5;ATRX;MAOA;RNASEL;NUAK1;GTPBP4;MME;RB1CC1;TLR4;NR3C2;SUMO1;RGS2;PINK1;IGFBP6;CD55;ACE;CLK1;PAK1;CHUK;EFHD2;F…
cognition	3.10172e-08	MME;ESM1;DBN1;LRP1;TNFRSF12A;ADRA1A;TLR4;NR3C2;KCNH2;MAOB;EGR2;ASPM;UCHL1;CAMK2A;MYO5A;GSTP1;ACE;PAK1;LRP8;EGR1;ADRA1B;TARDBP;GABRR2;SERPINI1;RTN4;HBEGF;PTGS2;RCAN1;BMP4;SERPINA3;ALAD;PVALB;SLC2A4;NPC1;CCR5;POSTN;PVRL2;PLA2G4A;CRHR2;TLR8;GSTM1;PPID;IL15;PLAT;EIF2AK2;CASP1;KIF1A;BCL2;TLR7;DMD;DRD2;PDE4A;ANXA1;CTSS;NUFIP2;KRAS;PRNP;CRAT;IGF2;FMR1;ALOX5;IGF1;NBL1;CCL11;UBE2V2;HSD17B10;BCHE;SERPINE2;…
heart muscle contractility	3.30962e-08	F2R;CALCRL;ADRA1A;AKT2;NR3C2;TLR4;SUMO1;ACE;PAK1;PRKCD;FABP4;ADRA1B;PTGS2;TNNI3K;NPPA;SLC4A3;TRDN;ATP2A1;ALDH2;POSTN;CRHR2;MMP2;PDE3A;DIO2;TTN;BCL2;ABCC9;ATF3;THBS1;TRPM4;THBS4;DRD2;APLN;PDE4A;APLNR;IGF1;LBP;MKL2;MYL7;MYL1;SLC2A12;MYBPC2;PTGIS;MYH7;PRKG1;EDNRB;CTF1;SLC8A1;IL6
smooth muscle cell differentiation	3.39544e-08	MGP;TGFB3;INHBA;TRPS1;SOX9;NOX4;EGR2;SCPEP1;COMP;CSRP2;HDAC4;CBX3;ALDH1A2;SPARC;TGFBR1;IGF1;PRKCD;CREG1;MKL2;RCAN1;BMP4;SPP1;CTH;FN1;VCAN;CX3CR1;PRKG1;EDNRB;DKK3;LAMA5;OGN
non-selective vesicle exocytosis	3.69641e-08	F2R;CD44;AKT2;CCDC88A;ENTPD1;UCHL1;CAMK2A;KIF5B;CDKN1A;ERC1;MYO5A;NUCB2;PRKCD;EGR1;LIPE;SV2B;RCAN1;SNX10;PVALB;VAMP7;DUSP6;MLYCD;WSB1;PANX1;MRC1;PICALM;RAP1A;SLC1A3;BCL2;TRPM4;CDK1;SCFD1;ANXA1;DNM1;ZDHHC2;ROCK2;SLC40A1;PKD2;PTPRC;MAP1B;ADAM17;TFRC;MTPN;RHOC;IGF1;CYBB;GNAO1;RPS6KA3;FCGR3A;ANXA4;ENAH;PLA2G5;KCND2;GCK;PTGER4;PLSCR1;CHM;IRAK4;CD63;SYNCRIP;TLR4;NR3C2;SUMO1;CD55;ACE;SYT7;NPR3;ROCK1;S10…
stem cell proliferation	3.77987e-08	CCNA2;CKLF;RB1CC1;LRP1;CD44;SOX9;SNAI2;TLR4;SERPINF1;ASPM;CD55;ALDH1A2;CDKN1A;ACE;LIFR;EGR1;EPHA4;USP16;PTGS2;RTN4;HBEGF;BMP4;DUSP10;SPRED1;PVALB;NPPA;CTGF;POSTN;RUNX1;ANGPT1;AIM2;SFRP1;VCAN;FN1;MMP2;GDF15;WISP1;IL15;TGFB2;INHBA;SLC1A3;BCL2;ALDH1A1;NOX4;HLF;CDK1;EFNB3;DRD2;APLN;SFRP2;DSG2;HSPA5;FSTL1;NCL;KRAS;FGF18;GFRA1;IGF2;MET;ARNTL;FMR1;ADAM17;ALOX5;IGF1;PDGFD;MLLT11;PTN;GAB2;SPP1;MKI67;TIMP1…
decidualization	4.1439e-08	RAP1A;IL15;INHBA;TGFB3;SCARA5;BCL2;NOX4;SFRP2;HSPA5;TGFBR1;KRAS;ACE;IGF2;MMP3;NPM1;MET;FKBP4;FMOD;TFRC;LIFR;IGF1;EGR1;IGFBP7;FABP4;PTGS2;STC1;HBEGF;BMP4;APOD;SERPINE1;LOX;SLC2A12;SPP1;ADAMTS1;CTGF;PTGIS;POSTN;CACYBP;ANGPT1;PLA2G4A;TIMP1;PTGER4;FN1;MMP2;IL6
cell aggregation	4.27169e-08	CLMP;F2R;CD44;HAVCR2;AKT2;SOX9;BGN;TGFBR1;SMC3;ROCK1;PRKCD;SOX6;DDX3X;IGFBP7;HBEGF;PTGS2;BMP4;SERPINA3;MMP14;CCR5;CTGF;LPAR4;PVRL2;ANGPT1;MMP2;VCAN;FN1;SDCBP;CD53;RAP1A;TGFB2;ADAM9;FRZB;THBS1;APLN;PLCG2;DSG2;PTK2B;CAPG;ROCK2;TNFRSF11B;GFRA1;PRNP;CHI3L1;PTPRC;PKD2;MET;CD9;CYR61;RHOC;IGF1;CADM2;CD72;MAOA;LRRC4B;TIMP1;PNPT1;CX3CR1
mesenchyma interaction	4.40482e-08	TGFB2;INHBA;TGFB3;CD44;CD63;BCL2;ATF3;TLR4;TGFBR1;IGF2;CHUK;EDN3;MET;IGF1;PTN;PTGS2;BMP4;POSTN;FLRT2;FREM1;ARHGAP5;KRT18;COL12A1;MMP2;FN1;FAP;TNC
neuron apoptosis	4.83056e-08	CFH;F2R;LRP1;TLR4;DDIT4;PINK1;CAMK2A;HDAC4;CD55;GSTP1;MMP3;EGR1;BCL2L11;RTN4;PTGS2;RCAN1;SERPINA3;CASP4;CCR5;MAP3K12;FN1;TLR8;PHLDA1;GDF15;WISP1;PLAT;EIF2AK2;CASP1;BCL2;CLEC3B;ATF3;SORT1;CDK1;CTSS;RBM3;HSPA5;PRND;ROCK2;PRNP;PEG3;ALOX5;TFRC;IGF1;SERPINE1;CEBPD;RASA1;IER3IP1;TIMP1;CXCL10;IL6
neuronal plasticity	5.34052e-08	DBN1;LRP1;NR3C2;TLR4;SERPINF1;EGR2;CAMK2A;GSTP1;RGMA;MMP3;CHUK;LIFR;EGR1;EPHA4;SERPINI1;TARDBP;PTGS2;RTN4;PVALB;CAMKK1;ADAMTS1;DPYSL3;DUSP6;NEO1;PANX1;CRHR2;VCAN;MMP2;ST8SIA4;PLAT;BCL2;SLC1A3;EPHX2;THBS1;THBS4;DRD2;DNM1;PTK2B;KLK3;NT5E;GFRA1;CHRM3;PRNP;ABAT;IGF2;MAP1B;FMR1;ALOX5;IGF1;SAT1;CCL11;GNAO1;PTN;RPS6KA3;MAOA;SERPINE1;RPS6KA5;KCND2;FGF14;TIMP1;CX3CR1;IL6;TNC
placenta development	5.54635e-08	F2R;DUSP23;NR3C2;TLR4;E2F3;BGN;UCHL1;SPARC;FBLN5;TGFBR1;CORIN;HOPX;MMP3;LIFR;HBEGF;PTGS2;BMP4;MMP14;CTGF;POSTN;CTH;ANGPT1;FN1;MMP2;VCAN;AMOT;CXCL3;GDF15;CTNNA3;LAMA5;TTN;HTRA1;MEST;TGFB2;IL15;TGFB3;INHBA;BCL2;ENPP2;CTSS;HSPA5;HTRA4;ROCK2;CHI3L1;IGF2;MET;CYR61;IGF1;TTPA;PTN;LOX;SERPINE1;SPP1;SLC16A10;PI16;TIMP1;SLK;SLC7A5;CXCL10;DLC1;EDNRB;IL6
artery dilation	6.3141e-08	F2R;COL3A1;TGFB2;PLAT;LRP1;COL1A1;NR3C2;THBS1;NOX4;APLN;CTSS;FBLN5;FBN1;ACE;TNFRSF11B;CYBB;PTGS2;COL1A2;LOX;MFAP5;TIMP1;MMP2;EDNRB;CCR2;IL6
nervous system physiology	6.50927e-08	F2R;PLAT;CKLF;CASP1;CD44;BCL2;HAVCR2;SOX9;NR3C2;TLR4;TRPM4;HDAC4;DNM1;EID1;RBFOX1;FSTL1;KLK3;MSR1;PRNP;CPEB1;PAK1;MMP3;LRP8;MAP1B;FMR1;ROCK1;IGF1;ANXA2;EGR1;TARDBP;PTGS2;SERPINE1;NPPA;SPP1;NPC1;KCND2;ALDH2;LPAR4;ALDH5A1;PANX1;MMP2;FN1;CX3CR1;CXCL10;GDF15;LPAR1;IL6
myoblast differentiation	6.57383e-08	KIAA1161;RB1CC1;DBN1;TNFRSF12A;AKT2;IGFBP6;HDAC4;SPARC;KIF5B;CDKN1A;TGFBR1;TMEM119;ACE;CHUK;ROCK1;GDF6;SETD7;IGFBP7;BMP4;DUSP10;ATP2A1;ANGPT1;SFRP1;NEO1;PANX1;FN1;ITGA6;PLEKHO1;SRSF10;CMKLR1;KCNJ2;IL15;INHBA;CASP1;ANKRD2;AKT3;DNM1;SFRP2;FGF18;ROCK2;PRNP;IGF2;ARNTL;FMOD;IGF1;ARHGAP26;MKL2;RPS6KA3;MBNL3;ASB15;FHL1;RNASEL;SLK;ANKRD1;CXCL10;IL6
excitability	6.69021e-08	F2R;CLCN1;NAPEPLD;ADRA1A;AKT2;TLR4;NR3C2;SCN4A;RGS2;KCNH2;SUMO1;SCN7A;MAOB;KCNIP1;KCNA1;CAMK2A;RBFOX1;KIF5B;SCN4B;ACE;KCNIP2;ROCK1;NUCB2;PRKCD;FXYD6;ADRA1B;FGF13;TARDBP;PTGS2;PVALB;NPPA;KCNJ5;CACNA2D1;PVRL2;PANX1;GRIA3;KCNJ2;PLAT;TGFB2;RAP1A;EIF2AK2;ANKRA2;PCP4;KCNK3;SLC1A3;BCL2;TRPM4;SCN1B;KCNMA1;HLF;APLN;DRD2;PDE4A;PTK2B;NT5E;CHRM3;GFRA1;PRNP;ABAT;IGF2;CLIC1;DCT;FMR1;IGF1;STC1;SPP1;KCNJ3;KCND2;…
fracture healing	6.84352e-08	OSMR;F2R;TGFB2;TGFB3;INHBA;TLR4;BGN;CTSK;ACE;FGF18;TNFRSF11B;BMP1;ALOX5;CYR61;IGF1;EGR1;PTN;PTGS2;BMP4;SERPINE1;SPP1;CTGF;POSTN;RUNX1;TIMP1;SFRP1;PTGER4;FN1;MMP2;PLEKHO1;CCR2;TNC;IL6
mitochondrial depolarization	7.1553e-08	F2R;CD44;NR3C2;SNAI2;TLR4;PINK1;MAOB;SERPINF1;UCHL1;CDKN1A;SPARC;ACE;SSBP1;AGTPBP1;ROCK1;PRKCD;TARDBP;ACACB;RCAN1;PTGS2;BCL2L11;BMP4;TIMM8A;TNNI3K;PIK3R3;CTSZ;RET;SLC2A4;ALDH2;PVRL2;SLC16A7;CTH;MAP3K12;HERPUD1;TOP2B;FN1;MMP2;CMKLR1;WISP1;HTRA1;PPID;YME1L1;CASP1;BCL2;ATF3;CES1;PON2;NOX4;DRD2;CTSS;CYP1B1;HSPA5;KRAS;RSAD2;CCNC;PRNP;IGF2;MAP1B;PEG3;UCP3;MET;NPM1;FMR1;ALOX5;CYP2E1;CYR61;IGF1;CYBB;MLLT…
transcription activation	7.17439e-08	F2R;TAX1BP1;LRP1;SNAI2;DDIT4;E2F3;EGR2;TNIP2;HDAC4;TGFBR1;MSR1;STAR;HOPX;PNN;PRKCD;SOX6;USP16;MTDH;CCR5;SP110;TOP2A;MAP3K12;HERPUD1;TOP2B;PPID;RAP1A;TRPS1;FRAT1;MITF;CDK1;HTATSF1;CBX3;CCNC;CYP2E1;RHOC;CDK8;ATRX;RNASEL;EDNRB;PLSCR1;IFI16;MAFK;CCNA2;PROX1;TLR4;NR3C2;SUMO1;THRB;ACE;CLK1;FKBP5;FKBP4;ROCK1;SETD7;FABP4;TARDBP;TBX5;ATAD2;RND3;RUNX1;PLAG1;DIXDC1;NUPR1;IL15;CASP1;CYP2R1;BCL9;NR4A3;STAP2;T…
glomerular development	7.20654e-08	MAP1B;CFH;IL15;IGF1;AKT2;NR3C2;CD80;PTGS2;TLR4;SERPINE1;NPPA;SPP1;CYP1B1;ANGPT1;ACE;SUCNR1;CX3CR1;EDNRB;CCR2;TNC;LAMA5
adaptive immune response	8.11014e-08	CFH;IRAK4;CD44;LRP1;TNFRSF12A;HAVCR2;TLR4;NR3C2;IFIH1;EMP1;C3AR1;BGN;EGR2;ENTPD1;CYSLTR1;CD84;CD55;ALDH1A2;MSR1;CHUK;SH2D1B;SLC7A1;CD80;PTGS2;BCL2L11;LCP1;DUSP10;NPPA;CCR5;CLEC6A;RNASE2;FN1;IRF7;TLR8;CXCL3;CMKLR1;MRC1;MR1;SLC7A2;CD53;IL15;INHBA;EIF2AK2;CASP1;CLEC5A;CD300C;TLR7;SERP1;STAP2;THBS1;SORT1;PTPN2;ANXA1;CTSS;PLCG2;KLK3;CTSK;NT5E;RSAD2;CHRM3;TNFRSF11B;PRNP;CHI3L1;SLC40A1;PTPRC;ALOX5;IGF1;…
ontogeny	8.53321e-08	F2R;MME;IL15;TGFB3;PROX1;BCL2;SCN4A;MAOB;THRB;PINK1;BDH1;ANXA1;DRD2;EGR2;PLCG2;CDKN1A;TGFBR1;PENK;NT5E;VTN;ACE;PRNP;PCGF6;IGF2;PTPRC;MET;CCND2;TFRC;IGF1;EGR1;SORD;PDPN;BCHE;BMP4;NPPA;SLC9A2;RUNX1;ID2;ARHGAP5;HERPUD1;FN1;IRF7;IL6;MR1
chondrocyte differentiation	9.48553e-08	MGP;LRP1;EFEMP1;SOX9;SNAI2;EMP1;RGS2;ADAMTS7;LOXL2;COMP;HDAC4;CDKN1A;CHUK;GDF6;PRKCD;SOX6;CILP;PTGS2;BMP4;CTGF;ANGPT1;RUNX1;ASPN;VCAN;ECM1;DIO2;WISP1;CREB3L2;XYLT1;HTRA1;TGFB2;INHBA;TGFB3;TRPS1;ATF3;FRZB;THBS1;HMGB2;CDK1;FGF18;LTBP3;CHI3L1;IGF1;PTH2R;PTGER4;LXN;IFI16;TNC
heart performance	9.93187e-08	TTN;CFH;MME;PLAT;BCL2;NR3C2;PINK1;APLN;SFRP2;NT5E;ACE;CORIN;SNX13;PAK1;MET;IGF1;PNN;PTGS2;TNNC2;TNNI3K;MYL1;SERPINE1;NPPA;PVALB;SPP1;SLC2A4;ENAH;CTGF;MYH7;FN1;MMP2;EDNRB;SLC8A1
heart valve development	1.10476e-07	TGFB2;ANXA2;TGFB3;FBLN2;LTBP1;SOX9;RCAN1;HBEGF;BMP4;SPP1;POSTN;TGFBR1;VTN;CTSK;VCAN;MMP2;IGF2
T-cell response	1.1066e-07	CLMP;IRAK4;LRP1;CD44;HAVCR2;TLR4;C3AR1;EGR2;ENTPD1;CD84;CD55;CDKN1A;MMP23B;PENK;MSR1;RGMA;FYB;CHUK;SH2D1B;PRKCD;HMMR;LILRB4;ACACB;RTN4;BCL2L11;PTGS2;RCAN1;LCP1;CD80;SERPINA3;CCR5;POSTN;DUSP6;PVRL2;CLEC6A;IRF7;TLR8;FN1;SLMAP;MR1;MRC1;SLC7A2;IL15;TGFB2;RAP1A;EIF2AK2;CASP1;IL1RL2;BCL2;TLR7;DMD;THBS1;MSN;PTPN2;DEK;EFNB3;PDE4A;CTSS;ANXA1;CYP1B1;LZTFL1;PTK2B;KLK3;KRAS;NT5E;PRNP;SSB;PTPRC;DCT;NPM1;TFRC;…
mitochondrial damage	1.16937e-07	F2R;LRP1;SLC27A1;AKT2;MAOB;SERPINF1;TUBB2A;UCHL1;HDAC4;CDKN1A;GSTP1;STAR;PRKCD;RCAN1;BCL2L11;BMP4;CCR5;CTGF;ALDH2;DUSP6;CTH;ANGPT1;MAP3K12;HERPUD1;MRC1;ABRA;PPID;BCL2;PON2;NOX4;CTSS;APLN;HSPA5;ACAA2;CTSK;MAP1B;NPM1;CYP2E1;ALOX5;IGF1;CYBB;SAT1;CD200;HSD17B10;MAOA;CEBPD;RNASEL;PTGER4;SLK;NR3C2;TLR4;PINK1;SPARC;FKBP5;PAK1;ROCK1;TARDBP;PTGS2;CD80;SELENBP1;RTN4;HBEGF;PLAA;CTSZ;CASP4;POSTN;MMP2;FN1;PRK…
anagen	1.19662e-07	F2R;MME;TGFB2;IL15;INHBA;TGFB3;TRPS1;BCL2;ALDH1A1;ABCC9;SOX9;THBS1;CDK1;IGFBP6;ENTPD1;CDKN1A;FSTL1;TGFBR1;KRAS;FGF18;CHUK;MET;ARNTL;TFRC;IGF1;PRKCD;FGF13;PTGS2;SERPINE2;BMP4;PLA1A;RET;RBP1;SPP1;LGR6;RUNX1;PTGER4;CRHR2;VCAN;MMP2;CXCL10;ITGA6;IL6
epithelization	1.31547e-07	TGFB2;TGFB3;FBLN2;LUM;BCL2;EPHX2;SNAI2;THBS1;MSN;HSP90AA1;ANXA1;MRC2;FSTL1;PENK;VTN;MMP3;MET;CYR61;FMOD;IGF1;CCR1;EGR1;EPHA4;PDPN;SLCO2A1;PTGS2;HBEGF;STC1;BMP4;MMP14;SERPINA3;SPP1;ADAMTS1;SULF1;CTGF;POSTN;ANGPT1;TIMP1;FN1;MMP2;LPAR1;IL6;TNC
diastolic function	1.47566e-07	TTN;COL3A1;NR3C2;NOX4;CTSS;APLN;SPARC;ACE;NPR3;ROCK1;IGF1;FXYD5;TBX5;LOX;PVALB;NPPA;SPP1;FHL1;MYH7;TIMP1;FN1;MMP2;EDNRB;PRKG1;IL6;SLC8A1
cell contact	1.60167e-07	RAP1A;TGFB2;CD44;BCL2;TLR4;MSN;KCNH2;ENTPD1;CD84;PLCG2;KLK3;VTN;PRNP;PTPRC;FAT1;ADAM17;CD9;ROCK1;IGF1;FXYD5;CD200;PTGS2;CD80;LCP1;BMP4;SERPINE1;CTSZ;CCR5;EFNA2;ANGPT1;CLEC6A;TIMP1;FN1;MMP2;VCAN;ITGA6;EDNRB;LPAR1;AMOT;CTNNA3;IL6
cell fusion	1.72366e-07	KCNJ2;SDCBP;PLAT;EIF2AK2;DUSP23;CD44;CLEC5A;DBN1;ADAM9;ANKRD2;AKT2;TLR4;MSN;MITF;CTSS;CDKN1A;HSPA5;NDRG4;PTK2B;GYPC;TGFBR1;TNFRSF11B;IGF2;AGTPBP1;PAK1;ITGA11;CD9;ROCK1;IGF1;PRKCD;EGR1;ARHGAP26;PTGS2;MMP14;SPP1;SLC2A4;CCR5;RND3;ACTN1;PVRL2;NEO1;FN1;PABPN1;PRKG1;PLEKHO1;IL6;MRC1
fatty acid oxidation	1.72391e-07	C1QTNF6;ACOT1;SLC27A1;AKT2;TLR4;SERPINF1;PINK1;ALDH4A1;SLC22A5;SMARCD1;ACE;PAK1;SLC22A3;LIPE;FABP4;ACACB;APOD;NPPA;SLC2A4;KLF15;MLYCD;SLC16A7;PLA2G4A;PRKAB1;HMGCS2;PPID;IL15;INHBA;BCL2;ALDH1A1;EPHX2;FDFT1;GCDH;NR4A3;ECI1;CES1;SLC25A20;AKT3;NOX4;APLN;DHRS11;EHHADH;ACAA2;RSAD2;CRAT;ECH1;UCP3;ARNTL;MET;CYP2E1;IGF1;TNMD;SAT1;PRKAB2;TTPA;ETFB;HSD17B10;FCGR3A;ACSS1;SAA1;SULF1;TSPO;MYH7;SNAP23;GCK;CPT2;…
bone growth	1.76481e-07	TGFB2;TGFB3;INHBA;BCL2;ADAM9;SOX9;BGN;IGFBP6;COMP;HDAC4;SPARC;TGFBR1;KLK3;FBN1;CTSK;FGF18;MSR1;TNFRSF11B;IGF2;ESCO2;IGF1;PTN;PTGS2;STC1;PIM3;BMP4;MMP14;LOX;TBX5;TRAPPC2;NPPA;SPP1;SLC2A4;CTGF;POSTN;FN1;FAP;LPAR1;WISP1;TNC;IL6
chemokinesis	1.77832e-07	F2R;IL15;CD44;THBS1;PTK2B;TGFBR1;VTN;MEMO1;IGF2;MET;ROCK1;IGF1;PRKCD;ANXA3;CCL11;STC1;HBEGF;PLAA;SERPINE1;NPPA;SPP1;CTGF;ANGPT1;PANX1;FN1;DLC1;CXCL10;CX3CR1;CCR2;IL6
brain development	1.87132e-07	PCDH17;CKLF;DBN1;LRP1;NAPEPLD;MAOB;ASPM;EGR2;MPP5;ERC1;TGFBR1;STAR;GSTP1;LRP8;FAT1;PRKCD;SERPINI1;RCAN1;BMP4;APOD;PVALB;CCR5;ALDH5A1;TOP2B;TAOK1;CTNNA3;PPID;TGFB3;ADAM9;SLC1A3;BCL2;FBXO31;SCN1B;SGCD;DNM1;PRND;CTSK;CPEB1;MAP1B;PKD2;NPM1;ADAM17;IGF1;GNAO1;PTN;HSD17B10;MAOA;TDGF1;SLK;EDNRB;TNC;PROX1;CKS2;SOX9;SYNJ2;NR3C2;GABRA3;PINK1;THRB;PENK;NME1;MAGOH;NEDD9;PAK1;ITGB8;EPHA4;ATP6AP2;PTGS2;RTN4;HBE…
mammary gland development	2.02661e-07	MME;AZIN1;CD44;BCL2;MYBL1;ENPP2;THRB;AEBP1;MSR1;IGF2;CHI3L1;PAK1;MMP3;CHUK;MET;CCND2;ADAM17;ALOX5;IGF1;PRKCD;IGFBP7;PTN;PTGS2;STC1;BMP4;SEMA3F;SPP1;RRAS2;ENAH;CEBPD;CTGF;TDGF1;SLC30A4;TIMP1;NEO1;SFRP1;ARHGAP5;FN1;MMP2;GDF15;ECM1;IL6
virulence	2.07754e-07	SLC20A2;CFH;PDP2;MME;CLCN1;CD44;TLR4;IFIH1;SUMO1;ALDH4A1;ENTPD1;CD55;KIF5B;SPARC;ACE;UPRT;CLK1;FYB;PAK1;MMP3;FKBP4;LIPE;SERPINA3;ALAD;CASP4;NPC1;CTH;TOP2A;FN1;SVEP1;GDF15;MRC1;PICALM;HTRA1;PLAT;IL15;RAP1A;EIF2AK2;CASP1;SERP1;CLEC3B;WNK2;FDFT1;THBS1;MSN;PON2;CTSS;DHRS11;IFNGR1;CBX3;LPP;GYPC;KLK3;NT5E;PRNP;CRAT;COL4A1;IFIT2;TFRC;CYBB;CD200;TLR1;SERPINE1;RASA1;TSPO;RNASEL;PNPT1;FAP;MAGI2;IL6
action potential	2.29865e-07	F2R;CLCN1;ADRA1A;NR3C2;SCN4A;KCNH2;SUMO1;KCNIP1;THRB;KCNA1;SCN4B;ACE;KCNIP2;ROCK1;SH2D1B;EGR1;FGF13;KCNV2;RTN4;PTGS2;TNNI3K;BMP4;PVALB;NPPA;KCNJ5;CTH;PANX1;CRHR2;FN1;SLMAP;KCNJ2;RAP1A;INHBA;KCNK3;TLR7;NAV3;TRPM4;KCNMA1;SCN1B;APLN;PDE4A;DRD2;CHRM3;FMR1;TFRC;RPS6KA5;TSPO;KCND2;GCK;CCR2;IL6;SLC8A1
dendritic cell differentiation	2.49477e-07	LAIR1;IRAK4;LRP1;CD44;HAVCR2;TLR4;IFIH1;C3AR1;THRB;CDKN1A;TGFBR1;ACE;MSR1;CHUK;PRKCD;CD80;PTGS2;BMP4;CTSZ;TROVE2;CLEC6A;RNASE2;FN1;TLR8;IRF7;ST8SIA4;GDF15;MRC1;IL15;TGFB2;INHBA;CASP1;TLR7;TGFBR3;THBS1;ANXA1;CTSS;PLCG2;PTK2B;KLK3;PRNP;CHI3L1;PTPRC;ADAM17;CYBB;CLEC12A;CCL11;CD200;FGL2;TLR1;SPP1;F8;SAA1;IFIT3;ID2;PTGER4;CKAP2;CXCL10;CCR2;IL6
tumor immunity	2.54486e-07	F2R;CD44;LRP1;HAVCR2;TLR4;IFIH1;SERPINF1;EGR2;ENTPD1;CD55;SPARC;MMP23B;TGFBR1;MSR1;DDX3X;HMMR;LILRB4;SLC7A1;HBEGF;PTGS2;CD80;CTSZ;RET;MTDH;CCR5;AIM2;IRF7;MMP2;TLR8;GDF15;MR1;IL15;TGFB2;TGFB3;PSME1;TLR7;BCL2;TGFBR3;THBS1;ANXA1;KLK3;KRAS;NT5E;ADCY7;DCT;CCR1;IGF1;CD200;LY96;SPP1;CXCL10;CX3CR1;EDNRB;FAP;DKK3;CCR2;IL6;TNC
transmembrane potential	2.82051e-07	F2R;CD44;CLCN1;KCNH2;SCN4A;PINK1;KCNA1;CAMK2A;CDKN1A;MMP23B;SCN4B;ACE;NPR3;PAK1;COL4A2;ROCK1;SLC22A3;PRKCD;FXYD6;ADRA1B;KCNV2;BCL2L11;PTGS2;CD80;BMP4;NPPA;BUB1;KCNJ5;ALDH2;CTH;PANX1;FN1;KCNJ2;P2RX5;PPID;IL15;EIF2AK2;INHBA;CASP1;KCNK3;BCL2;EPHX2;TRPM4;KCNMA1;NOX4;PGGT1B;DRD2;PDE4A;RBM3;PRND;KRAS;CHRM3;PRNP;IGF2;CLIC1;PKD2;UCP3;MET;CYP2E1;IGF1;CYBB;HSD17B10;GNAO1;MAOA;RBP1;SAA1;TSPO;KCND2;ID2;HSD3B…
long-term memory	2.84149e-07	KCNJ2;IPO7;PLAT;IL15;EIF2AK2;BCL2;DMD;NR3C2;PDE4A;EGR2;APLN;DRD2;CTSS;HDAC4;CAMK2A;DNM1;PRND;ALDH1A2;ACE;PRNP;CPEB1;SORBS2;IGF2;PAK1;FMR1;ARNTL;ROCK1;IGF1;EGR1;CYBB;FABP4;ATP6AP2;PTGS2;CAMKK1;NPAS2;CEBPD;SLC16A4;SLC16A7;PVRL2;PRKG1;IL6
structural organization	3.78685e-07	TTN;SDCBP;SMC5;TGFB3;ARPC1B;DMD;NR3C2;THBS1;ANXA1;CBX3;CTSK;SMC6;MMP3;FMR1;CD9;ANXA2;EPB41;FLNC;ADRA1B;BCHE;TRDN;CTGF;GOLGA4;FN1;MMP2;VCAN;ANKRD1;TRIP11;MYOT;ECM1
protein processing	3.83685e-07	F2R;HLTF;CD44;HAVCR2;SERPINF1;EGR2;UCHL1;HDAC4;KIF5B;MYO5A;PRKCD;EGR1;SERPINI1;BCL2L11;BMP4;COL1A2;MMP14;SERPINA3;ALDH2;PANX1;LAMA5;KCNJ2;COL3A1;HTRA1;COL1A1;BCL2;NOX4;CDK1;CTSS;ANXA1;PRND;HSPA5;CCNC;ARNTL;ADAM17;IGF1;PTN;RPS6KA5;CEBPD;ATG3;KCND2;RNASEL;GCK;ATP8B1;SLC20A2;MME;CD63;NR3C2;SUMO1;KCNH2;HSP90AA1;PINK1;HNRNPH1;SPARC;PENK;TMEM119;CORIN;ACE;CHMP5;NME1;GCNT1;PAK1;BMP1;SETD7;FABP4;TARDBP;P…
nervous system development	3.84859e-07	PRUNE2;HS3ST5;LRP1;GPM6B;PPM1K;E2F3;ASPM;EGR2;UCHL1;ALDH1A2;RAB23;RGMA;LRP8;LIFR;EGR1;SERPINI1;RCAN1;TIMM8A;BMP4;CCR5;LPAR4;NEO1;MAP3K12;IGSF1;TOP2B;ITGA6;BCL2;MITF;ENPP2;LMO2;PTK2B;CRLF1;GFRA1;CELSR2;MAP1B;ALOX5;TFRC;IGF1;PTN;ATRX;RPS6KA3;MAOA;ENAH;EDNRB;TNC;GMFB;ATP8A2;SOX9;TLR4;THRB;ACE;SMC3;NEDD9;PAK1;AGTPBP1;MMP3;CHUK;S100A6;EPHA4;FGF13;TARDBP;PTGS2;HBEGF;RTN4;RET;UNC5B;FLRT2;SEMA3D;SYT12;FN…
protein degradation	3.85835e-07	PRUNE2;DBN1;AKT2;UCHL1;KCNA1;HDAC4;USP2;CDKN1A;LRP8;HFE2;PRKCD;EGR1;USP16;BCL2L11;BMP4;SERPINA3;KLF15;HERPUD1;COL3A1;HTRA1;TGFB2;SMC4;TGFB3;PDLIM2;LUM;BCL2;VBP1;MITF;CDK1;CTSS;PRC1;HSPA5;CTSK;VTN;CCNC;SEC16B;ARNTL;CYP2E1;IGF1;FLNC;SERPINE2;RPS6KA5;CETN3;MYBPC2;CEBPD;MYH7;KCND2;CACYBP;GCK;CCNA2;CST6;SOX9;SPSB4;SUMO1;KCNH2;PINK1;THRB;CD55;ACE;CLK1;KCNIP2;NEDD9;CHUK;MMP3;ROCK1;SETD7;MAD2L1;PTGS2;SEL…
T-cell adhesion	3.92584e-07	CYFIP2;NUPR1;PLAT;RAP1A;CD44;SERP1;STAP2;THBS1;MSN;SERPINF1;DRD2;PTK2B;NT5E;RGMA;FYB;PTPRC;EPHA4;PDE8A;CCL11;CD200;CD80;SERPINE1;SPP1;SAA1;ACTN1;FN1;CXCL10;CX3CR1;EDNRB;IL6;TNC
Glycan catabolism	4.07023e-07	MMP3;XYLT1;IGF1;EIF2AK2;PTGS2;BMP4;MMP14;ADAMTS1;ADAMTS2;POSTN;TIMP1;CTSK;FN1;MMP2;IL6
positive chemotaxis	4.48702e-07	IL15;LRP1;TLR4;CCDC88A;C3AR1;BGN;ANXA1;ETV5;CCRL2;MMP3;MAP1B;MET;ALOX5;ROCK1;IGF1;CCR1;IGFBP7;CCL11;PTGS2;HBEGF;LOX;SEMA3F;RET;SPP1;CCR5;UNC5B;PLA2G4A;NEO1;FN1;CX3CR1;CXCL10;CCR2;LPAR1;IL6
macrophage chemotaxis	4.71599e-07	TGFB2;CD44;TLR7;TLR4;THBS1;NOX4;SFRP5;PTK2B;FBN1;CHI3L1;ADAM17;ROCK1;CCR1;IGF1;HMMR;ANXA3;LTBP1;STC1;SPP1;CCR5;SAA1;ANGPT1;PANX1;CCR2;GDF15;IL6
engraftment	4.75416e-07	CD44;HAVCR2;TLR4;C3AR1;SERPINF1;COMP;CD55;SPARC;CDKN1A;GSTP1;PTGS2;HBEGF;LCP1;CD80;ANGPTL7;MMP14;CCR5;CTGF;POSTN;RUNX1;ANGPT1;MMP2;FN1;GRIA3;MR1;RAP1A;IL15;PLAT;BCL2;SFRP2;FSTL1;VTN;CCNC;PRNP;PTPRC;MET;CCND2;CCR1;IGF1;ANXA2;CYBB;GAB2;RPS6KA3;SPP1;CRISPLD1;SAA1;TIMP1;PTGER4;ARHGAP5;CX3CR1;NUAK1;CCR2;IL6
tissue regeneration	4.93967e-07	MME;CENPE;PLAT;TGFB2;INHBA;TGFB3;CD44;TNFRSF12A;BCL2;SOX9;TLR4;SNAI2;THBS1;SPRR1A;CDKN1A;VTN;ACE;MMP3;MET;ALOX5;ADAM17;CYR61;IGF1;EPHA4;PTN;HBEGF;PTGS2;RTN4;MMP14;SERPINE1;SPP1;SAA1;CTGF;ALDH2;TDGF1;SFRP1;TIMP1;PANX1;MMP2;FN1;IL6
fibrinolysis	4.96609e-07	F2R;MMP15;PLAT;RAP1A;LRP1;CLEC3B;SERP1;NR3C2;THBS1;SERPINF1;SPARC;FBLN5;VTN;ACE;MMP3;IGF1;NBL1;ANXA2;SERPINI1;SERPINE2;SERPINA3;MMP14;SERPINE1;F8;TIMP1;FN1;MMP2;SVEP1;FAP;ECM1;IL6
T-cell function	5.18874e-07	LAIR1;CD63;CD44;NLRC3;HAVCR2;TLR4;IFIH1;SERPINF1;EGR2;ENTPD1;CD55;SPARC;MMP23B;TGFBR1;ACE;MSR1;NEDD9;FYB;GCNT1;CHUK;EGR1;LILRB4;PDE8A;LCP1;PTGS2;CD80;BMP4;DUSP10;CCR5;CTGF;DUSP6;RUNX1;CLEC6A;TOP2B;TLR8;FN1;GRIA3;TGFB2;IL15;RAP1A;EIF2AK2;ELF4;KCNK3;TLR7;STAP2;THBS1;TRPM4;EFNB3;PDE4A;ANXA1;PLCG2;PTK2B;NT5E;PRNP;IGF2;PTPRC;DCT;TFRC;IGF1;CCR1;CYBB;PDPN;VSIG4;CD200;FGL2;SERPINE1;SPP1;F8;RNASEL;PTGER4;…
elastic fibre assemblies	5.23016e-07	BGN;LTBP2;FBLN5;FBN1;MFAP5;EMILIN1;VCAN;LOXL1;FN1
steroidogenesis	5.24286e-07	CKLF;SOX9;NR3C2;TLR4;SUMO1;CDKN1A;STAR;ACE;LIFR;EGR1;IGFBP7;LIPE;EREG;PDE8A;PLXNB1;PTGS2;BMP4;NPPA;NPC1;ACTN1;ANGPT1;PLA2G4A;MMP2;CMKLR1;TGFB2;TGFB3;INHBA;KCNK3;ALDH1A1;TGFBR3;CES1;CTSS;PDE4A;CYP1B1;KRAS;FGF18;IGF2;EDN3;ARNTL;MET;CCND2;ALOX5;IGF1;HSD17B10;PTN;STARD6;STC1;ATRX;MBNL3;LGR6;CEBPD;TSPO;TIMP1;HSD3B2;GSTA3;CXCL10;EDNRB;PRKG1;LPAR1;IL6
liver development	5.29236e-07	MME;PROX1;RB1CC1;CD44;TLR4;PPM1K;SERPINF1;E2F3;ALDH1A2;CDKN1A;SPARC;ALDOB;ACE;EGR1;IGFBP7;PTGS2;BCL2L11;BMP4;MMP14;NPPA;CCR5;CTGF;POSTN;ANGPT1;VCAN;OSMR;COL3A1;SNX7;BCL2;NAV3;PDGFC;NOX4;CDK1;ENPP2;SFRP5;KRAS;LOXL1;PRNP;IGF2;CCND2;MET;ALOX5;CYP2E1;IGF1;PTN;SERPINE1;UPF2;ANXA4;SPP1;ID2;TIMP1;IL6
neuronal migration	5.32851e-07	F2R;CKLF;PROX1;DBN1;DDIT4;HSP90AA1;CCDC88A;TUBB2B;THRB;E2F3;ASPM;MPP5;SPARC;KIF5B;PAK1;LRP8;ROCK1;PRKCD;EPHA4;FGF13;SERPINI1;RTN4;RCAN1;VPS4B;RND3;UNC5B;LPAR4;FLRT2;ANGPT1;NEO1;MAP3K12;SEMA3D;FN1;BEND6;ITGA6;CTNNA3;DIXDC1;COL3A1;PLAT;SQLE;KIF1A;DMD;FBXO31;THBS1;SCN1B;THBS4;EFNB3;DRD2;HSPA5;KLK3;IGF2;CELSR2;MAP1B;MET;FMR1;IGF1;MKL2;PTN;SERPINE2;SRPX2;MYH10;EDNRB;PRKG1;CCR2;TNC;IL6
muscle metabolism	5.53766e-07	IL15;AKT2;DMD;NR4A3;TLR4;NR3C2;NOX4;APLN;ACE;IGF2;CHUK;UCP3;TFRC;IGF1;TNMD;BCHE;STC1;RPS6KA3;ASB15;TBX15;SLC2A4;ACTN1;RXRG;NUAK1;IL6
cell-matrix adhesion	5.55625e-07	RAP1A;PDLIM2;FBLN2;CD44;LRP1;SNAI2;THBS1;HRSP12;MSN;MYOF;ANXA1;MRC2;HSPA5;SPARC;VTN;NME1;CHI3L1;PKD2;IGF1;RHOC;ANXA2;PDPN;QSOX1;GPR64;PTN;HBEGF;MMP14;SERPINE1;LOX;ACTN1;CTGF;VCAN;FN1;MMP2
cell loss	5.69054e-07	CCNA2;PROX1;GMFB;SOX9;SYNJ2;TLR4;NR3C2;DDIT4;SERPINF1;PINK1;MAOB;SPARC;ACE;GSTP1;AGTPBP1;LRP8;MMP3;PRKCD;TARDBP;BCL2L11;HBEGF;RCAN1;PTGS2;BMP4;SERPINA3;NPPA;CCR5;NPC1;EMR1;FN1;MMP2;PPID;RAP1A;TST;IL15;PLAT;EIF2AK2;TGFB3;INHBA;SLC1A3;BCL2;EPHX2;ATF3;CDK1;PRND;KLK3;NCL;GFRA1;PRNP;IGF1;PTN;SERPINE1;CHMP2B;RPS6KA5;SPP1;MKI67;RGS6;OTULIN;GCK;CXCL10;CX3CR1;EDNRB;LPAR1;TNC;IL6
capillary morphogenesis	5.98008e-07	PEG3;ITGB8;COL3A1;FMOD;IGF1;BCL2;PDPN;BCL2L11;PTGS2;THBS1;SERPINF1;SPP1;CYP1B1;DSG2;HSPA5;ANGPT1;VTN;FN1;ITGA6;IL6
quiescence	6.05292e-07	MGP;CD44;AKT2;SOX9;KCNH2;SERPINF1;E2F3;LIN52;UCHL1;HDAC4;CDKN1A;SPARC;ANXA8;TGFBR1;HOPX;SH2D1B;EGR1;LILRB4;USP16;QSOX1;PTGS2;CD80;BMP4;DUSP6;RUNX1;ANGPT1;FN1;IL15;TGFB2;RAP1A;INHBA;EIF2AK2;KCNK3;ELF4;BCL2;THBS1;KCNMA1;NOX4;SFRP2;HSPA5;NCL;FGF18;CCNC;PRNP;IGF2;TGIF1;CCND2;FMR1;LTBP2;IGF1;C2orf40;CCL11;CDK8;PTN;ATRX;SPP1;CEBPD;RASA1;TDGF1;COL14A1;RNASEL;TIMP1;IL6;IFI16;TNC
cardiomyocyte proliferation	6.30039e-07	CLIC5;CCNA2;TGFB2;SUMO1;NOX4;CDKN1A;ALDH1A2;FSTL1;NDRG4;TGFBR1;NPR3;IGF2;HOPX;MOV10L1;FGF16;MET;CCND2;ROCK1;IGF1;CYBB;HBEGF;TBX5;NPPA;POSTN;ANGPT1;TIMP1;VCAN;FN1;CTF1;WISP1;IL6;TNC
response to hypoxia	6.43036e-07	PROX1;ADRA1A;NR3C2;TLR4;P4HA1;SUMO1;DDIT4;KCNH2;HSP90AA1;E2F3;PINK1;KCNA1;HDAC4;CDKN1A;TGFBR1;ACE;SSBP1;ROCK1;PRKCD;EGR1;BCL2L11;PTGS2;NPPA;SLC2A4;MTDH;CTGF;ANGPT1;CTH;MMP2;FN1;GDF15;TGFB2;TGFB3;KCNK3;BCL2;NOX4;MITF;PDE4A;APLN;DRD2;FSTL1;NCL;KRAS;PLOD2;CTSK;ARNTL;ADAM17;IGF1;CYBB;CDK8;GNAO1;TRIM23;MAOA;LOX;SPP1;PTGIS;SLC16A4;ID2;TIMP1;EDNRB;IL6
viral entry	6.43326e-07	SLC20A2;ABCA4;CCNA2;DBN1;CD63;HAVCR2;TLR4;SLC20A1;CD55;CH25H;PAK1;SLC7A1;NPC1;CCR5;MTDH;TRIM5;PVRL2;TLR8;IRF7;FN1;ITGA6;EEA1;CMKLR1;MRC1;SDCBP;PCP4;EIF2AK2;TLR7;MSN;APLN;CTSS;TOR1AIP2;DNM1;HSPA5;GYPC;PTK2B;CAPZA1;NCL;VTN;RSAD2;IFIT2;PTPRC;MET;ADAM17;TFRC;ANXA2;ATRX;SAA1;PLA2G5;IFIT3;RNASEL;ANKRD1;CXCL10;CCR2;PLSCR1;IL6
hepatocyte apoptosis	6.46529e-07	IL15;INHBA;CASP1;BCL2;HAVCR2;ATF3;PPM1K;TLR4;HSP90AA1;NOX4;HSPA5;CDKN1A;ABCB4;CHRM3;IGF2;MMP3;MET;ALOX5;CYP2E1;ADAM17;ROCK1;IGF1;PRKCD;IGFBP7;RTN4;PTGS2;HBEGF;BCL2L11;FGL2;CTSZ;NPPA;SPP1;CASP4;NPC1;PLA2G4A;GCK;FN1;GSTM1;CXCL10;CTF1;IL6
osteocyte adhesion	6.57584e-07	SPP1;CTGF;PDLIM2;SPARC;POSTN;BCL2;ANGPT1;VTN;FN1;PTN;TNC
G0/G1 transition	6.72133e-07	CD44;AKT2;SNAI2;SERPINF1;UCHL1;HDAC4;CDKN1A;USP2;GSTP1;HOPX;PRKCD;SOX6;EGR1;BCL2L11;RCAN1;BMP4;PIK3R3;MTDH;CTGF;ANGPT1;MAP3K12;SHCBP1;KCNJ2;HTRA1;RAP1A;TGFB2;BCL2;FRAT1;MITF;CDK1;PDE4A;CYP1B1;LMO2;HSPA5;CCNC;NPM1;ADAM17;IGF1;RHOC;C2orf40;CDK8;PTN;FHL1;CEBPD;STRN;WISP2;PTGER4;DLC1;ABCE1;LAIR1;CCNA2;MME;GMFB;CKS2;SOX9;KCNH2;BGN;SPARC;ANXA8;PDGFRL;ACE;NME1;EFHD2;IGFBP7;EREG;TARDBP;PTGS2;RND3;VPS4B;R…
tropism	6.89912e-07	CFH;F2R;TGFB2;CD44;EFNB3;CD55;FSTL1;KLK3;VTN;CTSK;TNFRSF11B;NEDD9;PTPRC;MET;IGF1;CCR1;ANXA2;DDX3X;PDGFD;CD200;SPP1;CCR5;TRIM5;RNASEL;TIMP1;FN1;MMP2;CX3CR1;CCR2;IL6
collagen fibril organization	7.23698e-07	BGN;FMOD;COMP;IGF1;LUM;FN1;THBS1;FAP
ovarian follicle development	7.80212e-07	HTRA1;CCNA2;TGFB2;IL15;AZIN1;INHBA;TGFB3;LRP1;BCL2;TGFBR3;SOX9;AKT2;SNAI2;THBS1;MITF;APLN;HPGDS;CD55;PLCG2;MMP23B;STAR;IGF2;LRP8;CCND2;IGF1;EGR1;SAT1;SERPINE2;STC1;BMP4;LOX;SERPINE1;NPPA;ADAMTS1;CTGF;ANGPT1;TIMP1;PRSS23;PTGER4;FN1;MMP2;IL6
muscle fiber development	7.83883e-07	TGFB2;INHBA;DBN1;TNFRSF12A;BCL2;DMD;SOX9;AKT2;MITF;ANXA1;CDKN1A;KRAS;VTN;ACE;ROCK2;RGMA;IGF2;ACTA1;ITGA11;MET;CD9;ROCK1;IGF1;ARHGAP26;IQSEC1;BMP4;MBNL3;LOX;TBX5;FHL1;SPP1;SLC2A4;RND3;TBX15;RNASEL;ID2;NEO1;TIMP1;VCAN;FN1;ITGA6;CMKLR1;IL6
antigen processing and presentation	8.54979e-07	CFH;LAIR1;MME;CECR2;CD63;CD44;LRP1;HAVCR2;RAB7B;TLR4;HSP90AA1;C3AR1;CD84;ACE;MSR1;FKBP5;CHUK;EFHD2;PRKCD;LILRB4;AQP7;PTGS2;BCL2L11;CD80;LCP1;BMP4;SERPINA3;CTSZ;EMR1;CCR5;NPC1;PPL;RUNX1;FN1;MR1;MRC1;TGFB2;IL15;PLAT;ANKRA2;EIF2AK2;PSME1;TLR7;PDE4A;DRD2;CTSS;ANXA1;HSPA5;PTK2B;KRAS;PRNP;CLIC1;MET;CD9;TFRC;CCR1;IGF1;CYBB;VSIG4;DOK1;FCGR3A;TSPO;PTGER4;CXCL10;CX3CR1;CCR2;IL6
sprouting angiogenesis	8.61114e-07	ESM1;INHBA;CD63;EPHX2;PTPN2;LOXL2;SCPEP1;PLOD2;ROCK2;ITGB8;ADAM17;COL4A2;ROCK1;IQSEC1;RCAN1;RTN4;MMP14;UNC5B;ANGPT1;MMP2;FN1;ITGA6;CCR2;TNC
capillary permeability	8.75976e-07	F2R;ESM1;MME;RAP1A;PLAT;TLR4;SERPINF1;PDE4A;CYSLTR1;COMP;VTN;ROCK2;ACE;ALOX5;ROCK1;IGF1;PRKCD;PTGS2;HBEGF;COL15A1;MAOA;SERPINE1;NPPA;PTGIS;ANGPT1;CRHR2;FN1;MMP2;EDNRB;PLSCR1;IL6;WISP1
oocyte maturation	8.80152e-07	CCNA2;CD44;FZD1;TLR4;SUMO1;HSP90AA1;ASPM;IGFBP6;UCHL1;CD55;CDKN1A;STAR;NME1;NPR3;UCHL3;PAK1;ROCK1;PRKCD;CCNB2;EREG;PDE8A;MAD2L1;PTGS2;BMP4;NPPA;RNASE2;MMP2;PDE3A;PLAT;INHBA;TGFB3;BCL2;TGFBR3;WNK2;CDK1;PDE4A;CYP1B1;ROCK2;CPEB1;ADCY7;IGF2;ADAM17;IGF1;ANXA2;GNAO1;SERPINE2;RPS6KA3;LOX;PTGER4;HSD3B2
motor performance	9.80841e-07	LRP1;TLR4;BGN;MAOB;EGR2;RBFOX1;CDKN1A;KIF5B;PENK;MYO5A;ACE;AGTPBP1;MMP3;ROCK1;EGR1;EPHA4;TARDBP;RTN4;PTGS2;RND3;NPC1;PVRL2;ANGPT1;CRHR2;MMP2;GDF15;KCNJ2;TGFB2;PLAT;PCP4;CASP1;KCNK3;KIF1A;DMD;KCNMA1;PDE4A;DRD2;HSPA5;FGF18;GFRA1;IGF2;TGIF1;EDN3;FMR1;ARNTL;FMOD;IGF1;CYBB;RPS6KA5;PTGIS;FGF14;STRN;TIMP1;EDNRB;RXRG;CTF1;IL6
leukocyte migration	9.83492e-07	ESM1;CKLF;LRP1;CD44;HAVCR2;TLR4;EMP1;ENTPD1;CD55;RGMA;MMP3;ROCK1;HBEGF;PTGS2;CTSZ;CASP4;CCR5;CTGF;UNC5B;ANGPT1;PVRL2;NEO1;MMP2;FN1;CXCL3;MRC1;RAP1A;SCARA5;ATF3;THBS1;TRPM4;ENPP2;ANXA1;CTSS;IFNGR1;NT5E;CHI3L1;PTPRC;ALOX5;CYR61;CCR1;IGF1;CYBB;CCL11;SERPINE1;SPP1;SAA1;CXCL10;CX3CR1;CCR2;IL6
protein folding	1.0157e-06	CCNA2;HYPK;MME;LRP1;AKT2;KCNH2;HSP90AA1;GPX8;SERPINF1;COMP;FBLN5;SPARC;NME1;FKBP5;HSPA4L;DNAJB4;PAK1;FKBP4;LIFR;ATP6AP2;QSOX1;TARDBP;RTN4;LCP1;RCAN1;RET;DPYSL3;FN1;SVEP1;GDF15;RPL3;HTRA1;PPID;EIF2AK2;BCL2;THBS1;THBS4;ASAH1;HSPA5;ABCB4;PRNP;CHI3L1;HSPA1L;UCP3;ALOX5;CYBB;HSD17B10;LY96;LOX;F8;ETF1;ATP8B1
phagocyte activity	1.05449e-06	CFH;IL15;RAP1A;TGFB3;INHBA;LRP1;TLR4;THBS1;TRPM4;DRD2;ANXA1;UCHL1;GULP1;CYP1B1;CAPG;VTN;ROCK2;MSR1;PRNP;CLIC1;PTPRC;MMP3;ROCK1;IGF1;PRKCD;CYBB;ANXA3;IQSEC1;PSIP1;VSIG4;DAP;SERPINE1;FCGR3A;NPPA;SPP1;EMR1;F8;SAA1;DPYSL3;SNAP23;TDGF1;FN1;CX3CR1;CXCL10;IL6;MRC1
axonogenesis	1.06784e-06	PCDH17;CD44;KIF11;SPRR1A;SERPINF1;KIF5B;SPARC;CDKN1A;ITGA9;RGMA;MMP3;ROCK1;HMMR;EPHA4;TARDBP;RTN4;BMP4;SEMA3F;RET;DPYSL3;EFNA2;PVRL2;ANGPT1;MAP3K12;SFRP1;SEMA3D;VCAN;TLR8;MMP2;TOP2B;FN1;CXCL3;KCNJ2;DIXDC1;XYLT1;PLAT;CHODL;BCL2;TLR7;ATF3;THBS1;EFNB3;DNM1;KLK3;VTN;GFRA1;PRNP;PLS3;IGF2;MAP1B;FMR1;ADAM17;IGF1;PTN;SERPINE2;RPS6KA3;TIMP1;NUAK1;IL6;TNC
autophagy	1.12648e-06	PLP2;PCDH17;TAX1BP1;LRP1;CD44;AKT2;DDIT4;CCDC88A;UCHL1;HDAC4;CDKN1A;KIF5B;TGFBR1;RAB23;PRKCD;EGR1;ACACB;BCL2L11;RCAN1;BMP4;MMP14;CAMKK1;MTDH;VAMP7;CTGF;ALDH2;HERPUD1;PANX1;TLR8;PPP1R3C;SLC6A17;MRC1;PICALM;PPID;PLEKHF1;BCL2;EPHX2;VBP1;NOX4;MTMR6;MITF;CDK1;APLN;PDE4A;CTSS;ANXA1;SCOC;CBX3;HSPA5;PRND;FGF18;ROCK2;CD180;MAP1B;NPM1;CYP2E1;ADAM17;ALOX5;TFRC;IGF1;CYBB;ARHGAP26;CLEC12A;PTN;CHMP2B;ETF1;ATG3…
bone metabolism	1.1922e-06	MGP;PLAT;IL15;TGFB2;TGFB3;EIF2AK2;INHBA;CD44;COL1A1;FGF6;ALDH1A1;NR3C2;RGS2;BGN;APLN;PDE4A;SPARC;VTN;CTSK;SMARCD1;TNFRSF11B;IGF2;MMP3;ALOX5;ROCK1;CCR1;IGF1;PTN;CD200;PTGS2;BMP4;CRY2;MMP14;SERPINE1;SPP1;LPAR4;POSTN;TIMP1;ASPN;PTGER4;MMP2;IL6
response to oxidative stress	1.25487e-06	IRAK4;NR3C2;TLR4;HSP90AA1;PINK1;HDAC4;CDKN1A;GSTP1;NME1;PRKCD;SETD7;EGR1;TARDBP;RCAN1;PTGS2;SERPINA3;DUSP10;APOD;ALDH2;FN1;MMP2;GSTM1;GDF15;MRC1;CA3;HTRA1;PPID;PLAT;IL15;YME1L1;CASP1;PSME1;BCL2;ANKRD2;ALDH1A1;WNK2;PON2;NOX4;MITF;CTSS;HSPA5;KRAS;PRNP;ARNTL;CYP2E1;IGF1;CYBB;STC1;RPS6KA5;UPF2;CXCL10;IL6
intracellular transport	1.27565e-06	EXOC5;KCNJ2;PICALM;F2R;KIF1A;ARL6;SLC27A1;SORT1;TUBB2A;COMP;KIF5B;ERC1;SLC22A5;CTSK;MYO5A;STAR;SMC3;IGF2;DYNLL1;TFRC;GCC2;IGF1;SLC22A3;PRKCD;LBP;FABP4;TTPA;GNAO1;TARDBP;STARD6;CD80;SELENBP1;RAB3A;LY96;RBP1;NPC1;SLC2A4;VAMP7;TSPO;AQP8;PLA2G4A;PCM1;SLC22A4;DLC1
muscle growth	1.39907e-06	ABRA;TGFB2;IL15;TGFB3;INHBA;FGF6;TGFBR3;DMD;THBS1;MYOF;IGFBP6;CYSLTR1;SPARC;PTK2B;ROCK2;ACE;IGF2;IGF1;ATRX;ASB15;NMRK2;NPPA;FHL1;CAMKK1;RPL3L;KY;PLA2G4A;SLC7A5;FN1;LGALSL;PRKG1;IL6;TNC;MRC1
fibroblast response	1.49142e-06	BGN;CTGF;IGF1;TGFB2;CYBB;SPARC;CD44;TIMP1;SYT7
microvascularization	1.49142e-06	NOX4;SERPINF1;MKI67;CTGF;CD44;KRAS;BCL2;MMP2;PTGS2
mesenchyme migration	1.57038e-06	ROCK1;IGF1;TGFB2;CD44;HBEGF;BMP4;MMP14;LOX;NOX4;BGN;CTGF;TIMP1;VTN;VCAN;MMP2;FN1
meiosis	1.75833e-06	SMC5;CCNA2;KIF11;CD44;CKS2;SOX9;AKT2;RGS2;SUMO1;HSP90AA1;MTL5;TUBB2A;ASPM;UCHL1;DDX4;RBFOX1;KIF5B;ALDH1A2;CDKN1A;SPARC;STAR;CLK1;SMC6;SMC3;NPR3;UCHL3;TOB2;PAK1;AGTPBP1;MOV10L1;PRKCD;CCNB2;SETD7;EREG;PDE8A;MAD2L1;MCM6;PTGS2;BMP4;PLAA;STAG2;NPPA;BUB1;SLC2A4;MEIG1;ANLN;DUSP6;RUNX1;TOP2A;PABPN1;PDE3A;THOC2;CENPE;NUPR1;INHBA;TGFB3;CASP1;ALDH1A1;UGP2;NCAPG2;CDK1;MYBL1;PDE4A;CBX3;DYNLT3;KRAS;ECT2;CCNC;C…
hemopoiesis	1.77309e-06	MAFK;LAIR1;CD44;TLR4;BGN;CYSLTR1;SPARC;CDKN1A;TGFBR1;ACE;GSTP1;SUCNR1;NME1;SMC3;ACTA1;ROCK1;LIFR;EGR1;SETD7;IGFBP7;USP16;ADRA1B;SLC7A1;MAD2L1;LCP1;BCL2L11;PTGS2;BMP4;MMP14;SPRED1;CCR5;CTGF;ALDH2;POSTN;ANGPT1;RUNX1;SFRP1;FN1;ITGA6;PICALM;SNX5;RAP1A;TGFB2;PLAT;INHBA;TGFB3;GPR65;CASP1;CLEC5A;BCL2;LUM;ALDH1A1;MLKL;PKN3;PTPN2;ENPP2;MYBL1;APLN;LMO2;SFRP2;HSPA5;SFRP5;NCL;KRAS;FBN1;CHRM3;TNFRSF11B;PRNP;B…
fibroblast adhesion	1.94158e-06	FMOD;CYR61;IGF1;TNMD;CD44;ADAM9;DMD;TLR4;SPP1;CTGF;POSTN;VTN;FBN1;VCAN;FN1;ITGA6;FAP;TNC
aerobic metabolism	1.95196e-06	CFH;ABRA;IL15;PLAT;BCL2;ALDH1A1;ABCC9;NR4A3;TLR4;MICU2;PINK1;SERPINF1;MITF;MAOB;THRB;DRD2;ANXA1;CYP1B1;SFRP5;PRNP;ARNTL;UCP3;ALOX5;CYP2E1;IGF1;CCL11;PTN;HSD17B10;PTGS2;MAOA;APOD;RBP1;FHL1;TBX15;ATP2A1;TSPO;ALDH2;FN1;GSTM1;GDF15;SLC8A1;IL6
mRNA splicing	2.20213e-06	ABCA4;MS4A6A;SH3BGRL;CD44;AKT2;MAOB;CDKN1A;USP2;TGFBR1;STAR;PNN;PRKCD;SOX6;BCL2L11;PNISR;COL1A2;MMP14;ATP2A1;VAMP7;SP110;TLR8;SRSF10;OGN;LAMA5;ARID4B;RPL3;COL3A1;HTRA1;ZBTB8OS;TGFB2;COL1A1;BCL2;PHKG1;MATR3;CDK1;HTATSF1;PRND;CBX3;HSPA5;HIBCH;FBN1;ROCK2;CPEB1;DDX17;SLC40A1;PKD2;SSB;PTPRC;NPM1;EPB41L3;IGF1;CYBB;LBP;SAT1;HSD17B10;RPS6KA3;MAOA;ETF1;CEBPD;RNASEL;PRPF40A;CFH;CCNA2;SYNCRIP;SOX9;TLR4;KCNH…
cell stress	2.2084e-06	CD44;LRP1;SEC62;TLR4;NR3C2;DDIT4;HSP90AA1;PINK1;SERPINF1;UCHL1;SPARC;CDKN1A;CLK1;RGMA;LRP8;GDF6;PRKCD;EGR1;DDX3X;FABP4;TARDBP;PTGS2;RTN4;PMP22;CTGF;ANGPT1;SLC16A7;KRT18;HERPUD1;MMP2;FN1;PABPN1;GDF15;HTRA1;PPID;TGFB3;EIF2AK2;BCL2;TLR7;ATF3;RBM3;HSPA5;KRAS;NCL;PRNP;TIA1;PEG3;NPM1;IGF1;HSD17B10;SPP1;TSPO;IL6
remyelinization	2.24892e-06	ERBB2IP;PLAT;INHBA;HAVCR2;TLR4;SERPINF1;KLK3;PRNP;RGMA;SLC40A1;MMP3;ADAM17;LIFR;IGF1;CD200;PTGS2;HBEGF;RTN4;BMP4;APOD;SEMA3F;PMP22;SPP1;TIMP1;MMP2;FN1;CXCL10;RXRG;EDNRB;GDF15;TNC;IL6
glial cell function	2.26453e-06	KCNJ2;PLAT;TGFB2;GMFB;HAVCR2;DMD;SERPINF1;ENTPD1;RGMA;PRNP;FMR1;STAP1;CYBB;CD200;PTN;CCR5;NPC1;TSPO;TIMP1;FN1;CXCL10;CX3CR1;CCR2;IL6
Lipid degradation	2.30223e-06	LRP1;ACOT1;SLC27A1;AKT2;TLR4;DDIT4;C3AR1;SERPINF1;ACE;SUCNR1;FKBP5;NPR3;CHUK;EGR1;LIPE;FABP4;ACACB;AQP7;PTGS2;NPPA;FITM1;SLC2A4;TBX15;MLYCD;PLA2G4A;CRHR2;FN1;PDE3A;GDF15;DIO2;CA3;IL15;GPR65;ATF3;CES1;THBS1;SLC25A20;NOX4;CDK1;DRD2;APLN;ANXA1;PDE4A;APLNR;EHHADH;NT5E;CHRM3;GNB3;PTPRC;UCP3;ARNTL;CYP2E1;ALOX5;CCR1;IGF1;DOK1;SERPINE1;SAA1;GCK;CPT2;PRKG1;CTF1;IL6
transmission of nerve impulse	2.30884e-06	F2R;ESM1;HLTF;CLCN1;DBN1;NR3C2;TLR4;RGS2;KCNH2;MAOB;KCNIP1;KCNA1;CAMK2A;HDAC4;RBFOX1;KIF5B;PENK;ACE;KCNIP2;PAK1;PRKCD;FXYD6;FGF13;TARDBP;PTGS2;CRY2;PVALB;NPPA;SLC4A3;KCNJ5;CACNA2D1;PVRL2;CTH;ALDH5A1;MAP3K12;PANX1;GRIA3;KCNJ2;PLAT;EIF2AK2;KCNK3;SLC1A3;TLR7;DMD;ATF3;THBS1;SCN1B;KCNMA1;NOX4;CDK1;ENPP2;PDE4A;DRD2;APLN;MRGPRX4;CAPZA1;FSTL1;PRNP;EDN3;ARNTL;FMR1;IGF1;HSD17B10;PTN;MAOA;LY96;TSPO;KCNJ3;KC…
astrocyte function	2.32569e-06	EDN3;FMR1;IGF1;DDX3X;CD44;SLC1A3;BCHE;NPPA;PINK1;NPC1;MTDH;CTGF;TSPO;KCND2;TIMP1;CTSK;PRNP;EDNRB;TNC;IL6
neuron homeostasis	2.40797e-06	SLC20A2;IGF1;RB1CC1;ZFP37;KIF1A;LRP1;CLEC3B;NR3C2;PINK1;IGFBP6;SLC20A1;UCHL1;HERPUD1;PRNP;IGF2;UCHL3;SLC8A1
stem cell maintenance	2.43263e-06	F2R;CCNA2;PROX1;RB1CC1;CD44;SOX9;SNAI2;DDIT4;ETV5;ALDH1A2;CDKN1A;TGFBR1;CHUK;LIFR;SETD7;DDX3X;PTGS2;RET;CTGF;POSTN;RUNX1;ANGPT1;SFRP1;HERPUD1;FN1;ITGA6;TGFB2;INHBA;BCL2;PMEPA1;MITF;SFRP2;HSPA5;FBN1;GFRA1;IGF2;TGIF1;MET;FMR1;RHOC;IGF1;PTN;GAB2;ETF1;LGR6;TPR;TDGF1;IL6
G1 phase	2.56037e-06	CD44;AKT2;SERPINF1;E2F3;EGR2;UCHL1;COMP;HDAC4;USP2;CDKN1A;TGFBR1;RAB23;STAR;CDKN3;PRKCD;SOX6;MCM6;RCAN1;BMP4;PIK3R3;KLF15;TIPIN;AIM2;TGFB2;TGFB3;BCL2;FBXO31;NOX4;CDK1;ANXA1;PDE4A;SFRP2;HSPA5;CBX3;ECT2;CCNC;TNFRSF11B;NPM1;TFRC;IGF1;C2orf40;PTN;RPS6KA3;FHL1;MKI67;TMEM45A;RNASEL;CACYBP;DLC1;PLSCR1;TNC;IFI16;CFH;CCNA2;KCNH2;BGN;CLK1;CSPP1;TOB2;CHUK;ROCK1;IGFBP7;HBEGF;PTGS2;ATAD2;RND3;RUNX1;PLA2G4A;SF…
mesenchymal transition	2.59899e-06	F2R;TGFB2;TGFB3;INHBA;TGFBR3;AKT2;SNAI2;TWF1;MITF;SPARC;TGFBR1;KRAS;FBN1;IGF2;MMP3;MET;CYR61;PRKCD;CYBB;PDGFD;PDPN;HBEGF;BMP4;MAOA;LOX;SPP1;MTDH;PTOV1;CTGF;POSTN;SFRP1;FN1;VCAN;IL6;WISP1
G2/M transition	2.62616e-06	NKD2;HLTF;SERPINF1;E2F3;ASPM;UCHL1;HDAC4;CAMK2A;CDKN1A;CTHRC1;PRKCD;CCNB2;USP16;BCL2L11;BMP4;BUB1;MTDH;ANLN;CTGF;TOP2A;NEO1;SRSF10;KCNJ2;ARPC1B;SENP6;BCL2;NOX4;CDK1;MITF;ANXA1;BAMBI;CBX3;PTK2B;CAPG;FGF18;CLIC1;NPM1;ARNTL;TFRC;IGF1;SAT1;C2orf40;CDK8;ATRX;RPS6KA3;CETN3;SLK;DLC1;NUAK1;CCNA2;OSBPL8;NOP58;KIF11;CKS2;SUMO1;SPARC;DDAH1;CLK1;NME1;SMC6;SSBP1;NOC3L;PAK1;CHUK;HMMR;IGFBP7;MAD2L1;PTGS2;HBEGF;…
fibroblast apoptosis	2.63003e-06	IL15;CASP1;CD44;BCL2;THBS1;ENPP2;CTSS;SPARC;PTK2B;TGFBR1;GSTP1;ACE;ROCK1;CYR61;FMOD;IGF1;EGR1;PTGS2;SERPINE1;CASP4;SPP1;CTGF;TIMP1;FN1;CXCL10;LPAR1;IL6
reproduction	2.67605e-06	MME;FBLN2;AKT2;SPSB4;TLR4;NR3C2;BGN;UCHL1;CD55;MMP23B;STAR;ACE;NPR3;PAK1;NUCB2;EGR1;ADRA1B;PTGS2;SELENBP1;LRRC52;HBEGF;MMP14;ADAMTS1;LPAR4;PRSS23;PLA2G4A;PLAG1;CA13;DIO2;ECM1;FAR1;AZIN1;TGFB2;INHBA;TGFB3;TGFBR3;ENPP2;DRD2;APLN;DHRS11;NCL;KLK3;PRNP;IGF2;SLC24A3;PEG3;ARNTL;FMR1;NPM1;MET;CD9;CYP2E1;IGF1;SAT1;CCL11;PTN;CEP192;STC1;FGL2;MAOA;SERPINE1;SPP1;CETN3;RNASEL;AQP8;GCK;PTGER4;CXCL10;LPAR1;IL6;…
female gonad development	2.7541e-06	TGFB2;INHBA;TGFB3;CD44;SOX9;FZD1;THBS1;SUMO1;CDK1;THRB;CTSS;CDKN1A;ALDH1A2;PRND;SPARC;FSTL1;KRAS;TGFBR1;FBN1;MSR1;STAR;IGF2;FGF16;MET;IGF1;ADRA1B;CCL11;PTGS2;NPPA;SPP1;ADAMTS1;TSPO;MMP2;FAP
NK cell mediated cytotoxicity	3.13264e-06	LAIR1;CD44;HAVCR2;TLR4;IFIH1;ENTPD1;CD84;CD55;KIF5B;PENK;STAR;GCNT1;SH2D1B;PRKCD;HMMR;LILRB4;PTGS2;BCL2L11;HBEGF;PLXNB1;CD80;LCP1;NPPA;CCR5;VAMP7;PVRL2;MMP2;FN1;TLR8;GDF15;MRC1;MR1;P2RX5;CD53;TGFB2;IL15;EIF2AK2;INHBA;ELF4;TLR7;BCL2;DMD;MITF;EFNB3;ANXA1;DRD2;PDE4A;PLCG2;PTK2B;KLK3;CRLF1;IGF2;PTPRC;DCT;MET;ADAM17;ALOX5;TFRC;IGF1;CD72;CLEC12A;DOK1;CD200;FCGR3A;SPP1;F8;TIMP1;PTGER4;CXCL10;CX3CR1;IL6
alternative mRNA splicing	3.23599e-06	MME;ERBB2IP;CD44;CLCN1;AKT2;NR3C2;TLR4;THRB;HNRNPH1;RBFOX1;TGFBR1;STAR;CLK1;PAK1;MMP3;FAIM;HFE2;PNN;LIPE;LILRB4;TARDBP;BMP4;TBX5;CCR5;TRDN;ACTN1;ATP2A1;TRIM5;WSB1;TOP2B;VCAN;FN1;SRSF10;TTN;TGFB2;CASP1;BCL2;ADAM9;COL1A1;DMD;ATF3;HMGB2;KCNMA1;LUC7L3;AKT3;MATR3;MITF;ENPP2;PDE4A;DRD2;TRA2A;RBM3;SRSF6;CBX3;NCL;PLOD2;KRAS;CPEB1;BNC2;GNB3;TIA1;DDX17;PTPRC;CCND2;NPM1;FMR1;ADAM17;CYR61;IGF1;EPB41;PRPF4B;C…
embryo implantation	3.25812e-06	IL15;TGFB2;INHBA;CST6;LRP1;CD44;ASAH1;CTSS;CD55;SPARC;HSPA5;KRAS;TGFBR1;NME1;IGF2;ITGB8;NPM1;MET;FKBP4;CD9;ADAM17;LIFR;IGF1;PRKCD;EGR1;PTGS2;STC1;HBEGF;FGL2;BMP4;SERPINE1;RBP1;SPP1;SLC2A4;ADAMTS1;CTGF;PTGIS;TDGF1;PLA2G4A;TIMP1;FN1;MMP2;SLC7A5;CXCL10;CTF1;IL6
basement membrane assembly	3.30984e-06	MMP3;COL4A2;FBLN2;PCOLCE;COL15A1;CTGF;SPARC;COL14A1;TIMP1;FN1;MMP2;ITGA6;NME1;ECM1;COL4A1;IL6;TNC;LAMA5
Schwann cell migration	3.30984e-06	LRP8;CD9;ROCK1;PLAT;IGF1;EPHA4;LRP1;CD44;SERPINE1;PMP22;CDK1;RRAS2;CTHRC1;GFRA1;FN1;LPAR1;TNC;IL6
kidney vascularization	3.50114e-06	TGFB2;DMD;NR3C2;PTGS2;THBS1;NPPA;SERPINF1;PDE4A;APLN;ANGPT1;NT5E;TIMP1;PTGER4;ACE;MMP2;GSTM1;EDNRB
DNA Damage	3.63413e-06	HLTF;CD44;TNFRSF12A;SNAI2;DDIT4;E2F3;ASPM;HDAC4;CAMK2A;CDKN1A;ERC1;GSTP1;RGMA;LRRC3B;PRKCD;EGR1;DNASE1L1;MCM6;BCL2L11;MMP14;BUB1;CCR5;CTGF;ALDH2;DUSP6;TIPIN;TOP2A;CTH;SMEK2;TOP2B;RRP12;COL1A1;BCL2;FBXO31;PER3;NOX4;CDK1;MITF;APLN;CTSS;ANXA1;CYP1B1;IFI44;HSPA5;CBX3;GYPC;CAPG;UPP1;SLC38A3;DCT;ARNTL;NPM1;ALOX5;CYP2E1;TFRC;IGF1;RALGAPA2;CYBB;SAT1;ATRX;RPS6KA3;MKI67;CEBPD;GSTA3;SULT2A1;IFI16;PARP3;SMC5…
growth rate	3.7038e-06	F2R;FBLN2;LRP1;SERPINF1;HDAC4;CDKN1A;KIF5B;TGFBR1;PRKCD;EGR1;GPT2;BMP4;MTDH;TIPIN;THOC2;PGM2;PICALM;HTRA1;COL3A1;TGFB2;RAP1A;BCL2;ADAM9;FRZB;PER3;NOX4;CDK1;APLN;HSPA5;CBX3;FGF18;SLC40A1;NPM1;CYP2E1;TFRC;IGF1;CYBB;SAT1;MAOA;ANXA4;ETF1;MKI67;CEBPD;TDGF1;GCK;WISP2;DLC1;EDNRB;ESM1;CCNA2;GMFB;RB1CC1;SOX9;TLR4;KCNH2;BGN;SPARC;FBLN5;DDAH1;ACE;NME1;MMP3;EIF5B;ROCK1;GDF6;DDX3X;SETD7;IGFBP7;MAD2L1;HBEGF;PT…
pore formation	3.87721e-06	KCNJ2;PPID;CASP1;CD44;KCNK3;CLCN1;BCL2;ABCC9;PPM1K;TRPM4;KCNH2;SCN4A;SUMO1;MSN;KCNMA1;SCN1B;MLKL;KCNIP1;KCNA1;PTK2B;VTN;PRNP;KCNIP2;PKD2;FMR1;EPB41;FGF13;BCL2L11;PTGS2;CASP4;TRDN;SYNDIG1;CCR5;PRELP;ACTN1;KCNJ3;TSPO;CACNA2D1;KCND2;SNAP23;FGF14;PIEZO2;PLA2G4A;PANX1;MMP2;GSTM2;KCNT2
cytokine response	3.96968e-06	CFH;TNFRSF12A;NLRC3;TLR4;NR3C2;IFIH1;MSR1;ACE;GSTP1;LIFR;EGR1;FABP4;CD80;PTGS2;CASP4;CCR5;CLEC6A;TLR8;FN1;IRF7;GDF15;WISP1;MRC1;IL15;RAP1A;TGFB2;EIF2AK2;INHBA;CASP1;TLR7;THBS1;CTSS;ANXA1;CD180;CHI3L1;PTPRC;IGF1;CCR1;LBP;DOK1;CD200;FGL2;TLR1;LY96;SPP1;SAA1;OTULIN;PTGER4;CXCL10;LPAR1;CCR2;IL6;IFI16
hepatic regeneration	4.15494e-06	CCNA2;CD44;TNFRSF12A;TLR4;THRB;TNIP2;ENTPD1;CDKN1A;ACE;CHUK;PRKCD;EGR1;EREG;HBEGF;PTGS2;RTN4;BMP4;CRY2;PVALB;CTGF;ALDH2;MMP2;FN1;IL15;INHBA;BCL2;ATF3;THBS1;HRSP12;CDK1;ENPP2;ANXA1;VTN;IGF2;ARNTL;MET;ADAM17;ALOX5;IGF1;ANXA2;SAT1;ANXA3;PTN;LOX;SERPINE1;SPP1;UPF2;SULF1;ID2;GCK;TIMP1;CKAP2;CXCL10;PNPT1;DKK3;CTF1;CCR2;IL6
sleep	4.51376e-06	KCNJ2;F2R;INMT;CCNA2;MME;IL15;NR3C2;TLR4;PER3;MAOB;CDK1;DRD2;HPGDS;HSPA5;ABCB4;ACE;CLK1;PRNP;ABAT;GNB3;ARNTL;FMR1;PLCB4;ADAM17;NUCB2;IGF1;CYBB;EGR1;EPHA4;PDPN;TARDBP;GNAO1;RCAN1;PTGS2;MAOA;RAB3A;CRY2;SERPINE1;NPAS2;TSPO;PTGER4;CRHR2;GRIA3;PRKG1;IL6
neurotransmitter uptake	4.54228e-06	PLAT;SLC1A3;NR3C2;SERPINF1;ENPP2;DRD2;SLC36A2;DNM1;ACE;PRNP;ADAM17;ROCK1;IGF1;PRKCD;ADRA1B;GNAO1;PTGS2;RAB3A;MAOA;NPPA;CASP4;MTDH;NPAS2;LPAR4;PVRL2;EDNRB;LPAR1;SLC8A1;IL6
skin aging	4.91472e-06	MMP3;MME;CYR61;IL15;IGF1;HMMR;PTGS2;THBS1;SERPINF1;CTGF;PANX1;MMP2;FN1;IL6
oligodendrocyte differentiation	4.9406e-06	CDK14;INHBA;PROX1;CD44;SOX9;THBS1;CDK1;ENPP2;THRB;IGFBP6;CDKN1A;VTN;CHRM3;NME1;PRNP;IGF2;MAP1B;MET;IGF1;EGR1;SOX6;IGFBP7;CCL11;PTN;GNAO1;RTN4;BMP4;RAB3A;DUSP10;SPP1;CTGF;TIMP1;ID2;FN1;GRIA3;RXRG;TNC;IL6
endothelial cell chemotaxis	5.02488e-06	ROCK1;CYR61;IGF1;RAP1A;CCL11;PTGS2;PLXNB1;THBS1;MMP14;SERPINF1;CTGF;HSPA5;NUS1;PTK2B;ANGPT1;SFRP1;FN1;CXCL10;CXCL3;IGF2
microtubule cytoskeleton organization	5.06004e-06	F2R;RB1CC1;DBN1;RGS2;UCHL1;KIF5B;CDKN1A;MYO5A;NME1;PDLIM5;CSPP1;FKBP5;MAGOH;PAK1;FKBP4;RP2;GCC2;DYNC1LI2;HMMR;S100A6;FGF13;RTN4;SERPINA3;GAS2L3;BUB1;DPYSL3;PLEKHB1;RUNX1;NEO1;MAP3K12;PCM1;TAOK1;RAP1A;KIF1A;NAV3;DMD;FIGN;MSN;CDK1;RP1;PTK2B;KRAS;VTN;PRNP;MEMO1;IFIT2;MAP1B;FMR1;HAUS8;EPB41;CEP192;GNAO1;GAB2;STRN;SLK;CKAP2
immune system function	5.11049e-06	IRAK4;CD44;HAVCR2;TLR4;NR3C2;ENTPD1;CD55;SPARC;CDKN1A;CH25H;MSR1;ACE;NPR3;PAK1;PRKCD;IGFBP7;RCAN1;BCL2L11;CD80;PTGS2;MMP14;NPPA;RET;CASP4;CCR5;EMR1;DUSP6;PVRL2;RUNX1;PANX1;MRC1;PICALM;SLC7A2;TGFB2;IL15;RAP1A;EIF2AK2;CASP1;BCL2;ATF3;THBS1;CES1;MSN;TRPM4;PON2;PTPN2;ENPP2;PDE4A;CTSS;DRD2;APLN;PLCG2;HSPA5;VTN;CTSK;TNFRSF11B;PRNP;IGF2;SLC40A1;PTPRC;ADAM17;ALOX5;IGF1;CCR1;DOK1;CD200;FGL2;TLR1;LY96;SPP1…
macrophage differentiation	5.11051e-06	CCNA2;IL15;BCL2;TLR4;ITGB5;PON2;PTPN2;CTSS;PDE4A;EGR2;PLCG2;CDKN1A;MSR1;STAR;TNFRSF11B;NME1;CHI3L1;CHUK;ALOX5;IGF1;PRKCD;EGR1;PTGS2;GAB2;TLR1;SPP1;MKI67;F8;CCR5;SAA1;RUNX1;ANGPT1;TIMP1;PTGER4;IRF7;FN1;CXCL10;CCR2;IL6;IFI16;MRC1
transmembrane signaling	5.23899e-06	PTPRC;TTN;LRP8;F2R;LAIR1;IGF1;EIF2AK2;LRP1;PDPN;GNAO1;TLR4;LY96;KCNMA1;LGR6;PLCG2;HSPA5;NEO1;CRLF1;FN1;PRNP;CCR2;IGF2;SLC8A1
muscle fiber contraction	5.53175e-06	TTN;F2R;ROCK1;PLAT;IGF1;PRKCD;PCP4;CLCN1;FABP4;NR3C2;THBS1;RGS2;SCN4A;HSP90AA1;GNAI3;SLC2A4;ACTN1;ROCK2;ACE;EDNRB;PRKG1;PAK1
myoblast fusion	5.60061e-06	KCNJ2;TTN;CASP1;ADAM9;FGF6;ANKRD2;MITF;MYOF;ANXA1;HDAC4;CDKN1A;TGFBR1;ROCK2;IGF2;CD9;ROCK1;IGF1;ARHGAP26;SETD7;IQSEC1;FHL1;SPP1;RND3;ACTN1;PTGIS;WSB1;VCAN;FN1;PRKG1;PLEKHO1;SLMAP;GDF15;MRC1
tendon development	5.80035e-06	BGN;EGR2;FMOD;SCX;GDF6;TGFB3;EGR1;LUM;SOX9;BMP4
third trimester pregnancy	6.13555e-06	ESM1;MME;CALCRL;PLAT;INHBA;CST6;BCL2;AKT2;TLR4;NR3C2;THRB;ENPP2;PDE4A;CDKN1A;PENK;ACE;LOXL1;TNFRSF11B;IGF2;MMP3;CYP2E1;TFRC;IGF1;GNAO1;PTGS2;COL1A2;BMP4;CCR5;TDGF1;ANGPT1;ARHGAP5;SULT2A1;IL6
endothelial cell response	6.31733e-06	EDN3;F2R;ROCK1;PLAT;PROX1;CYBB;BCL2;PTGS2;THBS1;SERPINE1;NPPA;ENTPD1;CYP1B1;CDKN1A;PTK2B;KRAS;TIMP1;ACE;FN1;CX3CR1;EDNRB;IL6
hemostasis	6.34359e-06	SLC20A2;F2R;PLAT;RAP1A;TGFB3;CD63;LRP1;TLR4;THBS1;NOX4;ENPP2;ENTPD1;KRAS;VTN;NT5E;ENPP1;ACE;ROCK1;ANXA2;PDPN;DOK1;PTN;PTGS2;SERPINE1;F8;PRELP;SAA1;ADAMTS1;RGS18;SFRP1;FN1;VCAN;SVEP1;PLSCR1;IL6
degranulation	6.68852e-06	LAIR1;F2R;GMFB;CD63;HAVCR2;TLR4;GPR34;C3AR1;ENTPD1;CD84;ERC1;PAK1;PRKCD;PTGS2;NPPA;SLC2A4;VAMP7;ALDH2;ANGPT1;PLA2G4A;PANX1;CRHR2;RNASE2;TLR8;FN1;MR1;CD53;PLAT;IL15;RAB27B;TLR7;NR4A3;STAP2;TRPM4;ANXA1;PDE4A;PLCG2;PTK2B;KRAS;VTN;PTPRC;ALOX5;CCR1;IGF1;CREG1;PDPN;CCL11;HSD17B10;CD200;GAB2;RAB3A;FCGR3A;SPP1;ETF1;SAA1;SNAP23;PTGER4;DAPP1;CX3CR1;CXCL10;PLSCR1;CCR2;IL6
forearm blood flow	7.24416e-06	EDN3;F2R;MME;ROCK1;PLAT;IGF1;PTGS2;NPPA;ALDH2;ACE;EDNRB;IL6
systolic function	7.25918e-06	TTN;F2R;COL3A1;MME;ABRA;EPHX2;DMD;NR3C2;NOX4;APLN;ACE;TNFRSF11B;IGF1;FABP4;PTGS2;MAOA;PVALB;NPPA;ACTN1;MYBPC2;MYH7;POSTN;ANGPT1;GDF15;CCR2;SLC8A1
leukocyte cell adhesion	7.56292e-06	ESM1;RAP1A;CD44;TLR4;ECI1;NR3C2;THBS1;NOX4;ITIH2;ANXA1;PDE4A;COMP;CD55;NT5E;VTN;MSR1;ACE;TNFRSF11B;GCNT1;LRP8;PTPRC;EDN3;ADAM17;ALOX5;CD9;ROCK1;CCR1;IGF1;HMMR;CYBB;ATP6AP2;LCP1;PTGS2;SERPINE1;NPPA;SPP1;KCNJ5;ANGPT1;PANX1;MMP2;FN1;CXCL10;CX3CR1;GDF15;CCR2;IL6
detoxification (process)	7.73482e-06	MGP;MAFK;MME;TLR4;GPX8;PINK1;ALDH4A1;SLC22A5;ALDOB;ACE;MSR1;GSTP1;PDLIM5;FKBP4;SLC22A3;EGR1;SELENBP1;PLAA;CDA;ALDH2;ALDH5A1;CTH;GSTM5;GSTM1;GSTM2;ABCA8;TST;CASP1;BCL2;ALDH1A1;EPHX2;CES1;PON2;DHRS11;CYP1B1;CAPG;KRAS;ABCB4;GSTK1;PRNP;SLC40A1;DCT;UCP3;CYP2E1;IGF1;LBP;ANXA3;HSD17B10;BCHE;MAOA;LOX;ANXA4;SAA1;AQP8;SLC22A4;GSTA3;GGH;SULT2A1;IL6
drug susceptibility	7.79337e-06	HLTF;CD44;FZD1;KCNH2;DDIT4;HSP90AA1;HDAC4;CDKN1A;SPARC;SMARCD1;GSTP1;NME1;PNN;PTGS2;HBEGF;RET;CCR5;DUSP6;PVRL2;TOP2A;KRT18;TOP2B;GSTM1;KCNJ2;HTRA1;SQLE;KCNK3;BCL2;ALDH1A1;CNOT6;AKT3;TWF1;DRD2;PRND;HSPA5;KRAS;PRNP;ARNTL;CD9;IGF1;SAT1;TLR1;ANXA4;CACYBP;DLC1;FAP;IL6;SLC8A1
plasma membrane fusion	8.00207e-06	SLC20A2;NKD2;SDCBP;TGFB3;RAB27B;CASP1;CD44;ADAM9;AKT2;MITF;ANXA1;SFRP2;MPP5;PTK2B;GYPC;NDRG4;HTRA4;KRAS;CTSK;SYT7;CD9;ROCK1;IQSEC1;SLC7A1;SLC2A4;CCR5;VAMP7;SNAP23;CX3CR1;MYH10
smooth muscle cell apoptosis	8.11779e-06	MGP;INHBA;CASP1;BCL2;NR4A3;ATF3;AKAP2;TLR4;SORT1;NOX4;PINK1;CTSS;APLN;CTSK;ACE;ROCK2;TNFRSF11B;ALOX5;ROCK1;IGF1;PRKCD;CREG1;HBEGF;RTN4;PLAA;BMP4;SERPINE1;CASP4;SPP1;CTH;TIMP1;FN1;MMP2;EDNRB;TNC;WISP1;IL6
NO biosynthesis	8.31226e-06	F2R;MME;NR3C2;TLR4;CD55;DDAH1;GSTP1;ACE;SUCNR1;MMP3;LRP8;ROCK1;PRKCD;FABP4;SLC7A1;HBEGF;PTGS2;NPPA;ANGPT1;FN1;MRC1;SLC7A2;TGFB2;IL15;PLAT;EIF2AK2;BCL2;EPHX2;ATF3;NOX4;CDK1;PDE4A;APLN;HSPA5;PTK2B;FSTL1;KLK3;ROCK2;TNFRSF11B;SLC40A1;EDN3;MET;ALOX5;CYP2E1;IGF1;TLR1;SPP1;SAA1;CEBPD;STRN;CX3CR1;CXCL10;EDNRB;IL6
blastocyst hatching	8.32937e-06	SPP1;PTGIS;IGF1;INHBA;PRSS23;HBEGF;NASP;PTGS2;BMP4
acidification	8.37506e-06	CHM;CLIC5;CD63;CD44;ADRA1A;NR3C2;KCNH2;KCNA1;MSR1;GSTP1;ROCK1;PRKCD;ATP6AP2;RCAN1;SNX10;NPPA;SLC4A3;VAMP7;SLC16A7;EEA1;CA3;IL15;GPR65;CASP1;KCNK3;BCL2;ABCC9;DMD;THBS1;APLN;DRD2;CTSK;PRNP;CLIC1;SLC38A3;PTPRC;ALOX5;ADAM17;TFRC;IGF1;CCR1;CYBB;MPEG1;SPP1;SLC26A6;SLC16A4;SNAP23;TMEM45A;AQP8;EDNRB;FAP;LPAR1;IL6
immunomodulation	8.65966e-06	IPO7;TGFB2;IL15;INHBA;GMFB;EIF2AK2;TLR7;BCL2;HAVCR2;NR3C2;TLR4;THBS1;C3AR1;ANXA1;DRD2;APLN;ENTPD1;APLNR;KLK3;PENK;NT5E;MSR1;ROCK2;CD180;CHI3L1;PTPRC;TFRC;IGF1;CD200;CD80;PTGS2;FCGR3A;SPP1;F8;CCR5;SAA1;TRIM5;TSPO;RUNX1;PTGER4;MMP2;CXCL10;CCR2;IFI16;TNC;IL6
renin-angiotensin system	8.81052e-06	MME;TGFB2;EPHX2;RAPSN;TLR4;NR3C2;NOX4;APLN;ENTPD1;ACE;TNFRSF11B;SUCNR1;IGF2;ADAM17;IGF1;CYBB;CREG1;ATP6AP2;PTN;PTGS2;SERPINE1;NPPA;SPP1;CTGF;PLA2G5;TSPO;ALDH2;PTGER4;CXCL10;IL6
cartilage differentiation	9.94544e-06	SCX;IGF1;TGFB2;TGFB3;SOX6;CD44;SOX9;BMP4;ADAMTS7;HMGB2;SPP1;CTGF;FAT3;FGF18;ASPN;VCAN;WISP1

## Sheet: common CP
Table S2-6 Common cellular processes among Tables S2-1–S2-5
	Myh6-R403Q-d50	Tpm1-E180G	Pln-KO	Fxn-KO	TAC
	(GSE25700)	(GSE42892)	(GSE20172)	(GSE31208)	(GSE56348)
Mm symbol	p value	p value	p value	p value	p value
aging	1.39196e-17	4.85179e-22	3.42563e-12	2.41339e-15	7.53794e-20
Angiogenesis	7.40014e-17	5.051e-18	7.76004e-15	3.78359e-14	4.87198e-34
anoikis	5.51748e-09	8.23538e-06	3.95186e-08	4.10461e-08	9.11191e-09
blood vessel development	2.52803e-11	3.65592e-08	1.46814e-08	6.68439e-07	1.28909e-16
cell adhesion	5.9469e-16	8.75542e-17	3.0046e-15	8.38793e-10	7.79675e-39
cell damage	1.18498e-13	1.8091e-09	4.23323e-06	7.38309e-11	4.04799e-14
cell differentiation	1.06213e-27	2.68851e-13	5.80334e-20	4.23338e-08	4.33431e-44
cell interaction	1.82073e-08	2.06398e-07	1.08662e-09	6.18607e-08	4.41871e-14
cell invasion	3.12255e-15	1.31557e-09	4.73039e-10	1.55585e-08	7.37881e-27
cell migration	1.63017e-23	1.3328e-10	6.74919e-20	3.6946e-12	1.37039e-42
cell motility	8.87778e-18	2.21892e-07	7.8057e-12	3.14697e-10	3.6115e-27
cell proliferation	8.51558e-37	1.92551e-07	1.51217e-25	2.22145e-12	2.98818e-45
cell spreading	8.18973e-19	3.07081e-09	3.25607e-08	3.66285e-07	5.79371e-19
cell survival	1.76023e-36	3.5002e-07	9.64173e-16	6.61511e-12	4.8201e-28
colony formation	1.50674e-18	1.13562e-07	2.35229e-11	5.19731e-07	5.12384e-16
contractile activity	5.98929e-13	5.52416e-08	5.21342e-06	2.11869e-07	1.30614e-16
contraction	1.21491e-22	9.05207e-17	1.32574e-08	2.55256e-12	1.75515e-27
cytoskeleton organization and biogenesis	4.59207e-16	1.69606e-06	4.91725e-15	4.67589e-07	3.26398e-25
dedifferentiation	1.01744e-06	5.79803e-07	6.41122e-06	1.05689e-07	9.2372e-09
developmental process	1.4154e-16	6.60637e-08	2.53459e-09	4.61738e-06	2.20745e-12
ECM degradation	1.78231e-08	4.09916e-13	6.09307e-09	2.44226e-06	5.24144e-22
embryonal development	3.9902e-28	2.45064e-10	1.68799e-13	1.77751e-09	8.20325e-24
endothelial cell adhesion	4.24176e-09	8.73883e-06	7.33991e-08	1.36738e-06	4.89306e-09
endothelial cell apoptosis	1.75972e-15	3.27322e-12	1.07404e-06	8.14463e-09	7.61595e-12
endothelial cell function	1.11893e-11	9.13753e-09	1.40999e-08	4.64829e-09	3.72755e-14
endothelial cell migration	7.4964e-15	1.18801e-12	9.12516e-11	1.43284e-09	4.40258e-20
endothelial cell proliferation	8.97037e-13	5.52651e-12	7.57225e-11	1.75741e-07	4.80456e-17
epithelial to mesenchymal transition	1.35824e-17	2.7046e-07	6.67205e-14	1.59326e-09	8.08187e-20
extracellular matrix polymerization	2.75398e-08	1.73253e-23	4.8515e-08	8.63703e-18	1.57457e-33
fibroblast proliferation	6.48259e-06	9.41015e-13	8.6626e-10	2.24914e-09	6.97794e-18
heart development	1.79062e-20	5.00735e-11	5.35657e-13	8.6678e-15	4.61386e-19
heart function	6.6579e-26	4.72031e-14	8.30793e-13	2.08043e-17	8.94209e-25
hepatic stellate cell activation	5.21626e-07	7.69197e-12	1.92412e-07	3.39025e-10	1.49615e-12
inflammatory response	7.45599e-12	1.9757e-11	3.01049e-15	1.68013e-08	1.67287e-30
lipid storage	1.26304e-12	5.50759e-11	7.93298e-08	4.13863e-06	1.47354e-18
lumen formation	1.67965e-17	2.68722e-10	1.70412e-14	1.53013e-08	4.0141e-19
lung development	3.09962e-06	3.36181e-09	1.04889e-08	4.52163e-06	8.49864e-13
muscle cell differentiation	1.18977e-19	4.47005e-09	1.22609e-07	2.12721e-07	3.04971e-14
myofibroblast differentiation	6.29706e-08	6.15099e-11	8.35915e-06	2.9856e-06	1.30044e-16
myogenesis	1.66727e-14	1.13993e-08	4.96407e-06	2.97087e-06	1.75235e-12
neurite outgrowth	8.50223e-19	3.53317e-06	7.58695e-08	6.42537e-08	1.9536e-16
neuronal death	2.05394e-15	6.5857e-07	2.18943e-08	4.30372e-10	6.34756e-21
neuroprotection	3.76972e-12	2.47338e-07	5.01217e-09	3.7718e-07	3.39604e-15
ossification	7.86788e-08	1.60036e-17	5.16599e-12	3.44366e-08	1.50978e-22
oxidative stress	1.71255e-31	3.57883e-06	1.0247e-10	2.68221e-20	1.8952e-20
pregnancy	5.94527e-14	2.31688e-12	1.40501e-13	5.39376e-08	6.56964e-16
regeneration	2.77051e-13	9.76403e-14	4.32926e-12	9.88063e-09	6.88816e-22
SMC proliferation	4.31257e-10	1.54577e-15	1.09232e-11	2.07401e-13	2.70713e-27
smooth muscle cell migration	6.63663e-14	1.07382e-12	1.88403e-10	1.8581e-11	1.78388e-24
vasculogenesis	2.83615e-09	2.50434e-07	5.41133e-08	4.17222e-06	2.15708e-09
wound healing	5.2076e-14	8.6378e-16	4.06247e-17	6.16723e-12	4.08245e-31
