# Supplementary material for: Downregulation of GSTK1 Is a Common Mechanism Underlying Hypertrophic Cardiomyopathy
Source: Front Pharmacol. 2016 Jun 14;7:162. doi: 10.3389/fphar.2016.00162 (PMC4905960; doi:10.3389/fphar.2016.00162)
Supplement: Supplementary file 6 [file Table_4.XLSX]

## Sheet: iReg
Table S4 TFs potentially regulating the DEGs common to the five HCM models.
ClusterCode	Transcription factor	Motif id	NES	Target genes
M1		encode-UW.Motif.0296	6.4668	RTN4,MYH7
M1	TEAD1,TEAD3,TEAD4,TEAD2	swissregulon-TEAD1.p2	6.04389	CTGF,MYH7
M1	TEAD1,TEAD2,TEAD3,TEAD4	transfac_pro-M01305	5.58925	CTGF,MYH7
M2		encode-UW.Motif.0216	6.14961	CTGF,RTN4
M3		yetfasco-697	5.90644	MYH7,POSTN,RTN4
M3		homer-M01757	5.55754	MYH7,POSTN,RTN4
M4		transfac_pro-M01737	5.59454	MYH7,RTN4
M4	NFYB,POLE3	yetfasco-982	5.2985	POSTN,CTGF,RTN4
M4	SOX18,SOX7,SOX2,SRY,SOX21,SOX8,SOX9,SOX10,SOX4,SOX15,SOX14	taipale-AACAATNNCATTGTT-SOX18-full	5.15048	RTN4,CTGF
M4	SOX18,SOX7,SOX2,SRY,SOX15,SOX21,SOX8,SOX9,SOX4,SOX10,SOX14	taipale-AACAATNNCATTGTT-Sox17-DBD	5.10291	RTN4,CTGF
M5	NFE2L2,NFE2,BACH1,MAF,MAFF,MAFG,BACH2,NFE2L1,MAFK,MAFB,NFE2L3,JUN,FOSL2,FOS,FOSB,JUNB,JUND,FOSL1,SPI1,BATF	transfac_pro-M00821	5.53639	RTN4,CTGF
M6		yetfasco-969	5.52053	CTGF,RTN4
M6	TCF3,STAT1,TCF7L1,NANOG,SMAD1	tfdimers-MD00263	5.43595	RTN4,POSTN
M6	SOX18,SOX9,NANOG,SRY,SOX4,SOX6,SOX12,SOX7,SOX15,SOX13,SOX30,SOX21,SOX11,SOX14	transfac_pro-M02801	5.21392	MYH7,RTN4,CTGF
M7	SRF	taipale-NNMCCATATAWGGKNN-SRF-full	5.49939	CTGF,MYH7
M8		elemento-CGCATCA	5.47295	CTGF,RTN4
M8		jaspar-CN0109.1	5.16106	CTGF,RTN4
M9	KDM2B,KDM2A,PHF8,JHDM1D,PHF2,FBXL19	yetfasco-1925	5.28264	CTGF,RTN4
M10	TBP,POLR2A,TAF1,TBPL2	swissregulon-TBP.p2	5.16634	MYH7,CTGF
M10	TAF1,TBP,POLR2A,TBPL2	factorbook-TBP	5.01832	CTGF,MYH7
M11		yetfasco-1871	5.13462	CTGF,RTN4
M12	ZNF793	flyfactorsurvey-CG11071_SANGER_5_FBgn0030532	5.03947	POSTN,RTN4
