# Supplementary material for: Downregulation of GSTK1 Is a Common Mechanism Underlying Hypertrophic Cardiomyopathy
Source: Front Pharmacol. 2016 Jun 14;7:162. doi: 10.3389/fphar.2016.00162 (PMC4905960; doi:10.3389/fphar.2016.00162)
Supplement: Supplementary file 7 [file Table_5.XLSX]

## Sheet: sequnece
Table S5 Nucleotide sequences of crRNA, tracrRNA, and PCR primers used for this study.
name	sequence (5'-3')
gstk1_crRNA	auugucucaaaaacguuggaguuuuagagcuaugcuguuuug
tracRNA	aaacagcauagcaaguuaaaauaaggcuaguccguuaucaacuugaaaaaguggcaccgagucggugcu
gstk1_gF1	ctcccggaatgatccccaac
gstk1_gR1	acataaaacgtatgacttgttctgt
acta1a_F1	taccctggtattgctgaccg
acta1a_R1	ggtgatccacatctgctgga
acta1b_F1	cccaggtattgctgaccgta
acta1b_R1	cacatctgctggaaggtgga
vmhc_F1	aggcagaagaaagagctgaca
vmhc_R1	tcagcataacggagacacaga
actr1_F1	cgcaggagagactttactcaac
actr1_R1	atgtcttccggtgaatggcg
ctgfa_F1	gctttagcagcttacagagagga
ctgfa_R1	gcactttttccctttccttattttct
postnb_F1	cttgaccaaggttacgagagtca
postnb_R1	tgcttgtgctcactgtgtct
gapdh_F1	ttctcacaaacgaggacacaa
gapdh_R1	caaggtcaatgaatgggtca
